# Supplementary material for: Mechanical Stability and Unfolding Pathways of Parallel Tetrameric G-Quadruplexes Probed by Pulling Simulations
Source: J Chem Inf Model. 2024 Apr 17;64(9):3896–911. doi: 10.1021/acs.jcim.4c00227 (PMC11094737; doi:10.1021/acs.jcim.4c00227)
Supplement: Supplementary file 2 — ci4c00227_si_002.zip [file ci4c00227_si_002.zip]

Archive with 13 entries (13 files):
- 352d_3q.pdb
- 352d_4q.pdb
- 352d_5q.pdb
- shift_3q_1_8_r2.pdb
- shift_3q_1_8_r3.pdb
- shift_4q_1_6_r3.pdb
- shift_4q_1_8_r1.pdb
- spiral_3q_1_6_r3.pdb
- spiral_3q_1_7_r2.pdb
- spiral_3q_1_8_r2.pdb
- spiral_4q_1_7_r3.pdb
- spiral_4q_1_8_r1.pdb
- spiral_4q_1_8_r2.pdb
