# Supplementary material for: Mechanical Stability and Unfolding Pathways of Parallel Tetrameric G-Quadruplexes Probed by Pulling Simulations
Source: J Chem Inf Model. 2024 Apr 17;64(9):3896–911. doi: 10.1021/acs.jcim.4c00227 (PMC11094737; doi:10.1021/acs.jcim.4c00227)
Supplement: Supplementary file 2 — ci4c00227_si_002.zip [file ci4c00227_si_002.zip › 352d_3q.pdb]

ATOM      1 HO5' DT5     1       3.403  12.461   1.832  1.00  0.00
ATOM      2  O5' DT5     1       3.342  11.601   2.255  1.00  0.00
ATOM      3  C5' DT5     1       4.366  10.660   2.040  1.00  0.00
ATOM      4  H5' DT5     1       5.301  11.092   2.353  1.00  0.00
ATOM      5 H5'' DT5     1       4.436  10.436   0.994  1.00  0.00
ATOM      6  C4' DT5     1       4.158   9.328   2.766  1.00  0.00
ATOM      7  H4' DT5     1       3.100   9.080   2.817  1.00  0.00
ATOM      8  O4' DT5     1       4.858   8.319   2.033  1.00  0.00
ATOM      9  C1' DT5     1       5.900   7.763   2.831  1.00  0.00
ATOM     10  H1' DT5     1       5.494   6.874   3.327  1.00  0.00
ATOM     11  N1  DT5     1       7.094   7.380   2.005  1.00  0.00
ATOM     12  C6  DT5     1       7.597   8.256   1.064  1.00  0.00
ATOM     13  H6  DT5     1       7.095   9.202   0.885  1.00  0.00
ATOM     14  C5  DT5     1       8.695   7.931   0.326  1.00  0.00
ATOM     15  C7  DT5     1       9.228   8.931  -0.685  1.00  0.00
ATOM     16  H71 DT5     1      10.171   9.352  -0.327  1.00  0.00
ATOM     17  H72 DT5     1       9.405   8.429  -1.639  1.00  0.00
ATOM     18  H73 DT5     1       8.508   9.734  -0.857  1.00  0.00
ATOM     19  C4  DT5     1       9.344   6.620   0.480  1.00  0.00
ATOM     20  O4  DT5     1      10.323   6.193  -0.134  1.00  0.00
ATOM     21  N3  DT5     1       8.757   5.813   1.422  1.00  0.00
ATOM     22  H3  DT5     1       9.004   4.843   1.407  1.00  0.00
ATOM     23  C2  DT5     1       7.717   6.158   2.260  1.00  0.00
ATOM     24  O2  DT5     1       7.415   5.424   3.200  1.00  0.00
ATOM     25  C3' DT5     1       4.762   9.309   4.194  1.00  0.00
ATOM     26  H3' DT5     1       4.777  10.316   4.640  1.00  0.00
ATOM     27  C2' DT5     1       6.185   8.820   3.904  1.00  0.00
ATOM     28  H2' DT5     1       6.806   9.625   3.503  1.00  0.00
ATOM     29 H2'' DT5     1       6.657   8.366   4.782  1.00  0.00
ATOM     30  O3' DT5     1       4.235   8.357   5.134  1.00  0.00
ATOM     31  P   DT      2       2.710   8.425   5.685  1.00  0.00
ATOM     32  OP1 DT      2       2.287   9.855   5.792  1.00  0.00
ATOM     33  OP2 DT      2       2.666   7.540   6.872  1.00  0.00
ATOM     34  O5' DT      2       1.868   7.747   4.481  1.00  0.00
ATOM     35  C5' DT      2       2.131   6.403   4.072  1.00  0.00
ATOM     36  H5' DT      2       3.028   6.007   4.567  1.00  0.00
ATOM     37 H5'' DT      2       2.282   6.377   2.991  1.00  0.00
ATOM     38  C4' DT      2       0.933   5.535   4.441  1.00  0.00
ATOM     39  H4' DT      2       0.831   5.551   5.527  1.00  0.00
ATOM     40  O4' DT      2      -0.255   6.068   3.886  1.00  0.00
ATOM     41  C1' DT      2      -1.213   5.033   3.829  1.00  0.00
ATOM     42  H1' DT      2      -1.983   5.175   4.588  1.00  0.00
ATOM     43  N1  DT      2      -1.857   5.124   2.515  1.00  0.00
ATOM     44  C6  DT      2      -1.240   6.030   1.690  1.00  0.00
ATOM     45  H6  DT      2      -0.374   6.575   2.035  1.00  0.00
ATOM     46  C5  DT      2      -1.661   6.219   0.432  1.00  0.00
ATOM     47  C7  DT      2      -0.996   7.207  -0.480  1.00  0.00
ATOM     48  H71 DT      2       0.052   6.935  -0.608  1.00  0.00
ATOM     49  H72 DT      2      -1.494   7.200  -1.449  1.00  0.00
ATOM     50  H73 DT      2      -1.061   8.205  -0.045  1.00  0.00
ATOM     51  C4  DT      2      -2.776   5.474  -0.092  1.00  0.00
ATOM     52  O4  DT      2      -3.231   5.579  -1.230  1.00  0.00
ATOM     53  N3  DT      2      -3.333   4.587   0.807  1.00  0.00
ATOM     54  H3  DT      2      -4.181   3.999   0.456  1.00  0.00
ATOM     55  C2  DT      2      -2.922   4.371   2.107  1.00  0.00
ATOM     56  O2  DT      2      -3.480   3.561   2.829  1.00  0.00
ATOM     57  C3' DT      2       1.010   4.080   3.968  1.00  0.00
ATOM     58  H3' DT      2       1.334   4.009   2.922  1.00  0.00
ATOM     59  C2' DT      2      -0.464   3.730   4.124  1.00  0.00
ATOM     60  H2' DT      2      -0.737   2.846   3.541  1.00  0.00
ATOM     61 H2'' DT      2      -0.688   3.550   5.170  1.00  0.00
ATOM     62  O3' DT      2       1.798   3.294   4.839  1.00  0.00
ATOM     63  P   DG      3       2.402   1.898   4.361  1.00  0.00
ATOM     64  OP1 DG      3       3.269   1.401   5.461  1.00  0.00
ATOM     65  OP2 DG      3       2.944   2.038   3.001  1.00  0.00
ATOM     66  O5' DG      3       1.101   0.972   4.267  1.00  0.00
ATOM     67  C5' DG      3       0.348   0.577   5.397  1.00  0.00
ATOM     68  H5' DG      3      -0.356   1.364   5.661  1.00  0.00
ATOM     69 H5'' DG      3       1.013   0.406   6.237  1.00  0.00
ATOM     70  C4' DG      3      -0.444  -0.699   5.104  1.00  0.00
ATOM     71  H4' DG      3      -0.881  -1.061   6.035  1.00  0.00
ATOM     72  O4' DG      3      -1.504  -0.346   4.229  1.00  0.00
ATOM     73  C1' DG      3      -1.361  -1.049   3.011  1.00  0.00
ATOM     74  H1' DG      3      -2.119  -1.833   2.977  1.00  0.00
ATOM     75  N9  DG      3      -1.624  -0.144   1.882  1.00  0.00
ATOM     76  C8  DG      3      -0.911   0.957   1.506  1.00  0.00
ATOM     77  H8  DG      3      -0.003   1.255   2.028  1.00  0.00
ATOM     78  N7  DG      3      -1.434   1.606   0.502  1.00  0.00
ATOM     79  C5  DG      3      -2.547   0.838   0.155  1.00  0.00
ATOM     80  C6  DG      3      -3.502   0.992  -0.903  1.00  0.00
ATOM     81  O6  DG      3      -3.539   1.860  -1.781  1.00  0.00
ATOM     82  N1  DG      3      -4.480   0.022  -0.916  1.00  0.00
ATOM     83  H1  DG      3      -5.182   0.075  -1.635  1.00  0.00
ATOM     84  C2  DG      3      -4.523  -1.010  -0.030  1.00  0.00
ATOM     85  N2  DG      3      -5.474  -1.891  -0.171  1.00  0.00
ATOM     86  H21 DG      3      -6.146  -1.851  -0.928  1.00  0.00
ATOM     87  H22 DG      3      -5.456  -2.687   0.441  1.00  0.00
ATOM     88  N3  DG      3      -3.658  -1.191   0.960  1.00  0.00
ATOM     89  C4  DG      3      -2.678  -0.236   1.003  1.00  0.00
ATOM     90  C3' DG      3       0.378  -1.829   4.463  1.00  0.00
ATOM     91  H3' DG      3       1.456  -1.705   4.608  1.00  0.00
ATOM     92  C2' DG      3       0.009  -1.725   2.989  1.00  0.00
ATOM     93  H2' DG      3       0.805  -1.217   2.439  1.00  0.00
ATOM     94 H2'' DG      3      -0.162  -2.699   2.565  1.00  0.00
ATOM     95  O3' DG      3      -0.052  -3.059   5.013  1.00  0.00
ATOM     96  P   DG      4       0.627  -4.465   4.624  1.00  0.00
ATOM     97  OP1 DG      4       0.577  -5.324   5.828  1.00  0.00
ATOM     98  OP2 DG      4       1.931  -4.214   3.977  1.00  0.00
ATOM     99  O5' DG      4      -0.375  -5.034   3.503  1.00  0.00
ATOM    100  C5' DG      4      -1.709  -5.402   3.815  1.00  0.00
ATOM    101  H5' DG      4      -2.263  -4.511   4.119  1.00  0.00
ATOM    102 H5'' DG      4      -1.708  -6.123   4.634  1.00  0.00
ATOM    103  C4' DG      4      -2.424  -6.016   2.606  1.00  0.00
ATOM    104  H4' DG      4      -3.366  -6.441   2.951  1.00  0.00
ATOM    105  O4' DG      4      -2.736  -4.975   1.698  1.00  0.00
ATOM    106  C1' DG      4      -2.505  -5.431   0.387  1.00  0.00
ATOM    107  H1' DG      4      -3.415  -5.864  -0.042  1.00  0.00
ATOM    108  N9  DG      4      -2.145  -4.271  -0.417  1.00  0.00
ATOM    109  C8  DG      4      -1.160  -3.365  -0.162  1.00  0.00
ATOM    110  H8  DG      4      -0.475  -3.499   0.667  1.00  0.00
ATOM    111  N7  DG      4      -1.156  -2.348  -0.979  1.00  0.00
ATOM    112  C5  DG      4      -2.213  -2.632  -1.848  1.00  0.00
ATOM    113  C6  DG      4      -2.726  -1.907  -2.967  1.00  0.00
ATOM    114  O6  DG      4      -2.328  -0.828  -3.414  1.00  0.00
ATOM    115  N1  DG      4      -3.792  -2.518  -3.597  1.00  0.00
ATOM    116  H1  DG      4      -4.239  -2.033  -4.353  1.00  0.00
ATOM    117  C2  DG      4      -4.282  -3.733  -3.226  1.00  0.00
ATOM    118  N2  DG      4      -5.221  -4.264  -3.959  1.00  0.00
ATOM    119  H21 DG      4      -5.627  -3.794  -4.760  1.00  0.00
ATOM    120  H22 DG      4      -5.552  -5.173  -3.682  1.00  0.00
ATOM    121  N3  DG      4      -3.837  -4.434  -2.194  1.00  0.00
ATOM    122  C4  DG      4      -2.809  -3.827  -1.530  1.00  0.00
ATOM    123  C3' DG      4      -1.634  -7.107   1.855  1.00  0.00
ATOM    124  H3' DG      4      -0.683  -7.343   2.340  1.00  0.00
ATOM    125  C2' DG      4      -1.419  -6.498   0.472  1.00  0.00
ATOM    126  H2' DG      4      -0.383  -6.160   0.378  1.00  0.00
ATOM    127 H2'' DG      4      -1.658  -7.185  -0.323  1.00  0.00
ATOM    128  O3' DG      4      -2.403  -8.284   1.765  1.00  0.00
ATOM    129  P   DG      5      -1.825  -9.636   1.125  1.00  0.00
ATOM    130  OP1 DG      5      -2.483 -10.756   1.809  1.00  0.00
ATOM    131  OP2 DG      5      -0.348  -9.594   1.039  1.00  0.00
ATOM    132  O5' DG      5      -2.405  -9.542  -0.352  1.00  0.00
ATOM    133  C5' DG      5      -3.806  -9.536  -0.518  1.00  0.00
ATOM    134  H5' DG      5      -4.213  -8.601  -0.119  1.00  0.00
ATOM    135 H5'' DG      5      -4.232 -10.375   0.041  1.00  0.00
ATOM    136  C4' DG      5      -4.169  -9.670  -1.992  1.00  0.00
ATOM    137  H4' DG      5      -5.228  -9.894  -2.031  1.00  0.00
ATOM    138  O4' DG      5      -3.949  -8.437  -2.662  1.00  0.00
ATOM    139  C1' DG      5      -3.141  -8.663  -3.795  1.00  0.00
ATOM    140  H1' DG      5      -3.762  -8.818  -4.688  1.00  0.00
ATOM    141  N9  DG      5      -2.358  -7.445  -3.995  1.00  0.00
ATOM    142  C8  DG      5      -1.360  -6.945  -3.198  1.00  0.00
ATOM    143  H8  DG      5      -0.987  -7.491  -2.344  1.00  0.00
ATOM    144  N7  DG      5      -0.946  -5.757  -3.550  1.00  0.00
ATOM    145  C5  DG      5      -1.726  -5.475  -4.674  1.00  0.00
ATOM    146  C6  DG      5      -1.734  -4.336  -5.529  1.00  0.00
ATOM    147  O6  DG      5      -1.048  -3.322  -5.411  1.00  0.00
ATOM    148  N1  DG      5      -2.612  -4.427  -6.596  1.00  0.00
ATOM    149  H1  DG      5      -2.655  -3.667  -7.250  1.00  0.00
ATOM    150  C2  DG      5      -3.415  -5.503  -6.806  1.00  0.00
ATOM    151  N2  DG      5      -4.132  -5.528  -7.896  1.00  0.00
ATOM    152  H21 DG      5      -4.147  -4.751  -8.549  1.00  0.00
ATOM    153  H22 DG      5      -4.748  -6.309  -8.022  1.00  0.00
ATOM    154  N3  DG      5      -3.430  -6.592  -6.044  1.00  0.00
ATOM    155  C4  DG      5      -2.574  -6.511  -4.978  1.00  0.00
ATOM    156  C3' DG      5      -3.372 -10.760  -2.742  1.00  0.00
ATOM    157  H3' DG      5      -2.867 -11.478  -2.082  1.00  0.00
ATOM    158  C2' DG      5      -2.344  -9.938  -3.515  1.00  0.00
ATOM    159  H2' DG      5      -1.428  -9.795  -2.933  1.00  0.00
ATOM    160 H2'' DG      5      -2.122 -10.390  -4.475  1.00  0.00
ATOM    161  O3' DG      5      -4.150 -11.343  -3.782  1.00  0.00
ATOM    162  P   DT3     6      -4.920 -12.750  -3.735  1.00  0.00
ATOM    163  OP1 DT3     6      -5.565 -12.925  -5.059  1.00  0.00
ATOM    164  OP2 DT3     6      -5.719 -12.889  -2.502  1.00  0.00
ATOM    165  O5' DT3     6      -3.732 -13.830  -3.660  1.00  0.00
ATOM    166  C5' DT3     6      -2.847 -14.021  -4.750  1.00  0.00
ATOM    167  H5' DT3     6      -2.324 -13.086  -4.955  1.00  0.00
ATOM    168 H5'' DT3     6      -3.420 -14.298  -5.636  1.00  0.00
ATOM    169  C4' DT3     6      -1.811 -15.117  -4.459  1.00  0.00
ATOM    170  H4' DT3     6      -1.206 -15.266  -5.352  1.00  0.00
ATOM    171  O4' DT3     6      -0.973 -14.682  -3.393  1.00  0.00
ATOM    172  C1' DT3     6      -1.050 -15.589  -2.310  1.00  0.00
ATOM    173  H1' DT3     6      -0.145 -16.203  -2.354  1.00  0.00
ATOM    174  N1  DT3     6      -1.102 -14.879  -0.996  1.00  0.00
ATOM    175  C6  DT3     6      -2.278 -14.274  -0.560  1.00  0.00
ATOM    176  H6  DT3     6      -3.090 -14.115  -1.249  1.00  0.00
ATOM    177  C5  DT3     6      -2.443 -13.948   0.755  1.00  0.00
ATOM    178  C7  DT3     6      -3.811 -13.455   1.190  1.00  0.00
ATOM    179  H71 DT3     6      -4.457 -14.306   1.395  1.00  0.00
ATOM    180  H72 DT3     6      -3.715 -12.870   2.106  1.00  0.00
ATOM    181  H73 DT3     6      -4.249 -12.820   0.421  1.00  0.00
ATOM    182  C4  DT3     6      -1.343 -14.102   1.712  1.00  0.00
ATOM    183  O4  DT3     6      -1.362 -13.945   2.929  1.00  0.00
ATOM    184  N3  DT3     6      -0.173 -14.548   1.152  1.00  0.00
ATOM    185  H3  DT3     6       0.624 -14.571   1.763  1.00  0.00
ATOM    186  C2  DT3     6      -0.022 -15.048  -0.117  1.00  0.00
ATOM    187  O2  DT3     6       0.998 -15.674  -0.397  1.00  0.00
ATOM    188  C3' DT3     6      -2.456 -16.459  -4.062  1.00  0.00
ATOM    189  H3' DT3     6      -3.527 -16.442  -4.285  1.00  0.00
ATOM    190  C2' DT3     6      -2.245 -16.520  -2.555  1.00  0.00
ATOM    191  H2' DT3     6      -3.150 -16.161  -2.063  1.00  0.00
ATOM    192 H2'' DT3     6      -2.024 -17.530  -2.208  1.00  0.00
ATOM    193  O3' DT3     6      -1.840 -17.593  -4.679  1.00  0.00
ATOM    194 HO3' DT3     6      -2.291 -18.370  -4.335  1.00  0.00
TER   
ATOM    195 HO5' DT5     7      -4.243  13.461 -10.008  1.00  0.00
ATOM    196  O5' DT5     7      -3.905  13.148  -9.166  1.00  0.00
ATOM    197  C5' DT5     7      -3.117  11.970  -9.137  1.00  0.00
ATOM    198  H5' DT5     7      -2.227  12.089  -9.756  1.00  0.00
ATOM    199 H5'' DT5     7      -3.705  11.126  -9.506  1.00  0.00
ATOM    200  C4' DT5     7      -2.725  11.716  -7.687  1.00  0.00
ATOM    201  H4' DT5     7      -2.395  12.664  -7.256  1.00  0.00
ATOM    202  O4' DT5     7      -3.854  11.272  -6.956  1.00  0.00
ATOM    203  C1' DT5     7      -3.378  10.634  -5.794  1.00  0.00
ATOM    204  H1' DT5     7      -3.551  11.257  -4.915  1.00  0.00
ATOM    205  N1  DT5     7      -4.122   9.393  -5.594  1.00  0.00
ATOM    206  C6  DT5     7      -4.908   9.047  -6.665  1.00  0.00
ATOM    207  H6  DT5     7      -4.927   9.669  -7.548  1.00  0.00
ATOM    208  C5  DT5     7      -5.620   7.912  -6.661  1.00  0.00
ATOM    209  C7  DT5     7      -6.483   7.521  -7.824  1.00  0.00
ATOM    210  H71 DT5     7      -5.867   7.422  -8.717  1.00  0.00
ATOM    211  H72 DT5     7      -6.970   6.569  -7.612  1.00  0.00
ATOM    212  H73 DT5     7      -7.241   8.287  -7.989  1.00  0.00
ATOM    213  C4  DT5     7      -5.582   7.022  -5.530  1.00  0.00
ATOM    214  O4  DT5     7      -6.200   5.962  -5.437  1.00  0.00
ATOM    215  N3  DT5     7      -4.767   7.452  -4.503  1.00  0.00
ATOM    216  H3  DT5     7      -4.705   6.810  -3.624  1.00  0.00
ATOM    217  C2  DT5     7      -4.022   8.613  -4.478  1.00  0.00
ATOM    218  O2  DT5     7      -3.328   8.909  -3.520  1.00  0.00
ATOM    219  C3' DT5     7      -1.632  10.666  -7.472  1.00  0.00
ATOM    220  H3' DT5     7      -1.819   9.755  -8.056  1.00  0.00
ATOM    221  C2' DT5     7      -1.868  10.448  -5.982  1.00  0.00
ATOM    222  H2' DT5     7      -1.430   9.508  -5.636  1.00  0.00
ATOM    223 H2'' DT5     7      -1.445  11.267  -5.413  1.00  0.00
ATOM    224  O3' DT5     7      -0.350  11.207  -7.721  1.00  0.00
ATOM    225  P   DG      8       0.920  10.253  -7.914  1.00  0.00
ATOM    226  OP1 DG      8       2.017  11.120  -8.386  1.00  0.00
ATOM    227  OP2 DG      8       0.538   9.080  -8.708  1.00  0.00
ATOM    228  O5' DG      8       1.233   9.756  -6.432  1.00  0.00
ATOM    229  C5' DG      8       1.630  10.634  -5.397  1.00  0.00
ATOM    230  H5' DG      8       0.768  11.190  -5.033  1.00  0.00
ATOM    231 H5'' DG      8       2.375  11.335  -5.772  1.00  0.00
ATOM    232  C4' DG      8       2.239   9.844  -4.234  1.00  0.00
ATOM    233  H4' DG      8       2.592  10.548  -3.484  1.00  0.00
ATOM    234  O4' DG      8       1.260   9.021  -3.616  1.00  0.00
ATOM    235  C1' DG      8       1.639   7.662  -3.741  1.00  0.00
ATOM    236  H1' DG      8       2.000   7.288  -2.780  1.00  0.00
ATOM    237  N9  DG      8       0.451   6.881  -4.101  1.00  0.00
ATOM    238  C8  DG      8      -0.318   6.997  -5.224  1.00  0.00
ATOM    239  H8  DG      8      -0.062   7.692  -6.021  1.00  0.00
ATOM    240  N7  DG      8      -1.373   6.227  -5.218  1.00  0.00
ATOM    241  C5  DG      8      -1.255   5.513  -4.026  1.00  0.00
ATOM    242  C6  DG      8      -2.072   4.475  -3.468  1.00  0.00
ATOM    243  O6  DG      8      -3.090   3.958  -3.944  1.00  0.00
ATOM    244  N1  DG      8      -1.623   4.013  -2.248  1.00  0.00
ATOM    245  H1  DG      8      -2.161   3.298  -1.795  1.00  0.00
ATOM    246  C2  DG      8      -0.506   4.487  -1.629  1.00  0.00
ATOM    247  N2  DG      8      -0.182   3.967  -0.477  1.00  0.00
ATOM    248  H21 DG      8      -0.716   3.215  -0.054  1.00  0.00
ATOM    249  H22 DG      8       0.670   4.278  -0.052  1.00  0.00
ATOM    250  N3  DG      8       0.279   5.438  -2.113  1.00  0.00
ATOM    251  C4  DG      8      -0.142   5.915  -3.324  1.00  0.00
ATOM    252  C3' DG      8       3.410   8.952  -4.671  1.00  0.00
ATOM    253  H3' DG      8       3.819   9.235  -5.646  1.00  0.00
ATOM    254  C2' DG      8       2.800   7.559  -4.725  1.00  0.00
ATOM    255  H2' DG      8       2.547   7.295  -5.756  1.00  0.00
ATOM    256 H2'' DG      8       3.467   6.821  -4.309  1.00  0.00
ATOM    257  O3' DG      8       4.406   9.047  -3.672  1.00  0.00
ATOM    258  P   DG      9       5.827   8.322  -3.781  1.00  0.00
ATOM    259  OP1 DG      9       6.777   9.126  -2.993  1.00  0.00
ATOM    260  OP2 DG      9       6.137   8.069  -5.208  1.00  0.00
ATOM    261  O5' DG      9       5.573   6.925  -3.038  1.00  0.00
ATOM    262  C5' DG      9       5.365   6.879  -1.634  1.00  0.00
ATOM    263  H5' DG      9       4.458   7.432  -1.375  1.00  0.00
ATOM    264 H5'' DG      9       6.216   7.338  -1.132  1.00  0.00
ATOM    265  C4' DG      9       5.210   5.437  -1.149  1.00  0.00
ATOM    266  H4' DG      9       5.193   5.428  -0.059  1.00  0.00
ATOM    267  O4' DG      9       3.969   4.937  -1.600  1.00  0.00
ATOM    268  C1' DG      9       4.151   3.586  -1.946  1.00  0.00
ATOM    269  H1' DG      9       4.047   2.936  -1.074  1.00  0.00
ATOM    270  N9  DG      9       3.094   3.237  -2.892  1.00  0.00
ATOM    271  C8  DG      9       2.781   3.873  -4.053  1.00  0.00
ATOM    272  H8  DG      9       3.391   4.688  -4.429  1.00  0.00
ATOM    273  N7  DG      9       1.688   3.442  -4.614  1.00  0.00
ATOM    274  C5  DG      9       1.256   2.440  -3.745  1.00  0.00
ATOM    275  C6  DG      9       0.102   1.598  -3.788  1.00  0.00
ATOM    276  O6  DG      9      -0.789   1.587  -4.639  1.00  0.00
ATOM    277  N1  DG      9       0.016   0.706  -2.737  1.00  0.00
ATOM    278  H1  DG      9      -0.774   0.088  -2.704  1.00  0.00
ATOM    279  C2  DG      9       0.952   0.629  -1.749  1.00  0.00
ATOM    280  N2  DG      9       0.830  -0.308  -0.852  1.00  0.00
ATOM    281  H21 DG      9       0.044  -0.952  -0.841  1.00  0.00
ATOM    282  H22 DG      9       1.542  -0.351  -0.149  1.00  0.00
ATOM    283  N3  DG      9       2.024   1.397  -1.666  1.00  0.00
ATOM    284  C4  DG      9       2.123   2.294  -2.691  1.00  0.00
ATOM    285  C3' DG      9       6.325   4.496  -1.644  1.00  0.00
ATOM    286  H3' DG      9       7.044   5.024  -2.277  1.00  0.00
ATOM    287  C2' DG      9       5.579   3.428  -2.446  1.00  0.00
ATOM    288  H2' DG      9       5.766   3.556  -3.516  1.00  0.00
ATOM    289 H2'' DG      9       5.844   2.427  -2.144  1.00  0.00
ATOM    290  O3' DG      9       6.978   3.943  -0.517  1.00  0.00
ATOM    291  P   DG     10       8.139   2.856  -0.612  1.00  0.00
ATOM    292  OP1 DG     10       9.012   3.062   0.567  1.00  0.00
ATOM    293  OP2 DG     10       8.769   2.875  -1.953  1.00  0.00
ATOM    294  O5' DG     10       7.373   1.474  -0.444  1.00  0.00
ATOM    295  C5' DG     10       6.704   1.141   0.762  1.00  0.00
ATOM    296  H5' DG     10       5.817   1.767   0.895  1.00  0.00
ATOM    297 H5'' DG     10       7.372   1.298   1.608  1.00  0.00
ATOM    298  C4' DG     10       6.264  -0.323   0.717  1.00  0.00
ATOM    299  H4' DG     10       5.935  -0.619   1.712  1.00  0.00
ATOM    300  O4' DG     10       5.166  -0.423  -0.164  1.00  0.00
ATOM    301  C1' DG     10       5.405  -1.485  -1.052  1.00  0.00
ATOM    302  H1' DG     10       5.018  -2.413  -0.629  1.00  0.00
ATOM    303  N9  DG     10       4.661  -1.219  -2.275  1.00  0.00
ATOM    304  C8  DG     10       4.909  -0.268  -3.222  1.00  0.00
ATOM    305  H8  DG     10       5.776   0.376  -3.174  1.00  0.00
ATOM    306  N7  DG     10       3.988  -0.197  -4.140  1.00  0.00
ATOM    307  C5  DG     10       3.074  -1.181  -3.763  1.00  0.00
ATOM    308  C6  DG     10       1.847  -1.587  -4.364  1.00  0.00
ATOM    309  O6  DG     10       1.310  -1.094  -5.356  1.00  0.00
ATOM    310  N1  DG     10       1.230  -2.651  -3.727  1.00  0.00
ATOM    311  H1  DG     10       0.350  -2.976  -4.089  1.00  0.00
ATOM    312  C2  DG     10       1.753  -3.264  -2.630  1.00  0.00
ATOM    313  N2  DG     10       1.162  -4.335  -2.174  1.00  0.00
ATOM    314  H21 DG     10       0.314  -4.708  -2.590  1.00  0.00
ATOM    315  H22 DG     10       1.572  -4.769  -1.370  1.00  0.00
ATOM    316  N3  DG     10       2.883  -2.904  -2.029  1.00  0.00
ATOM    317  C4  DG     10       3.494  -1.842  -2.638  1.00  0.00
ATOM    318  C3' DG     10       7.350  -1.298   0.219  1.00  0.00
ATOM    319  H3' DG     10       8.336  -0.832   0.207  1.00  0.00
ATOM    320  C2' DG     10       6.906  -1.675  -1.192  1.00  0.00
ATOM    321  H2' DG     10       7.429  -1.068  -1.937  1.00  0.00
ATOM    322 H2'' DG     10       7.037  -2.728  -1.404  1.00  0.00
ATOM    323  O3' DG     10       7.339  -2.451   1.041  1.00  0.00
ATOM    324  P   DT3    11       8.653  -3.318   1.304  1.00  0.00
ATOM    325  OP1 DT3    11       8.325  -4.426   2.225  1.00  0.00
ATOM    326  OP2 DT3    11       9.787  -2.421   1.625  1.00  0.00
ATOM    327  O5' DT3    11       8.920  -3.929  -0.148  1.00  0.00
ATOM    328  C5' DT3    11      10.214  -4.281  -0.590  1.00  0.00
ATOM    329  H5' DT3    11      10.804  -4.677   0.237  1.00  0.00
ATOM    330 H5'' DT3    11      10.720  -3.413  -1.011  1.00  0.00
ATOM    331  C4' DT3    11      10.032  -5.362  -1.649  1.00  0.00
ATOM    332  H4' DT3    11       9.385  -6.145  -1.248  1.00  0.00
ATOM    333  O4' DT3    11       9.438  -4.831  -2.819  1.00  0.00
ATOM    334  C1' DT3    11       9.623  -5.765  -3.861  1.00  0.00
ATOM    335  H1' DT3    11       8.784  -6.466  -3.893  1.00  0.00
ATOM    336  N1  DT3    11       9.653  -5.021  -5.136  1.00  0.00
ATOM    337  C6  DT3    11      10.667  -4.146  -5.411  1.00  0.00
ATOM    338  H6  DT3    11      11.487  -4.055  -4.703  1.00  0.00
ATOM    339  C5  DT3    11      10.630  -3.362  -6.513  1.00  0.00
ATOM    340  C7  DT3    11      11.745  -2.363  -6.740  1.00  0.00
ATOM    341  H71 DT3    11      12.696  -2.889  -6.828  1.00  0.00
ATOM    342  H72 DT3    11      11.555  -1.817  -7.662  1.00  0.00
ATOM    343  H73 DT3    11      11.773  -1.655  -5.912  1.00  0.00
ATOM    344  C4  DT3    11       9.525  -3.481  -7.470  1.00  0.00
ATOM    345  O4  DT3    11       9.420  -2.881  -8.534  1.00  0.00
ATOM    346  N3  DT3    11       8.548  -4.396  -7.130  1.00  0.00
ATOM    347  H3  DT3    11       7.767  -4.491  -7.740  1.00  0.00
ATOM    348  C2  DT3    11       8.546  -5.156  -5.986  1.00  0.00
ATOM    349  O2  DT3    11       7.613  -5.936  -5.790  1.00  0.00
ATOM    350  C3' DT3    11      11.345  -5.961  -2.157  1.00  0.00
ATOM    351  H3' DT3    11      12.063  -5.156  -2.324  1.00  0.00
ATOM    352  C2' DT3    11      10.870  -6.568  -3.480  1.00  0.00
ATOM    353  H2' DT3    11      11.677  -6.635  -4.213  1.00  0.00
ATOM    354 H2'' DT3    11      10.445  -7.551  -3.319  1.00  0.00
ATOM    355  O3' DT3    11      11.885  -6.952  -1.295  1.00  0.00
ATOM    356 HO3' DT3    11      12.736  -7.264  -1.616  1.00  0.00
TER   
ATOM    357 HO5' DT5    12     -15.293  -0.318  -9.580  1.00  0.00
ATOM    358  O5' DT5    12     -14.838   0.526  -9.532  1.00  0.00
ATOM    359  C5' DT5    12     -13.416   0.570  -9.775  1.00  0.00
ATOM    360  H5' DT5    12     -13.148   0.182 -10.763  1.00  0.00
ATOM    361 H5'' DT5    12     -12.854  -0.048  -9.063  1.00  0.00
ATOM    362  C4' DT5    12     -12.931   2.000  -9.643  1.00  0.00
ATOM    363  H4' DT5    12     -13.600   2.686 -10.165  1.00  0.00
ATOM    364  O4' DT5    12     -12.843   2.408  -8.297  1.00  0.00
ATOM    365  C1' DT5    12     -11.821   3.380  -8.207  1.00  0.00
ATOM    366  H1' DT5    12     -12.243   4.367  -8.036  1.00  0.00
ATOM    367  N1  DT5    12     -10.996   3.050  -7.039  1.00  0.00
ATOM    368  C6  DT5    12     -11.297   1.826  -6.496  1.00  0.00
ATOM    369  H6  DT5    12     -12.069   1.212  -6.937  1.00  0.00
ATOM    370  C5  DT5    12     -10.611   1.346  -5.450  1.00  0.00
ATOM    371  C7  DT5    12     -10.929   0.010  -4.847  1.00  0.00
ATOM    372  H71 DT5    12     -10.807  -0.768  -5.601  1.00  0.00
ATOM    373  H72 DT5    12     -10.254  -0.183  -4.014  1.00  0.00
ATOM    374  H73 DT5    12     -11.958   0.009  -4.488  1.00  0.00
ATOM    375  C4  DT5    12      -9.534   2.102  -4.865  1.00  0.00
ATOM    376  O4  DT5    12      -8.851   1.744  -3.907  1.00  0.00
ATOM    377  N3  DT5    12      -9.304   3.318  -5.476  1.00  0.00
ATOM    378  H3  DT5    12      -8.498   3.928  -5.067  1.00  0.00
ATOM    379  C2  DT5    12      -9.993   3.839  -6.552  1.00  0.00
ATOM    380  O2  DT5    12      -9.715   4.929  -7.025  1.00  0.00
ATOM    381  C3' DT5    12     -11.529   2.116 -10.214  1.00  0.00
ATOM    382  H3' DT5    12     -10.891   1.279  -9.906  1.00  0.00
ATOM    383  C2' DT5    12     -11.113   3.416  -9.564  1.00  0.00
ATOM    384  H2' DT5    12     -10.029   3.537  -9.574  1.00  0.00
ATOM    385 H2'' DT5    12     -11.571   4.246 -10.095  1.00  0.00
ATOM    386  O3' DT5    12     -11.608   2.272 -11.611  1.00  0.00
ATOM    387  P   DG     13     -10.341   2.024 -12.536  1.00  0.00
ATOM    388  OP1 DG     13     -10.841   2.137 -13.932  1.00  0.00
ATOM    389  OP2 DG     13      -9.656   0.804 -12.094  1.00  0.00
ATOM    390  O5' DG     13      -9.399   3.270 -12.167  1.00  0.00
ATOM    391  C5' DG     13      -9.634   4.619 -12.549  1.00  0.00
ATOM    392  H5' DG     13     -10.294   5.115 -11.835  1.00  0.00
ATOM    393 H5'' DG     13     -10.084   4.659 -13.539  1.00  0.00
ATOM    394  C4' DG     13      -8.288   5.358 -12.568  1.00  0.00
ATOM    395  H4' DG     13      -8.403   6.364 -12.975  1.00  0.00
ATOM    396  O4' DG     13      -7.828   5.494 -11.233  1.00  0.00
ATOM    397  C1' DG     13      -6.591   4.822 -11.096  1.00  0.00
ATOM    398  H1' DG     13      -5.784   5.558 -11.090  1.00  0.00
ATOM    399  N9  DG     13      -6.564   4.124  -9.808  1.00  0.00
ATOM    400  C8  DG     13      -7.317   3.050  -9.419  1.00  0.00
ATOM    401  H8  DG     13      -8.046   2.595 -10.080  1.00  0.00
ATOM    402  N7  DG     13      -7.077   2.663  -8.193  1.00  0.00
ATOM    403  C5  DG     13      -6.065   3.519  -7.763  1.00  0.00
ATOM    404  C6  DG     13      -5.336   3.569  -6.532  1.00  0.00
ATOM    405  O6  DG     13      -5.438   2.825  -5.550  1.00  0.00
ATOM    406  N1  DG     13      -4.392   4.579  -6.481  1.00  0.00
ATOM    407  H1  DG     13      -3.854   4.669  -5.641  1.00  0.00
ATOM    408  C2  DG     13      -4.157   5.434  -7.517  1.00  0.00
ATOM    409  N2  DG     13      -3.211   6.322  -7.384  1.00  0.00
ATOM    410  H21 DG     13      -2.628   6.383  -6.557  1.00  0.00
ATOM    411  H22 DG     13      -3.003   6.895  -8.182  1.00  0.00
ATOM    412  N3  DG     13      -4.805   5.415  -8.675  1.00  0.00
ATOM    413  C4  DG     13      -5.751   4.432  -8.742  1.00  0.00
ATOM    414  C3' DG     13      -7.225   4.607 -13.383  1.00  0.00
ATOM    415  H3' DG     13      -7.653   3.873 -14.074  1.00  0.00
ATOM    416  C2' DG     13      -6.395   3.914 -12.309  1.00  0.00
ATOM    417  H2' DG     13      -6.717   2.873 -12.190  1.00  0.00
ATOM    418 H2'' DG     13      -5.348   3.939 -12.552  1.00  0.00
ATOM    419  O3' DG     13      -6.490   5.579 -14.099  1.00  0.00
ATOM    420  P   DG     14      -5.276   5.198 -15.062  1.00  0.00
ATOM    421  OP1 DG     14      -5.247   6.205 -16.147  1.00  0.00
ATOM    422  OP2 DG     14      -5.329   3.766 -15.415  1.00  0.00
ATOM    423  O5' DG     14      -4.017   5.446 -14.111  1.00  0.00
ATOM    424  C5' DG     14      -3.670   6.756 -13.695  1.00  0.00
ATOM    425  H5' DG     14      -4.347   7.072 -12.897  1.00  0.00
ATOM    426 H5'' DG     14      -3.759   7.445 -14.537  1.00  0.00
ATOM    427  C4' DG     14      -2.236   6.813 -13.167  1.00  0.00
ATOM    428  H4' DG     14      -1.934   7.857 -13.132  1.00  0.00
ATOM    429  O4' DG     14      -2.252   6.327 -11.838  1.00  0.00
ATOM    430  C1' DG     14      -1.338   5.265 -11.732  1.00  0.00
ATOM    431  H1' DG     14      -0.402   5.630 -11.289  1.00  0.00
ATOM    432  N9  DG     14      -1.915   4.276 -10.825  1.00  0.00
ATOM    433  C8  DG     14      -2.975   3.438 -11.036  1.00  0.00
ATOM    434  H8  DG     14      -3.501   3.423 -11.974  1.00  0.00
ATOM    435  N7  DG     14      -3.269   2.689 -10.005  1.00  0.00
ATOM    436  C5  DG     14      -2.315   3.053  -9.057  1.00  0.00
ATOM    437  C6  DG     14      -2.067   2.567  -7.735  1.00  0.00
ATOM    438  O6  DG     14      -2.686   1.693  -7.119  1.00  0.00
ATOM    439  N1  DG     14      -0.980   3.157  -7.110  1.00  0.00
ATOM    440  H1  DG     14      -0.712   2.824  -6.207  1.00  0.00
ATOM    441  C2  DG     14      -0.234   4.138  -7.694  1.00  0.00
ATOM    442  N2  DG     14       0.816   4.580  -7.066  1.00  0.00
ATOM    443  H21 DG     14       1.078   4.248  -6.144  1.00  0.00
ATOM    444  H22 DG     14       1.348   5.295  -7.529  1.00  0.00
ATOM    445  N3  DG     14      -0.429   4.608  -8.915  1.00  0.00
ATOM    446  C4  DG     14      -1.485   4.029  -9.548  1.00  0.00
ATOM    447  C3' DG     14      -1.196   6.016 -13.984  1.00  0.00
ATOM    448  H3' DG     14      -1.530   5.775 -14.994  1.00  0.00
ATOM    449  C2' DG     14      -1.064   4.751 -13.145  1.00  0.00
ATOM    450  H2' DG     14      -1.760   3.995 -13.522  1.00  0.00
ATOM    451 H2'' DG     14      -0.063   4.365 -13.145  1.00  0.00
ATOM    452  O3' DG     14       0.000   6.772 -14.070  1.00  0.00
ATOM    453  P   DG     15       1.319   6.261 -14.824  1.00  0.00
ATOM    454  OP1 DG     15       1.852   7.382 -15.628  1.00  0.00
ATOM    455  OP2 DG     15       1.045   4.964 -15.488  1.00  0.00
ATOM    456  O5' DG     15       2.298   5.973 -13.596  1.00  0.00
ATOM    457  C5' DG     15       2.720   7.025 -12.730  1.00  0.00
ATOM    458  H5' DG     15       1.855   7.470 -12.231  1.00  0.00
ATOM    459 H5'' DG     15       3.227   7.800 -13.305  1.00  0.00
ATOM    460  C4' DG     15       3.668   6.496 -11.651  1.00  0.00
ATOM    461  H4' DG     15       4.062   7.324 -11.057  1.00  0.00
ATOM    462  O4' DG     15       2.924   5.657 -10.789  1.00  0.00
ATOM    463  C1' DG     15       3.603   4.434 -10.661  1.00  0.00
ATOM    464  H1' DG     15       4.275   4.496  -9.800  1.00  0.00
ATOM    465  N9  DG     15       2.618   3.391 -10.390  1.00  0.00
ATOM    466  C8  DG     15       1.570   2.978 -11.169  1.00  0.00
ATOM    467  H8  DG     15       1.396   3.398 -12.143  1.00  0.00
ATOM    468  N7  DG     15       0.833   2.046 -10.623  1.00  0.00
ATOM    469  C5  DG     15       1.479   1.822  -9.401  1.00  0.00
ATOM    470  C6  DG     15       1.182   0.921  -8.338  1.00  0.00
ATOM    471  O6  DG     15       0.208   0.180  -8.258  1.00  0.00
ATOM    472  N1  DG     15       2.105   0.925  -7.300  1.00  0.00
ATOM    473  H1  DG     15       1.954   0.314  -6.519  1.00  0.00
ATOM    474  C2  DG     15       3.199   1.733  -7.294  1.00  0.00
ATOM    475  N2  DG     15       4.065   1.604  -6.328  1.00  0.00
ATOM    476  H21 DG     15       3.928   0.958  -5.557  1.00  0.00
ATOM    477  H22 DG     15       4.865   2.205  -6.350  1.00  0.00
ATOM    478  N3  DG     15       3.500   2.603  -8.247  1.00  0.00
ATOM    479  C4  DG     15       2.594   2.609  -9.268  1.00  0.00
ATOM    480  C3' DG     15       4.842   5.677 -12.216  1.00  0.00
ATOM    481  H3' DG     15       5.003   5.826 -13.288  1.00  0.00
ATOM    482  C2' DG     15       4.442   4.235 -11.921  1.00  0.00
ATOM    483  H2' DG     15       3.921   3.808 -12.781  1.00  0.00
ATOM    484 H2'' DG     15       5.287   3.614 -11.658  1.00  0.00
ATOM    485  O3' DG     15       5.997   6.059 -11.495  1.00  0.00
ATOM    486  P   DT3    16       7.423   5.389 -11.739  1.00  0.00
ATOM    487  OP1 DT3    16       8.468   6.374 -11.393  1.00  0.00
ATOM    488  OP2 DT3    16       7.446   4.759 -13.081  1.00  0.00
ATOM    489  O5' DT3    16       7.452   4.208 -10.646  1.00  0.00
ATOM    490  C5' DT3    16       7.675   4.474  -9.269  1.00  0.00
ATOM    491  H5' DT3    16       6.764   4.830  -8.777  1.00  0.00
ATOM    492 H5'' DT3    16       8.437   5.246  -9.167  1.00  0.00
ATOM    493  C4' DT3    16       8.139   3.203  -8.560  1.00  0.00
ATOM    494  H4' DT3    16       8.437   3.474  -7.546  1.00  0.00
ATOM    495  O4' DT3    16       7.040   2.321  -8.457  1.00  0.00
ATOM    496  C1' DT3    16       7.477   0.997  -8.644  1.00  0.00
ATOM    497  H1' DT3    16       7.827   0.584  -7.693  1.00  0.00
ATOM    498  N1  DT3    16       6.310   0.218  -9.102  1.00  0.00
ATOM    499  C6  DT3    16       5.671   0.552 -10.274  1.00  0.00
ATOM    500  H6  DT3    16       6.077   1.351 -10.884  1.00  0.00
ATOM    501  C5  DT3    16       4.507  -0.054 -10.618  1.00  0.00
ATOM    502  C7  DT3    16       3.823   0.350 -11.908  1.00  0.00
ATOM    503  H71 DT3    16       4.480   0.169 -12.756  1.00  0.00
ATOM    504  H72 DT3    16       2.908  -0.230 -12.033  1.00  0.00
ATOM    505  H73 DT3    16       3.562   1.401 -11.868  1.00  0.00
ATOM    506  C4  DT3    16       3.914  -1.070  -9.749  1.00  0.00
ATOM    507  O4  DT3    16       2.852  -1.652  -9.930  1.00  0.00
ATOM    508  N3  DT3    16       4.657  -1.400  -8.639  1.00  0.00
ATOM    509  H3  DT3    16       4.331  -2.156  -8.070  1.00  0.00
ATOM    510  C2  DT3    16       5.831  -0.795  -8.263  1.00  0.00
ATOM    511  O2  DT3    16       6.416  -1.193  -7.260  1.00  0.00
ATOM    512  C3' DT3    16       9.292   2.414  -9.216  1.00  0.00
ATOM    513  H3' DT3    16       9.735   2.908 -10.091  1.00  0.00
ATOM    514  C2' DT3    16       8.659   1.081  -9.611  1.00  0.00
ATOM    515  H2' DT3    16       8.376   1.094 -10.667  1.00  0.00
ATOM    516 H2'' DT3    16       9.324   0.248  -9.405  1.00  0.00
ATOM    517  O3' DT3    16      10.251   2.179  -8.193  1.00  0.00
ATOM    518 HO3' DT3    16      10.969   1.647  -8.532  1.00  0.00
TER   
ATOM    519 HO5' DT5    17      -7.449  -4.484   5.682  1.00  0.00
ATOM    520  O5' DT5    17      -8.142  -4.202   5.081  1.00  0.00
ATOM    521  C5' DT5    17      -8.079  -4.611   3.701  1.00  0.00
ATOM    522  H5' DT5    17      -8.010  -5.696   3.628  1.00  0.00
ATOM    523 H5'' DT5    17      -7.168  -4.203   3.269  1.00  0.00
ATOM    524  C4' DT5    17      -9.227  -4.120   2.798  1.00  0.00
ATOM    525  H4' DT5    17     -10.167  -4.572   3.114  1.00  0.00
ATOM    526  O4' DT5    17      -9.390  -2.709   2.869  1.00  0.00
ATOM    527  C1' DT5    17      -9.794  -2.207   1.605  1.00  0.00
ATOM    528  H1' DT5    17     -10.768  -1.724   1.648  1.00  0.00
ATOM    529  N1  DT5    17      -8.831  -1.172   1.212  1.00  0.00
ATOM    530  C6  DT5    17      -7.734  -1.122   2.035  1.00  0.00
ATOM    531  H6  DT5    17      -7.647  -1.809   2.864  1.00  0.00
ATOM    532  C5  DT5    17      -6.731  -0.266   1.800  1.00  0.00
ATOM    533  C7  DT5    17      -5.527  -0.202   2.691  1.00  0.00
ATOM    534  H71 DT5    17      -5.027  -1.170   2.699  1.00  0.00
ATOM    535  H72 DT5    17      -4.839   0.558   2.320  1.00  0.00
ATOM    536  H73 DT5    17      -5.837   0.055   3.704  1.00  0.00
ATOM    537  C4  DT5    17      -6.775   0.629   0.673  1.00  0.00
ATOM    538  O4  DT5    17      -5.904   1.446   0.378  1.00  0.00
ATOM    539  N3  DT5    17      -7.914   0.509  -0.098  1.00  0.00
ATOM    540  H3  DT5    17      -7.993   1.167  -0.963  1.00  0.00
ATOM    541  C2  DT5    17      -8.962  -0.362   0.119  1.00  0.00
ATOM    542  O2  DT5    17      -9.931  -0.395  -0.621  1.00  0.00
ATOM    543  C3' DT5    17      -9.021  -4.455   1.309  1.00  0.00
ATOM    544  H3' DT5    17      -7.984  -4.322   0.980  1.00  0.00
ATOM    545  C2' DT5    17      -9.926  -3.411   0.681  1.00  0.00
ATOM    546  H2' DT5    17      -9.708  -3.252  -0.379  1.00  0.00
ATOM    547 H2'' DT5    17     -10.962  -3.713   0.791  1.00  0.00
ATOM    548  O3' DT5    17      -9.512  -5.740   0.997  1.00  0.00
ATOM    549  P   DG     18      -8.939  -6.551  -0.257  1.00  0.00
ATOM    550  OP1 DG     18      -9.580  -7.885  -0.184  1.00  0.00
ATOM    551  OP2 DG     18      -7.476  -6.409  -0.276  1.00  0.00
ATOM    552  O5' DG     18      -9.545  -5.729  -1.495  1.00  0.00
ATOM    553  C5' DG     18     -10.917  -5.755  -1.855  1.00  0.00
ATOM    554  H5' DG     18     -11.476  -5.079  -1.208  1.00  0.00
ATOM    555 H5'' DG     18     -11.300  -6.769  -1.749  1.00  0.00
ATOM    556  C4' DG     18     -11.110  -5.316  -3.311  1.00  0.00
ATOM    557  H4' DG     18     -12.163  -5.398  -3.578  1.00  0.00
ATOM    558  O4' DG     18     -10.737  -3.954  -3.430  1.00  0.00
ATOM    559  C1' DG     18      -9.666  -3.858  -4.346  1.00  0.00
ATOM    560  H1' DG     18     -10.050  -3.459  -5.284  1.00  0.00
ATOM    561  N9  DG     18      -8.675  -2.913  -3.841  1.00  0.00
ATOM    562  C8  DG     18      -7.959  -3.001  -2.683  1.00  0.00
ATOM    563  H8  DG     18      -8.078  -3.850  -2.020  1.00  0.00
ATOM    564  N7  DG     18      -7.168  -1.980  -2.472  1.00  0.00
ATOM    565  C5  DG     18      -7.358  -1.185  -3.605  1.00  0.00
ATOM    566  C6  DG     18      -6.740   0.043  -4.002  1.00  0.00
ATOM    567  O6  DG     18      -5.853   0.678  -3.420  1.00  0.00
ATOM    568  N1  DG     18      -7.202   0.536  -5.207  1.00  0.00
ATOM    569  H1  DG     18      -6.793   1.384  -5.552  1.00  0.00
ATOM    570  C2  DG     18      -8.147  -0.091  -5.961  1.00  0.00
ATOM    571  N2  DG     18      -8.458   0.438  -7.112  1.00  0.00
ATOM    572  H21 DG     18      -8.011   1.275  -7.463  1.00  0.00
ATOM    573  H22 DG     18      -9.109  -0.066  -7.690  1.00  0.00
ATOM    574  N3  DG     18      -8.737  -1.231  -5.632  1.00  0.00
ATOM    575  C4  DG     18      -8.297  -1.738  -4.443  1.00  0.00
ATOM    576  C3' DG     18     -10.286  -6.154  -4.297  1.00  0.00
ATOM    577  H3' DG     18      -9.917  -7.079  -3.846  1.00  0.00
ATOM    578  C2' DG     18      -9.134  -5.242  -4.686  1.00  0.00
ATOM    579  H2' DG     18      -8.195  -5.587  -4.243  1.00  0.00
ATOM    580 H2'' DG     18      -9.010  -5.190  -5.750  1.00  0.00
ATOM    581  O3' DG     18     -11.088  -6.462  -5.416  1.00  0.00
ATOM    582  P   DG     19     -10.505  -7.284  -6.665  1.00  0.00
ATOM    583  OP1 DG     19     -11.622  -8.044  -7.257  1.00  0.00
ATOM    584  OP2 DG     19      -9.275  -7.986  -6.254  1.00  0.00
ATOM    585  O5' DG     19     -10.092  -6.099  -7.644  1.00  0.00
ATOM    586  C5' DG     19     -11.066  -5.229  -8.184  1.00  0.00
ATOM    587  H5' DG     19     -11.461  -4.556  -7.421  1.00  0.00
ATOM    588 H5'' DG     19     -11.889  -5.823  -8.585  1.00  0.00
ATOM    589  C4' DG     19     -10.407  -4.409  -9.290  1.00  0.00
ATOM    590  H4' DG     19     -11.176  -3.843  -9.818  1.00  0.00
ATOM    591  O4' DG     19      -9.488  -3.488  -8.728  1.00  0.00
ATOM    592  C1' DG     19      -8.255  -3.576  -9.416  1.00  0.00
ATOM    593  H1' DG     19      -8.202  -2.843 -10.228  1.00  0.00
ATOM    594  N9  DG     19      -7.224  -3.245  -8.428  1.00  0.00
ATOM    595  C8  DG     19      -6.964  -3.867  -7.241  1.00  0.00
ATOM    596  H8  DG     19      -7.463  -4.790  -6.968  1.00  0.00
ATOM    597  N7  DG     19      -6.112  -3.234  -6.481  1.00  0.00
ATOM    598  C5  DG     19      -5.776  -2.116  -7.247  1.00  0.00
ATOM    599  C6  DG     19      -4.885  -1.030  -6.980  1.00  0.00
ATOM    600  O6  DG     19      -4.203  -0.842  -5.969  1.00  0.00
ATOM    601  N1  DG     19      -4.797  -0.108  -8.004  1.00  0.00
ATOM    602  H1  DG     19      -4.147   0.652  -7.906  1.00  0.00
ATOM    603  C2  DG     19      -5.497  -0.217  -9.165  1.00  0.00
ATOM    604  N2  DG     19      -5.250   0.651 -10.107  1.00  0.00
ATOM    605  H21 DG     19      -4.592   1.409  -9.983  1.00  0.00
ATOM    606  H22 DG     19      -5.769   0.548 -10.960  1.00  0.00
ATOM    607  N3  DG     19      -6.332  -1.200  -9.452  1.00  0.00
ATOM    608  C4  DG     19      -6.441  -2.123  -8.450  1.00  0.00
ATOM    609  C3' DG     19      -9.632  -5.283 -10.281  1.00  0.00
ATOM    610  H3' DG     19      -9.825  -6.353 -10.152  1.00  0.00
ATOM    611  C2' DG     19      -8.158  -4.965 -10.034  1.00  0.00
ATOM    612  H2' DG     19      -7.699  -5.745  -9.420  1.00  0.00
ATOM    613 H2'' DG     19      -7.606  -4.855 -10.957  1.00  0.00
ATOM    614  O3' DG     19     -10.041  -4.865 -11.555  1.00  0.00
ATOM    615  P   DG     20      -9.544  -5.600 -12.860  1.00  0.00
ATOM    616  OP1 DG     20     -10.656  -5.515 -13.821  1.00  0.00
ATOM    617  OP2 DG     20      -8.988  -6.920 -12.480  1.00  0.00
ATOM    618  O5' DG     20      -8.322  -4.653 -13.318  1.00  0.00
ATOM    619  C5' DG     20      -8.491  -3.369 -13.926  1.00  0.00
ATOM    620  H5' DG     20      -8.939  -2.658 -13.229  1.00  0.00
ATOM    621 H5'' DG     20      -9.137  -3.451 -14.795  1.00  0.00
ATOM    622  C4' DG     20      -7.123  -2.838 -14.371  1.00  0.00
ATOM    623  H4' DG     20      -7.187  -1.938 -14.993  1.00  0.00
ATOM    624  O4' DG     20      -6.419  -2.476 -13.212  1.00  0.00
ATOM    625  C1' DG     20      -5.063  -2.702 -13.466  1.00  0.00
ATOM    626  H1' DG     20      -4.619  -1.821 -13.923  1.00  0.00
ATOM    627  N9  DG     20      -4.441  -2.902 -12.166  1.00  0.00
ATOM    628  C8  DG     20      -4.735  -3.852 -11.233  1.00  0.00
ATOM    629  H8  DG     20      -5.471  -4.628 -11.419  1.00  0.00
ATOM    630  N7  DG     20      -4.085  -3.706 -10.117  1.00  0.00
ATOM    631  C5  DG     20      -3.323  -2.556 -10.345  1.00  0.00
ATOM    632  C6  DG     20      -2.422  -1.856  -9.495  1.00  0.00
ATOM    633  O6  DG     20      -2.156  -2.138  -8.332  1.00  0.00
ATOM    634  N1  DG     20      -1.828  -0.747 -10.075  1.00  0.00
ATOM    635  H1  DG     20      -1.146  -0.234  -9.540  1.00  0.00
ATOM    636  C2  DG     20      -2.074  -0.361 -11.355  1.00  0.00
ATOM    637  N2  DG     20      -1.421   0.669 -11.831  1.00  0.00
ATOM    638  H21 DG     20      -0.761   1.194 -11.265  1.00  0.00
ATOM    639  H22 DG     20      -1.652   0.949 -12.761  1.00  0.00
ATOM    640  N3  DG     20      -2.901  -0.982 -12.187  1.00  0.00
ATOM    641  C4  DG     20      -3.509  -2.070 -11.613  1.00  0.00
ATOM    642  C3' DG     20      -6.299  -3.906 -15.115  1.00  0.00
ATOM    643  H3' DG     20      -6.732  -4.907 -15.012  1.00  0.00
ATOM    644  C2' DG     20      -4.932  -3.868 -14.437  1.00  0.00
ATOM    645  H2' DG     20      -4.683  -4.832 -13.985  1.00  0.00
ATOM    646 H2'' DG     20      -4.165  -3.589 -15.155  1.00  0.00
ATOM    647  O3' DG     20      -6.072  -3.487 -16.459  1.00  0.00
ATOM    648  P   DT3    21      -6.456  -4.341 -17.780  1.00  0.00
ATOM    649  OP1 DT3    21      -5.569  -3.893 -18.877  1.00  0.00
ATOM    650  OP2 DT3    21      -7.914  -4.313 -17.996  1.00  0.00
ATOM    651  O5' DT3    21      -6.077  -5.864 -17.493  1.00  0.00
ATOM    652  C5' DT3    21      -4.743  -6.333 -17.477  1.00  0.00
ATOM    653  H5' DT3    21      -4.246  -6.070 -18.412  1.00  0.00
ATOM    654 H5'' DT3    21      -4.207  -5.869 -16.649  1.00  0.00
ATOM    655  C4' DT3    21      -4.725  -7.859 -17.308  1.00  0.00
ATOM    656  H4' DT3    21      -3.690  -8.187 -17.211  1.00  0.00
ATOM    657  O4' DT3    21      -5.442  -8.172 -16.120  1.00  0.00
ATOM    658  C1' DT3    21      -6.642  -8.861 -16.444  1.00  0.00
ATOM    659  H1' DT3    21      -6.484  -9.899 -16.139  1.00  0.00
ATOM    660  N1  DT3    21      -7.849  -8.362 -15.713  1.00  0.00
ATOM    661  C6  DT3    21      -8.733  -7.456 -16.280  1.00  0.00
ATOM    662  H6  DT3    21      -8.377  -6.720 -16.989  1.00  0.00
ATOM    663  C5  DT3    21     -10.064  -7.521 -15.998  1.00  0.00
ATOM    664  C7  DT3    21     -11.025  -6.613 -16.754  1.00  0.00
ATOM    665  H71 DT3    21     -11.635  -7.211 -17.429  1.00  0.00
ATOM    666  H72 DT3    21     -11.691  -6.121 -16.044  1.00  0.00
ATOM    667  H73 DT3    21     -10.482  -5.845 -17.305  1.00  0.00
ATOM    668  C4  DT3    21     -10.558  -8.467 -14.993  1.00  0.00
ATOM    669  O4  DT3    21     -11.727  -8.779 -14.772  1.00  0.00
ATOM    670  N3  DT3    21      -9.570  -9.116 -14.285  1.00  0.00
ATOM    671  H3  DT3    21      -9.801  -9.361 -13.344  1.00  0.00
ATOM    672  C2  DT3    21      -8.231  -9.105 -14.588  1.00  0.00
ATOM    673  O2  DT3    21      -7.457  -9.817 -13.941  1.00  0.00
ATOM    674  C3' DT3    21      -5.388  -8.612 -18.477  1.00  0.00
ATOM    675  H3' DT3    21      -5.422  -7.978 -19.366  1.00  0.00
ATOM    676  C2' DT3    21      -6.796  -8.877 -17.975  1.00  0.00
ATOM    677  H2' DT3    21      -7.437  -8.078 -18.341  1.00  0.00
ATOM    678 H2'' DT3    21      -7.188  -9.835 -18.316  1.00  0.00
ATOM    679  O3' DT3    21      -4.745  -9.845 -18.772  1.00  0.00
ATOM    680 HO3' DT3    21      -5.345 -10.392 -19.293  1.00  0.00
TER   
ATOM    681  K+  K+     22      -3.280   1.146  -4.698  1.00  0.00
TER   
ATOM    682  K+  K+     23      -1.014  -1.023  -6.459  1.00  0.00
TER   
END   
