# Supplementary material for: Mechanical Stability and Unfolding Pathways of Parallel Tetrameric G-Quadruplexes Probed by Pulling Simulations
Source: J Chem Inf Model. 2024 Apr 17;64(9):3896–911. doi: 10.1021/acs.jcim.4c00227 (PMC11094737; doi:10.1021/acs.jcim.4c00227)
Supplement: Supplementary file 2 — ci4c00227_si_002.zip [file ci4c00227_si_002.zip › 352d_4q.pdb]

ATOM    783  C5' DT5     1      41.395  27.741  20.736  1.00  0.00           C  
ATOM    784  O5' DT5     1      41.564  29.132  20.937  1.00  0.00           O  
ATOM    785  C4' DT5     1      42.699  26.922  20.868  1.00  0.00           C  
ATOM    786  O4' DT5     1      43.057  26.313  19.635  1.00  0.00           O  
ATOM    787  C3' DT5     1      43.950  27.672  21.433  1.00  0.00           C  
ATOM    788  O3' DT5     1      44.219  27.541  22.861  1.00  0.00           O  
ATOM    789  C2' DT5     1      45.074  27.147  20.548  1.00  0.00           C  
ATOM    790  C1' DT5     1      44.380  26.644  19.268  1.00  0.00           C  
ATOM    791  N1  DT5     1      44.281  27.556  18.082  1.00  0.00           N  
ATOM    792  C2  DT5     1      44.911  27.126  16.912  1.00  0.00           C  
ATOM    793  O2  DT5     1      45.961  26.479  16.904  1.00  0.00           O  
ATOM    794  N3  DT5     1      44.333  27.495  15.721  1.00  0.00           N  
ATOM    795  C4  DT5     1      43.330  28.417  15.584  1.00  0.00           C  
ATOM    796  O4  DT5     1      42.990  28.755  14.451  1.00  0.00           O  
ATOM    797  C5  DT5     1      42.824  28.973  16.835  1.00  0.00           C  
ATOM    798  C6  DT5     1      43.319  28.549  18.026  1.00  0.00           C  
ATOM    799  C7  DT5     1      41.716  30.018  16.813  1.00  0.00           C  
ATOM    800 HO5' DT5     1      41.857  29.253  21.866  1.00  0.00           H  
ATOM    801  H3  DT5     1      44.599  26.993  14.903  1.00  0.00           H  
ATOM    802  H6  DT5     1      42.890  28.935  18.944  1.00  0.00           H  
ATOM    803  H1' DT5     1      44.861  25.715  18.943  1.00  0.00           H  
ATOM    804  H2' DT5     1      45.806  27.919  20.311  1.00  0.00           H  
ATOM    805  H3' DT5     1      43.868  28.739  21.195  1.00  0.00           H  
ATOM    806  H4' DT5     1      42.515  26.080  21.533  1.00  0.00           H  
ATOM    807  H5' DT5     1      40.970  27.560  19.761  1.00  0.00           H  
ATOM    808  H71 DT5     1      41.709  30.597  17.741  1.00  0.00           H  
ATOM    809  H72 DT5     1      41.855  30.698  15.971  1.00  0.00           H  
ATOM    810  H73 DT5     1      40.750  29.516  16.692  1.00  0.00           H  
ATOM    811 H2'' DT5     1      45.556  26.308  21.057  1.00  0.00           H  
ATOM    812 H5'' DT5     1      40.695  27.370  21.468  1.00  0.00           H  
ATOM    813  P    DT     2      42.975  27.993  23.834  1.00  0.00           P  
ATOM    814  OP1  DT     2      41.950  26.986  23.537  1.00  0.00           O  
ATOM    815  OP2  DT     2      42.772  29.421  23.388  1.00  0.00           O1-
ATOM      1  C5'  DT     2      44.397  27.884  25.633  1.00  0.00           C  
ATOM      2  O5'  DT     2      43.068  28.020  25.129  1.00  0.00           O  
ATOM      3  C4'  DT     2      44.331  27.852  27.165  1.00  0.00           C  
ATOM      4  O4'  DT     2      43.557  26.741  27.584  1.00  0.00           O  
ATOM      5  C3'  DT     2      45.713  27.695  27.829  1.00  0.00           C  
ATOM      6  O3'  DT     2      45.787  28.238  29.131  1.00  0.00           O  
ATOM      7  C2'  DT     2      45.817  26.200  28.059  1.00  0.00           C  
ATOM      8  C1'  DT     2      44.352  25.884  28.365  1.00  0.00           C  
ATOM      9  N1   DT     2      43.937  24.501  28.114  1.00  0.00           N  
ATOM     10  C2   DT     2      43.438  23.766  29.192  1.00  0.00           C  
ATOM     11  O2   DT     2      43.316  24.230  30.322  1.00  0.00           O  
ATOM     12  N3   DT     2      43.155  22.446  28.946  1.00  0.00           N  
ATOM     13  C4   DT     2      43.173  21.849  27.706  1.00  0.00           C  
ATOM     14  O4   DT     2      42.832  20.674  27.591  1.00  0.00           O  
ATOM     15  C5   DT     2      43.683  22.682  26.623  1.00  0.00           C  
ATOM     16  C6   DT     2      44.056  23.961  26.858  1.00  0.00           C  
ATOM     17  C7   DT     2      43.794  22.124  25.220  1.00  0.00           C  
ATOM     18  H3   DT     2      42.773  21.907  29.722  1.00  0.00           H  
ATOM     19  H6   DT     2      44.403  24.590  26.055  1.00  0.00           H  
ATOM     20  H1'  DT     2      44.165  26.103  29.426  1.00  0.00           H  
ATOM     21  H2'  DT     2      46.337  25.719  27.223  1.00  0.00           H  
ATOM     22  H3'  DT     2      46.534  28.061  27.207  1.00  0.00           H  
ATOM     23  H4'  DT     2      43.833  28.757  27.494  1.00  0.00           H  
ATOM     24  H5'  DT     2      44.991  28.748  25.331  1.00  0.00           H  
ATOM     25  H71  DT     2      44.825  22.175  24.877  1.00  0.00           H  
ATOM     26  H72  DT     2      43.467  21.083  25.223  1.00  0.00           H  
ATOM     27  H73  DT     2      43.138  22.689  24.557  1.00  0.00           H  
ATOM     28 H2''  DT     2      46.314  25.967  28.988  1.00  0.00           H  
ATOM     29 H5''  DT     2      44.875  26.970  25.278  1.00  0.00           H  
ATOM     30  P    DG     3      45.690  29.800  29.462  1.00  0.00           P  
ATOM     31  C5'  DG     3      43.242  29.340  30.315  1.00  0.00           C  
ATOM     32  O5'  DG     3      44.107  30.048  29.438  1.00  0.00           O  
ATOM     33  C4'  DG     3      42.656  30.332  31.306  1.00  0.00           C  
ATOM     34  O4'  DG     3      42.005  31.388  30.629  1.00  0.00           O  
ATOM     35  C3'  DG     3      41.615  29.760  32.268  1.00  0.00           C  
ATOM     36  O3'  DG     3      42.224  29.095  33.349  1.00  0.00           O  
ATOM     37  C2'  DG     3      40.995  31.070  32.729  1.00  0.00           C  
ATOM     38  C1'  DG     3      41.102  32.001  31.522  1.00  0.00           C  
ATOM     39  N1   DG     3      36.493  34.131  31.659  1.00  0.00           N  
ATOM     40  C2   DG     3      37.394  33.939  32.661  1.00  0.00           C  
ATOM     41  N2   DG     3      37.115  34.394  33.855  1.00  0.00           N  
ATOM     42  N3   DG     3      38.570  33.350  32.514  1.00  0.00           N  
ATOM     43  C4   DG     3      38.776  32.897  31.244  1.00  0.00           C  
ATOM     44  C5   DG     3      37.936  33.033  30.165  1.00  0.00           C  
ATOM     45  C6   DG     3      36.687  33.689  30.364  1.00  0.00           C  
ATOM     46  O6   DG     3      35.803  33.895  29.531  1.00  0.00           O  
ATOM     47  N7   DG     3      38.515  32.502  29.017  1.00  0.00           N  
ATOM     48  C8   DG     3      39.657  32.036  29.434  1.00  0.00           C  
ATOM     49  N9   DG     3      39.875  32.237  30.771  1.00  0.00           N  
ATOM     50  OP1  DG     3      46.321  30.557  28.357  1.00  0.00           O  
ATOM     51  OP2  DG     3      46.207  29.952  30.837  1.00  0.00           O1-
ATOM     52  H1   DG     3      35.632  34.611  31.850  1.00  0.00           H  
ATOM     53  H8   DG     3      40.385  31.540  28.801  1.00  0.00           H  
ATOM     54  H1'  DG     3      41.473  32.971  31.855  1.00  0.00           H  
ATOM     55  H2'  DG     3      40.034  30.905  33.224  1.00  0.00           H  
ATOM     56  H21  DG     3      36.223  34.820  34.079  1.00  0.00           H  
ATOM     57  H3'  DG     3      40.878  29.122  31.769  1.00  0.00           H  
ATOM     58  H22  DG     3      37.768  34.183  34.585  1.00  0.00           H  
ATOM     59  H4'  DG     3      43.476  30.771  31.875  1.00  0.00           H  
ATOM     60  H5'  DG     3      43.795  28.571  30.857  1.00  0.00           H  
ATOM     61 H2''  DG     3      41.660  31.573  33.415  1.00  0.00           H  
ATOM     62 H5''  DG     3      42.438  28.870  29.747  1.00  0.00           H  
ATOM     63  P    DG     4      41.410  28.044  34.242  1.00  0.00           P  
ATOM     64  C5'  DG     4      40.818  29.921  36.021  1.00  0.00           C  
ATOM     65  O5'  DG     4      40.389  28.993  35.040  1.00  0.00           O  
ATOM     66  C4'  DG     4      39.681  30.235  36.987  1.00  0.00           C  
ATOM     67  O4'  DG     4      38.745  31.030  36.276  1.00  0.00           O  
ATOM     68  C3'  DG     4      38.950  29.002  37.543  1.00  0.00           C  
ATOM     69  O3'  DG     4      38.612  29.268  38.894  1.00  0.00           O  
ATOM     70  C2'  DG     4      37.701  28.928  36.679  1.00  0.00           C  
ATOM     71  C1'  DG     4      37.502  30.362  36.198  1.00  0.00           C  
ATOM     72  N1   DG     4      33.712  32.342  33.367  1.00  0.00           N  
ATOM     73  C2   DG     4      33.895  32.379  34.717  1.00  0.00           C  
ATOM     74  N2   DG     4      32.994  33.003  35.430  1.00  0.00           N  
ATOM     75  N3   DG     4      34.924  31.837  35.356  1.00  0.00           N  
ATOM     76  C4   DG     4      35.791  31.188  34.522  1.00  0.00           C  
ATOM     77  C5   DG     4      35.695  31.090  33.153  1.00  0.00           C  
ATOM     78  C6   DG     4      34.573  31.693  32.506  1.00  0.00           C  
ATOM     79  O6   DG     4      34.295  31.690  31.301  1.00  0.00           O  
ATOM     80  N7   DG     4      36.766  30.367  32.634  1.00  0.00           N  
ATOM     81  C8   DG     4      37.448  30.014  33.690  1.00  0.00           C  
ATOM     82  N9   DG     4      36.938  30.504  34.856  1.00  0.00           N  
ATOM     83  OP1  DG     4      42.381  27.460  35.198  1.00  0.00           O  
ATOM     84  OP2  DG     4      40.607  27.182  33.359  1.00  0.00           O1-
ATOM     85  H1   DG     4      32.906  32.793  32.978  1.00  0.00           H  
ATOM     86  H8   DG     4      38.349  29.407  33.675  1.00  0.00           H  
ATOM     87  H1'  DG     4      36.805  30.864  36.875  1.00  0.00           H  
ATOM     88  H2'  DG     4      37.800  28.117  35.948  1.00  0.00           H  
ATOM     89  H21  DG     4      32.162  33.422  35.031  1.00  0.00           H  
ATOM     90  H3'  DG     4      39.528  28.073  37.469  1.00  0.00           H  
ATOM     91  H22  DG     4      33.105  32.983  36.427  1.00  0.00           H  
ATOM     92  H4'  DG     4      40.060  30.837  37.814  1.00  0.00           H  
ATOM     93  H5'  DG     4      41.123  30.852  35.544  1.00  0.00           H  
ATOM     94 H2''  DG     4      36.827  28.767  37.279  1.00  0.00           H  
ATOM     95 H5''  DG     4      41.661  29.520  36.577  1.00  0.00           H  
ATOM     96  P    DG     5      37.897  28.168  39.823  1.00  0.00           P  
ATOM     97  C5'  DG     5      35.919  29.849  40.323  1.00  0.00           C  
ATOM     98  O5'  DG     5      36.355  28.623  39.766  1.00  0.00           O  
ATOM     99  C4'  DG     5      34.397  29.982  40.228  1.00  0.00           C  
ATOM    100  O4'  DG     5      34.052  30.257  38.882  1.00  0.00           O  
ATOM    101  C3'  DG     5      33.584  28.760  40.705  1.00  0.00           C  
ATOM    102  O3'  DG     5      32.637  29.157  41.671  1.00  0.00           O  
ATOM    103  C2'  DG     5      32.885  28.298  39.431  1.00  0.00           C  
ATOM    104  C1'  DG     5      32.891  29.538  38.545  1.00  0.00           C  
ATOM    105  N1   DG     5      30.648  30.267  34.031  1.00  0.00           N  
ATOM    106  C2   DG     5      30.163  30.519  35.279  1.00  0.00           C  
ATOM    107  N2   DG     5      28.967  31.045  35.376  1.00  0.00           N  
ATOM    108  N3   DG     5      30.818  30.255  36.401  1.00  0.00           N  
ATOM    109  C4   DG     5      32.031  29.664  36.190  1.00  0.00           C  
ATOM    110  C5   DG     5      32.585  29.319  34.980  1.00  0.00           C  
ATOM    111  C6   DG     5      31.854  29.636  33.800  1.00  0.00           C  
ATOM    112  O6   DG     5      32.188  29.411  32.635  1.00  0.00           O  
ATOM    113  N7   DG     5      33.811  28.676  35.154  1.00  0.00           N  
ATOM    114  C8   DG     5      33.971  28.666  36.449  1.00  0.00           C  
ATOM    115  N9   DG     5      32.953  29.269  37.123  1.00  0.00           N  
ATOM    116  OP1  DG     5      38.434  28.371  41.193  1.00  0.00           O  
ATOM    117  OP2  DG     5      38.009  26.835  39.211  1.00  0.00           O1-
ATOM    118  H1   DG     5      30.126  30.597  33.243  1.00  0.00           H  
ATOM    119  H8   DG     5      34.821  28.246  36.971  1.00  0.00           H  
ATOM    120  H1'  DG     5      31.987  30.140  38.706  1.00  0.00           H  
ATOM    121  H2'  DG     5      33.344  27.367  39.078  1.00  0.00           H  
ATOM    122  H21  DG     5      28.408  31.313  34.575  1.00  0.00           H  
ATOM    123  H3'  DG     5      34.206  27.965  41.125  1.00  0.00           H  
ATOM    124  H22  DG     5      28.618  31.211  36.305  1.00  0.00           H  
ATOM    125  H4'  DG     5      34.111  30.852  40.813  1.00  0.00           H  
ATOM    126  H5'  DG     5      36.364  30.668  39.754  1.00  0.00           H  
ATOM    127 H2''  DG     5      31.831  28.154  39.572  1.00  0.00           H  
ATOM    128 H5''  DG     5      36.222  29.905  41.370  1.00  0.00           H  
ATOM    129  P    DG     6      31.704  28.092  42.431  1.00  0.00           P  
ATOM    130  C5'  DG     6      29.723  29.458  41.596  1.00  0.00           C  
ATOM    131  O5'  DG     6      30.367  28.210  41.586  1.00  0.00           O  
ATOM    132  C4'  DG     6      28.370  29.297  40.928  1.00  0.00           C  
ATOM    133  O4'  DG     6      28.491  29.206  39.511  1.00  0.00           O  
ATOM    134  C3'  DG     6      27.571  28.069  41.411  1.00  0.00           C  
ATOM    135  O3'  DG     6      26.170  28.344  41.383  1.00  0.00           O  
ATOM    136  C2'  DG     6      27.738  27.109  40.238  1.00  0.00           C  
ATOM    137  C1'  DG     6      27.795  28.071  39.052  1.00  0.00           C  
ATOM    138  N1   DG     6      27.820  27.809  33.963  1.00  0.00           N  
ATOM    139  C2   DG     6      26.831  28.226  34.799  1.00  0.00           C  
ATOM    140  N2   DG     6      25.681  28.554  34.264  1.00  0.00           N  
ATOM    141  N3   DG     6      26.909  28.205  36.124  1.00  0.00           N  
ATOM    142  C4   DG     6      28.116  27.747  36.581  1.00  0.00           C  
ATOM    143  C5   DG     6      29.180  27.319  35.826  1.00  0.00           C  
ATOM    144  C6   DG     6      29.041  27.354  34.418  1.00  0.00           C  
ATOM    145  O6   DG     6      29.892  26.997  33.610  1.00  0.00           O  
ATOM    146  N7   DG     6      30.231  26.869  36.623  1.00  0.00           N  
ATOM    147  C8   DG     6      29.780  27.049  37.832  1.00  0.00           C  
ATOM    148  N9   DG     6      28.527  27.600  37.879  1.00  0.00           N  
ATOM    149  OP1  DG     6      31.475  28.633  43.779  1.00  0.00           O  
ATOM    150  OP2  DG     6      32.264  26.729  42.295  1.00  0.00           O1-
ATOM    151  H1   DG     6      27.655  27.866  32.974  1.00  0.00           H  
ATOM    152  H8   DG     6      30.333  26.817  38.731  1.00  0.00           H  
ATOM    153  H1'  DG     6      26.775  28.321  38.723  1.00  0.00           H  
ATOM    154  H2'  DG     6      28.589  26.439  40.402  1.00  0.00           H  
ATOM    155  H21  DG     6      25.525  28.573  33.260  1.00  0.00           H  
ATOM    156  H3'  DG     6      27.935  27.600  42.336  1.00  0.00           H  
ATOM    157  H22  DG     6      24.966  28.885  34.882  1.00  0.00           H  
ATOM    158  H4'  DG     6      27.834  30.207  41.152  1.00  0.00           H  
ATOM    159  H5'  DG     6      30.333  30.173  41.036  1.00  0.00           H  
ATOM    160 H2''  DG     6      26.836  26.541  40.074  1.00  0.00           H  
ATOM    161 H5''  DG     6      29.602  29.791  42.636  1.00  0.00           H  
ATOM    162  P   DT3     7      25.212  28.706  42.628  1.00  0.00           P  
ATOM    163  C5' DT3     7      24.598  26.178  43.040  1.00  0.00           C  
ATOM    164  O5' DT3     7      25.204  27.368  43.515  1.00  0.00           O  
ATOM    165  C4' DT3     7      24.703  25.038  44.062  1.00  0.00           C  
ATOM    166  O4' DT3     7      26.074  24.693  44.223  1.00  0.00           O  
ATOM    167  C3' DT3     7      24.129  25.415  45.441  1.00  0.00           C  
ATOM    168  O3' DT3     7      23.343  24.379  46.024  1.00  0.00           O  
ATOM    169  C2' DT3     7      25.372  25.651  46.291  1.00  0.00           C  
ATOM    170  C1' DT3     7      26.468  24.854  45.571  1.00  0.00           C  
ATOM    171  N1  DT3     7      27.823  25.476  45.678  1.00  0.00           N  
ATOM    172  C2  DT3     7      28.853  24.701  46.227  1.00  0.00           C  
ATOM    173  O2  DT3     7      28.721  23.525  46.577  1.00  0.00           O  
ATOM    174  N3  DT3     7      30.038  25.337  46.508  1.00  0.00           N  
ATOM    175  C4  DT3     7      30.240  26.696  46.492  1.00  0.00           C  
ATOM    176  O4  DT3     7      31.271  27.117  47.014  1.00  0.00           O  
ATOM    177  C5  DT3     7      29.133  27.463  45.910  1.00  0.00           C  
ATOM    178  C6  DT3     7      28.007  26.833  45.474  1.00  0.00           C  
ATOM    179  C7  DT3     7      29.188  28.976  45.808  1.00  0.00           C  
ATOM    180  OP1 DT3     7      23.846  28.864  42.063  1.00  0.00           O  
ATOM    181  OP2 DT3     7      25.781  29.785  43.465  1.00  0.00           O  
ATOM    182 HO3' DT3     7      23.053  24.684  46.893  1.00  0.00           H  
ATOM    183  H3  DT3     7      30.819  24.780  46.789  1.00  0.00           H  
ATOM    184  H6  DT3     7      27.222  27.420  45.010  1.00  0.00           H  
ATOM    185  H1' DT3     7      26.485  23.855  46.010  1.00  0.00           H  
ATOM    186  H2' DT3     7      25.581  26.720  46.304  1.00  0.00           H  
ATOM    187  H3' DT3     7      23.547  26.338  45.368  1.00  0.00           H  
ATOM    188  H4' DT3     7      24.159  24.177  43.675  1.00  0.00           H  
ATOM    189  H5' DT3     7      25.086  25.871  42.116  1.00  0.00           H  
ATOM    190  H71 DT3     7      28.691  29.417  46.670  1.00  0.00           H  
ATOM    191  H72 DT3     7      30.227  29.306  45.802  1.00  0.00           H  
ATOM    192  H73 DT3     7      28.715  29.309  44.882  1.00  0.00           H  
ATOM    193 H2'' DT3     7      25.243  25.295  47.314  1.00  0.00           H  
ATOM    194 H5'' DT3     7      23.546  26.372  42.828  1.00  0.00           H  
ATOM    195  C5' DT5     8      35.278  32.515  13.667  1.00  0.00           C  
ATOM    196  O5' DT5     8      35.033  33.277  12.481  1.00  0.00           O  
ATOM    197  C4' DT5     8      35.150  33.416  14.903  1.00  0.00           C  
ATOM    198  O4' DT5     8      36.281  34.287  14.955  1.00  0.00           O  
ATOM    199  C3' DT5     8      33.874  34.284  14.924  1.00  0.00           C  
ATOM    200  O3' DT5     8      33.262  34.399  16.196  1.00  0.00           O  
ATOM    201  C2' DT5     8      34.400  35.661  14.559  1.00  0.00           C  
ATOM    202  C1' DT5     8      35.877  35.644  14.906  1.00  0.00           C  
ATOM    203  N1  DT5     8      36.736  36.411  13.992  1.00  0.00           N  
ATOM    204  C2  DT5     8      37.457  37.502  14.489  1.00  0.00           C  
ATOM    205  O2  DT5     8      37.342  37.949  15.627  1.00  0.00           O  
ATOM    206  N3  DT5     8      38.349  38.089  13.622  1.00  0.00           N  
ATOM    207  C4  DT5     8      38.548  37.702  12.315  1.00  0.00           C  
ATOM    208  O4  DT5     8      39.384  38.297  11.646  1.00  0.00           O  
ATOM    209  C5  DT5     8      37.708  36.610  11.844  1.00  0.00           C  
ATOM    210  C6  DT5     8      36.844  36.010  12.688  1.00  0.00           C  
ATOM    211  C7  DT5     8      37.758  36.167  10.398  1.00  0.00           C  
ATOM    212 HO5' DT5     8      35.168  32.771  11.675  1.00  0.00           H  
ATOM    213  H3  DT5     8      38.871  38.882  13.961  1.00  0.00           H  
ATOM    214  H6  DT5     8      36.220  35.206  12.347  1.00  0.00           H  
ATOM    215  H1' DT5     8      35.977  36.106  15.893  1.00  0.00           H  
ATOM    216  H2' DT5     8      34.083  35.938  13.550  1.00  0.00           H  
ATOM    217  H3' DT5     8      33.130  33.949  14.191  1.00  0.00           H  
ATOM    218  H4' DT5     8      35.178  32.774  15.779  1.00  0.00           H  
ATOM    219  H5' DT5     8      36.294  32.111  13.655  1.00  0.00           H  
ATOM    220  H71 DT5     8      36.786  36.337   9.937  1.00  0.00           H  
ATOM    221  H72 DT5     8      38.507  36.758   9.869  1.00  0.00           H  
ATOM    222  H73 DT5     8      38.026  35.113  10.334  1.00  0.00           H  
ATOM    223 H2'' DT5     8      34.073  36.401  15.266  1.00  0.00           H  
ATOM    224 H5'' DT5     8      34.581  31.677  13.774  1.00  0.00           H  
ATOM    225  P    DG     9      32.546  33.145  16.900  1.00  0.00           P  
ATOM    226  C5'  DG     9      33.466  31.640  18.823  1.00  0.00           C  
ATOM    227  O5'  DG     9      33.711  32.658  17.869  1.00  0.00           O  
ATOM    228  C4'  DG     9      34.637  31.644  19.792  1.00  0.00           C  
ATOM    229  O4'  DG     9      34.561  32.782  20.631  1.00  0.00           O  
ATOM    230  C3'  DG     9      34.721  30.440  20.736  1.00  0.00           C  
ATOM    231  O3'  DG     9      35.281  29.322  20.087  1.00  0.00           O  
ATOM    232  C2'  DG     9      35.693  31.043  21.742  1.00  0.00           C  
ATOM    233  C1'  DG     9      35.358  32.536  21.766  1.00  0.00           C  
ATOM    234  N1   DG     9      35.786  33.290  26.738  1.00  0.00           N  
ATOM    235  C2   DG     9      36.643  32.701  25.859  1.00  0.00           C  
ATOM    236  N2   DG     9      37.790  32.262  26.301  1.00  0.00           N  
ATOM    237  N3   DG     9      36.412  32.559  24.561  1.00  0.00           N  
ATOM    238  C4   DG     9      35.183  33.019  24.200  1.00  0.00           C  
ATOM    239  C5   DG     9      34.241  33.618  24.998  1.00  0.00           C  
ATOM    240  C6   DG     9      34.540  33.776  26.383  1.00  0.00           C  
ATOM    241  O6   DG     9      33.821  34.277  27.250  1.00  0.00           O  
ATOM    242  N7   DG     9      33.130  33.998  24.243  1.00  0.00           N  
ATOM    243  C8   DG     9      33.413  33.582  23.040  1.00  0.00           C  
ATOM    244  N9   DG     9      34.640  32.984  22.950  1.00  0.00           N  
ATOM    245  OP1  DG     9      32.276  32.111  15.879  1.00  0.00           O  
ATOM    246  OP2  DG     9      31.437  33.716  17.695  1.00  0.00           O1-
ATOM    247  H1   DG     9      36.079  33.412  27.691  1.00  0.00           H  
ATOM    248  H8   DG     9      32.761  33.692  22.181  1.00  0.00           H  
ATOM    249  H1'  DG     9      36.278  33.119  21.721  1.00  0.00           H  
ATOM    250  H2'  DG     9      35.719  30.466  22.670  1.00  0.00           H  
ATOM    251  H21  DG     9      38.059  32.325  27.278  1.00  0.00           H  
ATOM    252  H3'  DG     9      33.762  30.182  21.199  1.00  0.00           H  
ATOM    253  H22  DG     9      38.388  31.789  25.653  1.00  0.00           H  
ATOM    254  H4'  DG     9      35.562  31.721  19.217  1.00  0.00           H  
ATOM    255  H5'  DG     9      33.374  30.662  18.347  1.00  0.00           H  
ATOM    256 H2''  DG     9      36.689  31.080  21.329  1.00  0.00           H  
ATOM    257 H5''  DG     9      32.545  31.861  19.365  1.00  0.00           H  
ATOM    258  P    DG    10      35.163  27.841  20.700  1.00  0.00           P  
ATOM    259  C5'  DG    10      37.610  28.045  21.691  1.00  0.00           C  
ATOM    260  O5'  DG    10      36.221  27.887  21.904  1.00  0.00           O  
ATOM    261  C4'  DG    10      38.378  27.631  22.947  1.00  0.00           C  
ATOM    262  O4'  DG    10      38.098  28.509  24.029  1.00  0.00           O  
ATOM    263  C3'  DG    10      38.051  26.199  23.394  1.00  0.00           C  
ATOM    264  O3'  DG    10      39.267  25.615  23.817  1.00  0.00           O  
ATOM    265  C2'  DG    10      37.105  26.399  24.564  1.00  0.00           C  
ATOM    266  C1'  DG    10      37.484  27.781  25.082  1.00  0.00           C  
ATOM    267  N1   DG    10      35.666  30.313  29.133  1.00  0.00           N  
ATOM    268  C2   DG    10      36.811  29.581  29.013  1.00  0.00           C  
ATOM    269  N2   DG    10      37.596  29.512  30.057  1.00  0.00           N  
ATOM    270  N3   DG    10      37.192  28.960  27.905  1.00  0.00           N  
ATOM    271  C4   DG    10      36.304  29.106  26.877  1.00  0.00           C  
ATOM    272  C5   DG    10      35.130  29.825  26.898  1.00  0.00           C  
ATOM    273  C6   DG    10      34.756  30.483  28.109  1.00  0.00           C  
ATOM    274  O6   DG    10      33.743  31.161  28.333  1.00  0.00           O  
ATOM    275  N7   DG    10      34.492  29.764  25.660  1.00  0.00           N  
ATOM    276  C8   DG    10      35.258  28.976  24.952  1.00  0.00           C  
ATOM    277  N9   DG    10      36.380  28.572  25.614  1.00  0.00           N  
ATOM    278  OP1  DG    10      35.637  26.914  19.651  1.00  0.00           O  
ATOM    279  OP2  DG    10      33.831  27.662  21.305  1.00  0.00           O1-
ATOM    280  H1   DG    10      35.482  30.768  30.006  1.00  0.00           H  
ATOM    281  H8   DG    10      35.063  28.672  23.928  1.00  0.00           H  
ATOM    282  H1'  DG    10      38.192  27.635  25.904  1.00  0.00           H  
ATOM    283  H2'  DG    10      36.073  26.203  24.255  1.00  0.00           H  
ATOM    284  H21  DG    10      37.379  29.949  30.945  1.00  0.00           H  
ATOM    285  H3'  DG    10      37.579  25.588  22.617  1.00  0.00           H  
ATOM    286  H22  DG    10      38.418  28.939  29.982  1.00  0.00           H  
ATOM    287  H4'  DG    10      39.444  27.711  22.741  1.00  0.00           H  
ATOM    288  H5'  DG    10      37.821  29.091  21.474  1.00  0.00           H  
ATOM    289 H2''  DG    10      37.367  25.760  25.388  1.00  0.00           H  
ATOM    290 H5''  DG    10      37.928  27.420  20.855  1.00  0.00           H  
ATOM    291  P    DG    11      39.378  24.089  24.289  1.00  0.00           P  
ATOM    292  C5'  DG    11      40.220  24.787  26.670  1.00  0.00           C  
ATOM    293  O5'  DG    11      39.206  24.195  25.876  1.00  0.00           O  
ATOM    294  C4'  DG    11      39.849  24.710  28.148  1.00  0.00           C  
ATOM    295  O4'  DG    11      38.773  25.593  28.394  1.00  0.00           O  
ATOM    296  C3'  DG    11      39.435  23.301  28.607  1.00  0.00           C  
ATOM    297  O3'  DG    11      40.292  22.905  29.658  1.00  0.00           O  
ATOM    298  C2'  DG    11      38.006  23.478  29.104  1.00  0.00           C  
ATOM    299  C1'  DG    11      37.920  24.978  29.330  1.00  0.00           C  
ATOM    300  N1   DG    11      34.331  27.829  31.565  1.00  0.00           N  
ATOM    301  C2   DG    11      35.432  27.241  32.114  1.00  0.00           C  
ATOM    302  N2   DG    11      35.640  27.397  33.394  1.00  0.00           N  
ATOM    303  N3   DG    11      36.284  26.478  31.450  1.00  0.00           N  
ATOM    304  C4   DG    11      35.947  26.310  30.140  1.00  0.00           C  
ATOM    305  C5   DG    11      34.850  26.829  29.497  1.00  0.00           C  
ATOM    306  C6   DG    11      33.972  27.665  30.239  1.00  0.00           C  
ATOM    307  O6   DG    11      32.965  28.241  29.826  1.00  0.00           O  
ATOM    308  N7   DG    11      34.809  26.422  28.165  1.00  0.00           N  
ATOM    309  C8   DG    11      35.883  25.692  28.040  1.00  0.00           C  
ATOM    310  N9   DG    11      36.611  25.588  29.185  1.00  0.00           N  
ATOM    311  OP1  DG    11      40.752  23.658  23.958  1.00  0.00           O  
ATOM    312  OP2  DG    11      38.240  23.318  23.744  1.00  0.00           O1-
ATOM    313  H1   DG    11      33.764  28.419  32.143  1.00  0.00           H  
ATOM    314  H8   DG    11      36.216  25.222  27.125  1.00  0.00           H  
ATOM    315  H1'  DG    11      38.240  25.152  30.364  1.00  0.00           H  
ATOM    316  H2'  DG    11      37.307  22.956  28.442  1.00  0.00           H  
ATOM    317  H21  DG    11      35.050  27.964  33.988  1.00  0.00           H  
ATOM    318  H3'  DG    11      39.473  22.574  27.791  1.00  0.00           H  
ATOM    319  H22  DG    11      36.454  26.943  33.774  1.00  0.00           H  
ATOM    320  H4'  DG    11      40.693  25.053  28.746  1.00  0.00           H  
ATOM    321  H5'  DG    11      40.334  25.838  26.398  1.00  0.00           H  
ATOM    322 H2''  DG    11      37.881  23.125  30.111  1.00  0.00           H  
ATOM    323 H5''  DG    11      41.160  24.262  26.501  1.00  0.00           H  
ATOM    324  P    DG    12      40.154  21.519  30.449  1.00  0.00           P  
ATOM    325  C5'  DG    12      39.884  22.831  32.710  1.00  0.00           C  
ATOM    326  O5'  DG    12      39.331  21.946  31.748  1.00  0.00           O  
ATOM    327  C4'  DG    12      38.975  22.847  33.935  1.00  0.00           C  
ATOM    328  O4'  DG    12      37.806  23.574  33.609  1.00  0.00           O  
ATOM    329  C3'  DG    12      38.529  21.456  34.424  1.00  0.00           C  
ATOM    330  O3'  DG    12      38.614  21.425  35.835  1.00  0.00           O  
ATOM    331  C2'  DG    12      37.071  21.348  33.998  1.00  0.00           C  
ATOM    332  C1'  DG    12      36.690  22.818  34.006  1.00  0.00           C  
ATOM    333  N1   DG    12      32.411  25.572  33.793  1.00  0.00           N  
ATOM    334  C2   DG    12      33.188  25.269  34.871  1.00  0.00           C  
ATOM    335  N2   DG    12      32.796  25.674  36.053  1.00  0.00           N  
ATOM    336  N3   DG    12      34.271  24.506  34.825  1.00  0.00           N  
ATOM    337  C4   DG    12      34.538  24.028  33.573  1.00  0.00           C  
ATOM    338  C5   DG    12      33.807  24.243  32.436  1.00  0.00           C  
ATOM    339  C6   DG    12      32.671  25.083  32.524  1.00  0.00           C  
ATOM    340  O6   DG    12      31.929  25.380  31.597  1.00  0.00           O  
ATOM    341  N7   DG    12      34.321  23.531  31.357  1.00  0.00           N  
ATOM    342  C8   DG    12      35.368  22.940  31.856  1.00  0.00           C  
ATOM    343  N9   DG    12      35.564  23.211  33.177  1.00  0.00           N  
ATOM    344  OP1  DG    12      41.533  21.135  30.850  1.00  0.00           O  
ATOM    345  OP2  DG    12      39.323  20.573  29.676  1.00  0.00           O1-
ATOM    346  H1   DG    12      31.646  26.209  33.921  1.00  0.00           H  
ATOM    347  H8   DG    12      36.051  22.313  31.297  1.00  0.00           H  
ATOM    348  H1'  DG    12      36.413  23.045  35.039  1.00  0.00           H  
ATOM    349  H2'  DG    12      36.979  20.737  33.092  1.00  0.00           H  
ATOM    350  H21  DG    12      31.977  26.255  36.197  1.00  0.00           H  
ATOM    351  H3'  DG    12      39.118  20.651  33.982  1.00  0.00           H  
ATOM    352  H22  DG    12      33.397  25.443  36.823  1.00  0.00           H  
ATOM    353  H4'  DG    12      39.485  23.374  34.738  1.00  0.00           H  
ATOM    354  H5'  DG    12      39.939  23.847  32.309  1.00  0.00           H  
ATOM    355 H2''  DG    12      36.439  20.954  34.777  1.00  0.00           H  
ATOM    356 H5''  DG    12      40.887  22.500  32.988  1.00  0.00           H  
ATOM    357  P   DT3    13      38.923  20.070  36.619  1.00  0.00           P  
ATOM    358  C5' DT3    13      37.571  17.825  36.348  1.00  0.00           C  
ATOM    359  O5' DT3    13      37.578  19.238  36.356  1.00  0.00           O  
ATOM    360  C4' DT3    13      36.151  17.407  36.703  1.00  0.00           C  
ATOM    361  O4' DT3    13      35.251  17.742  35.661  1.00  0.00           O  
ATOM    362  C3' DT3    13      35.970  15.896  36.860  1.00  0.00           C  
ATOM    363  O3' DT3    13      36.390  15.406  38.123  1.00  0.00           O  
ATOM    364  C2' DT3    13      34.458  15.783  36.666  1.00  0.00           C  
ATOM    365  C1' DT3    13      34.055  17.023  35.871  1.00  0.00           C  
ATOM    366  N1  DT3    13      33.415  16.810  34.569  1.00  0.00           N  
ATOM    367  C2  DT3    13      32.258  17.545  34.286  1.00  0.00           C  
ATOM    368  O2  DT3    13      31.690  18.274  35.095  1.00  0.00           O  
ATOM    369  N3  DT3    13      31.718  17.385  33.034  1.00  0.00           N  
ATOM    370  C4  DT3    13      32.269  16.621  32.028  1.00  0.00           C  
ATOM    371  O4  DT3    13      31.669  16.537  30.959  1.00  0.00           O  
ATOM    372  C5  DT3    13      33.504  15.918  32.378  1.00  0.00           C  
ATOM    373  C6  DT3    13      34.013  16.008  33.629  1.00  0.00           C  
ATOM    374  C7  DT3    13      34.225  15.070  31.353  1.00  0.00           C  
ATOM    375  OP1 DT3    13      39.011  20.378  38.059  1.00  0.00           O  
ATOM    376  OP2 DT3    13      40.054  19.331  36.006  1.00  0.00           O  
ATOM    377 HO3' DT3    13      36.308  14.450  38.180  1.00  0.00           H  
ATOM    378  H3  DT3    13      30.875  17.899  32.836  1.00  0.00           H  
ATOM    379  H6  DT3    13      34.916  15.480  33.892  1.00  0.00           H  
ATOM    380  H1' DT3    13      33.350  17.591  36.491  1.00  0.00           H  
ATOM    381  H2' DT3    13      34.164  14.780  36.344  1.00  0.00           H  
ATOM    382  H3' DT3    13      36.508  15.387  36.059  1.00  0.00           H  
ATOM    383  H4' DT3    13      35.837  17.939  37.603  1.00  0.00           H  
ATOM    384  H5' DT3    13      38.268  17.427  37.087  1.00  0.00           H  
ATOM    385  H71 DT3    13      34.273  14.038  31.694  1.00  0.00           H  
ATOM    386  H72 DT3    13      33.682  15.113  30.409  1.00  0.00           H  
ATOM    387  H73 DT3    13      35.231  15.463  31.192  1.00  0.00           H  
ATOM    388 H2'' DT3    13      33.930  16.033  37.571  1.00  0.00           H  
ATOM    389 H5'' DT3    13      37.851  17.449  35.365  1.00  0.00           H  
ATOM    390  C5' DT5    14      21.605  39.503  33.647  1.00  0.00           C  
ATOM    391  O5' DT5    14      22.673  40.432  33.656  1.00  0.00           O  
ATOM    392  C4' DT5    14      20.445  39.885  32.701  1.00  0.00           C  
ATOM    393  O4' DT5    14      19.248  40.140  33.423  1.00  0.00           O  
ATOM    394  C3' DT5    14      20.697  41.077  31.720  1.00  0.00           C  
ATOM    395  O3' DT5    14      21.134  40.748  30.367  1.00  0.00           O  
ATOM    396  C2' DT5    14      19.371  41.827  31.768  1.00  0.00           C  
ATOM    397  C1' DT5    14      18.718  41.409  33.099  1.00  0.00           C  
ATOM    398  N1  DT5    14      18.905  42.274  34.310  1.00  0.00           N  
ATOM    399  C2  DT5    14      17.747  42.817  34.872  1.00  0.00           C  
ATOM    400  O2  DT5    14      16.770  43.167  34.207  1.00  0.00           O  
ATOM    401  N3  DT5    14      17.743  43.000  36.234  1.00  0.00           N  
ATOM    402  C4  DT5    14      18.840  42.900  37.047  1.00  0.00           C  
ATOM    403  O4  DT5    14      18.728  43.216  38.230  1.00  0.00           O  
ATOM    404  C5  DT5    14      20.073  42.499  36.377  1.00  0.00           C  
ATOM    405  C6  DT5    14      20.075  42.222  35.048  1.00  0.00           C  
ATOM    406  C7  DT5    14      21.365  42.365  37.172  1.00  0.00           C  
ATOM    407 HO5' DT5    14      23.060  40.432  32.753  1.00  0.00           H  
ATOM    408  H3  DT5    14      16.861  43.129  36.680  1.00  0.00           H  
ATOM    409  H6  DT5    14      20.990  41.873  34.582  1.00  0.00           H  
ATOM    410  H1' DT5    14      17.643  41.273  32.942  1.00  0.00           H  
ATOM    411  H2' DT5    14      19.508  42.908  31.729  1.00  0.00           H  
ATOM    412  H3' DT5    14      21.432  41.759  32.163  1.00  0.00           H  
ATOM    413  H4' DT5    14      20.200  39.022  32.084  1.00  0.00           H  
ATOM    414  H5' DT5    14      21.213  39.385  34.645  1.00  0.00           H  
ATOM    415  H71 DT5    14      22.236  42.437  36.514  1.00  0.00           H  
ATOM    416  H72 DT5    14      21.426  43.150  37.929  1.00  0.00           H  
ATOM    417  H73 DT5    14      21.375  41.396  37.682  1.00  0.00           H  
ATOM    418 H2'' DT5    14      18.749  41.491  30.934  1.00  0.00           H  
ATOM    419 H5'' DT5    14      21.986  38.544  33.334  1.00  0.00           H  
ATOM    420  P    DG    15      22.501  39.839  30.294  1.00  0.00           P  
ATOM    421  C5'  DG    15      23.551  38.050  28.648  1.00  0.00           C  
ATOM    422  O5'  DG    15      23.228  39.442  28.882  1.00  0.00           O  
ATOM    423  C4'  DG    15      24.514  38.029  27.484  1.00  0.00           C  
ATOM    424  O4'  DG    15      25.805  38.440  27.872  1.00  0.00           O  
ATOM    425  C3'  DG    15      24.663  36.596  27.018  1.00  0.00           C  
ATOM    426  O3'  DG    15      23.616  36.290  26.141  1.00  0.00           O  
ATOM    427  C2'  DG    15      25.951  36.717  26.244  1.00  0.00           C  
ATOM    428  C1'  DG    15      26.733  37.763  27.042  1.00  0.00           C  
ATOM    429  N1   DG    15      31.293  35.552  27.044  1.00  0.00           N  
ATOM    430  C2   DG    15      30.408  35.752  26.028  1.00  0.00           C  
ATOM    431  N2   DG    15      30.738  35.353  24.832  1.00  0.00           N  
ATOM    432  N3   DG    15      29.235  36.350  26.153  1.00  0.00           N  
ATOM    433  C4   DG    15      28.967  36.701  27.439  1.00  0.00           C  
ATOM    434  C5   DG    15      29.782  36.560  28.537  1.00  0.00           C  
ATOM    435  C6   DG    15      31.047  35.926  28.350  1.00  0.00           C  
ATOM    436  O6   DG    15      31.899  35.695  29.209  1.00  0.00           O  
ATOM    437  N7   DG    15      29.186  37.125  29.668  1.00  0.00           N  
ATOM    438  C8   DG    15      28.019  37.518  29.236  1.00  0.00           C  
ATOM    439  N9   DG    15      27.824  37.289  27.897  1.00  0.00           N  
ATOM    440  OP1  DG    15      22.074  38.566  30.886  1.00  0.00           O  
ATOM    441  OP2  DG    15      23.469  40.724  31.042  1.00  0.00           O1-
ATOM    442  H1   DG    15      32.172  35.101  26.854  1.00  0.00           H  
ATOM    443  H8   DG    15      27.265  37.992  29.858  1.00  0.00           H  
ATOM    444  H1'  DG    15      27.175  38.445  26.319  1.00  0.00           H  
ATOM    445  H2'  DG    15      26.381  35.733  26.036  1.00  0.00           H  
ATOM    446  H21  DG    15      31.595  34.845  24.645  1.00  0.00           H  
ATOM    447  H3'  DG    15      24.750  35.877  27.839  1.00  0.00           H  
ATOM    448  H22  DG    15      30.055  35.455  24.108  1.00  0.00           H  
ATOM    449  H4'  DG    15      24.195  38.670  26.657  1.00  0.00           H  
ATOM    450  H5'  DG    15      22.693  37.397  28.430  1.00  0.00           H  
ATOM    451 H2''  DG    15      25.770  37.226  25.304  1.00  0.00           H  
ATOM    452 H5''  DG    15      24.024  37.576  29.522  1.00  0.00           H  
ATOM    453  P    DG    16      23.242  34.780  25.777  1.00  0.00           P  
ATOM    454  C5'  DG    16      24.752  34.783  23.535  1.00  0.00           C  
ATOM    455  O5'  DG    16      24.503  34.340  24.868  1.00  0.00           O  
ATOM    456  C4'  DG    16      25.601  33.723  22.826  1.00  0.00           C  
ATOM    457  O4'  DG    16      26.893  33.728  23.418  1.00  0.00           O  
ATOM    458  C3'  DG    16      25.003  32.316  22.976  1.00  0.00           C  
ATOM    459  O3'  DG    16      25.208  31.665  21.739  1.00  0.00           O  
ATOM    460  C2'  DG    16      25.836  31.699  24.094  1.00  0.00           C  
ATOM    461  C1'  DG    16      27.157  32.462  23.987  1.00  0.00           C  
ATOM    462  N1   DG    16      31.527  31.752  26.546  1.00  0.00           N  
ATOM    463  C2   DG    16      31.213  31.427  25.258  1.00  0.00           C  
ATOM    464  N2   DG    16      32.118  30.827  24.529  1.00  0.00           N  
ATOM    465  N3   DG    16      30.043  31.685  24.684  1.00  0.00           N  
ATOM    466  C4   DG    16      29.155  32.290  25.524  1.00  0.00           C  
ATOM    467  C5   DG    16      29.369  32.644  26.837  1.00  0.00           C  
ATOM    468  C6   DG    16      30.642  32.357  27.416  1.00  0.00           C  
ATOM    469  O6   DG    16      31.015  32.577  28.576  1.00  0.00           O  
ATOM    470  N7   DG    16      28.231  33.241  27.377  1.00  0.00           N  
ATOM    471  C8   DG    16      27.358  33.187  26.407  1.00  0.00           C  
ATOM    472  N9   DG    16      27.854  32.641  25.259  1.00  0.00           N  
ATOM    473  OP1  DG    16      22.002  34.843  24.975  1.00  0.00           O  
ATOM    474  OP2  DG    16      23.285  33.970  27.008  1.00  0.00           O1-
ATOM    475  H1   DG    16      32.445  31.533  26.887  1.00  0.00           H  
ATOM    476  H8   DG    16      26.335  33.544  26.468  1.00  0.00           H  
ATOM    477  H1'  DG    16      27.832  31.903  23.333  1.00  0.00           H  
ATOM    478  H2'  DG    16      25.284  31.729  25.043  1.00  0.00           H  
ATOM    479  H21  DG    16      33.031  30.557  24.876  1.00  0.00           H  
ATOM    480  H3'  DG    16      23.939  32.300  23.237  1.00  0.00           H  
ATOM    481  H22  DG    16      31.850  30.546  23.601  1.00  0.00           H  
ATOM    482  H4'  DG    16      25.740  33.947  21.764  1.00  0.00           H  
ATOM    483  H5'  DG    16      25.302  35.724  23.531  1.00  0.00           H  
ATOM    484 H2''  DG    16      26.098  30.685  23.867  1.00  0.00           H  
ATOM    485 H5''  DG    16      23.816  34.923  23.000  1.00  0.00           H  
ATOM    486  P    DG    17      24.734  30.164  21.471  1.00  0.00           P  
ATOM    487  C5'  DG    17      27.166  29.488  20.790  1.00  0.00           C  
ATOM    488  O5'  DG    17      26.092  29.353  21.699  1.00  0.00           O  
ATOM    489  C4'  DG    17      28.150  28.333  20.959  1.00  0.00           C  
ATOM    490  O4'  DG    17      28.965  28.624  22.082  1.00  0.00           O  
ATOM    491  C3'  DG    17      27.529  26.930  21.128  1.00  0.00           C  
ATOM    492  O3'  DG    17      28.296  25.999  20.384  1.00  0.00           O  
ATOM    493  C2'  DG    17      27.626  26.759  22.637  1.00  0.00           C  
ATOM    494  C1'  DG    17      28.894  27.542  22.976  1.00  0.00           C  
ATOM    495  N1   DG    17      31.664  28.063  27.208  1.00  0.00           N  
ATOM    496  C2   DG    17      31.964  27.444  26.032  1.00  0.00           C  
ATOM    497  N2   DG    17      33.084  26.779  25.947  1.00  0.00           N  
ATOM    498  N3   DG    17      31.152  27.382  24.990  1.00  0.00           N  
ATOM    499  C4   DG    17      29.967  28.017  25.194  1.00  0.00           C  
ATOM    500  C5   DG    17      29.572  28.689  26.326  1.00  0.00           C  
ATOM    501  C6   DG    17      30.476  28.735  27.428  1.00  0.00           C  
ATOM    502  O6   DG    17      30.298  29.289  28.517  1.00  0.00           O  
ATOM    503  N7   DG    17      28.284  29.203  26.169  1.00  0.00           N  
ATOM    504  C8   DG    17      27.940  28.805  24.974  1.00  0.00           C  
ATOM    505  N9   DG    17      28.911  28.095  24.329  1.00  0.00           N  
ATOM    506  OP1  DG    17      24.350  30.100  20.047  1.00  0.00           O  
ATOM    507  OP2  DG    17      23.743  29.741  22.480  1.00  0.00           O1-
ATOM    508  H1   DG    17      32.323  27.997  27.961  1.00  0.00           H  
ATOM    509  H8   DG    17      26.988  29.006  24.508  1.00  0.00           H  
ATOM    510  H1'  DG    17      29.784  26.901  22.873  1.00  0.00           H  
ATOM    511  H2'  DG    17      26.672  27.052  23.096  1.00  0.00           H  
ATOM    512  H21  DG    17      33.759  26.724  26.699  1.00  0.00           H  
ATOM    513  H3'  DG    17      26.491  26.848  20.802  1.00  0.00           H  
ATOM    514  H22  DG    17      33.275  26.330  25.067  1.00  0.00           H  
ATOM    515  H4'  DG    17      28.795  28.333  20.086  1.00  0.00           H  
ATOM    516  H5'  DG    17      27.689  30.423  21.007  1.00  0.00           H  
ATOM    517 H2''  DG    17      27.871  25.757  22.918  1.00  0.00           H  
ATOM    518 H5''  DG    17      26.784  29.489  19.765  1.00  0.00           H  
ATOM    519  P    DG    18      27.957  24.431  20.334  1.00  0.00           P  
ATOM    520  C5'  DG    18      30.520  23.953  20.732  1.00  0.00           C  
ATOM    521  O5'  DG    18      29.172  23.817  21.183  1.00  0.00           O  
ATOM    522  C4'  DG    18      31.479  23.266  21.703  1.00  0.00           C  
ATOM    523  O4'  DG    18      31.472  23.995  22.919  1.00  0.00           O  
ATOM    524  C3'  DG    18      31.079  21.813  22.020  1.00  0.00           C  
ATOM    525  O3'  DG    18      32.282  21.078  22.039  1.00  0.00           O  
ATOM    526  C2'  DG    18      30.469  21.908  23.411  1.00  0.00           C  
ATOM    527  C1'  DG    18      31.238  23.102  23.975  1.00  0.00           C  
ATOM    528  N1   DG    18      31.636  24.599  28.818  1.00  0.00           N  
ATOM    529  C2   DG    18      32.456  23.799  28.082  1.00  0.00           C  
ATOM    530  N2   DG    18      33.489  23.257  28.672  1.00  0.00           N  
ATOM    531  N3   DG    18      32.235  23.464  26.818  1.00  0.00           N  
ATOM    532  C4   DG    18      31.086  23.995  26.312  1.00  0.00           C  
ATOM    533  C5   DG    18      30.178  24.787  26.966  1.00  0.00           C  
ATOM    534  C6   DG    18      30.471  25.144  28.307  1.00  0.00           C  
ATOM    535  O6   DG    18      29.788  25.872  29.017  1.00  0.00           O  
ATOM    536  N7   DG    18      29.075  25.079  26.161  1.00  0.00           N  
ATOM    537  C8   DG    18      29.363  24.466  25.045  1.00  0.00           C  
ATOM    538  N9   DG    18      30.577  23.835  25.054  1.00  0.00           N  
ATOM    539  OP1  DG    18      28.058  23.978  18.932  1.00  0.00           O  
ATOM    540  OP2  DG    18      26.699  24.159  21.067  1.00  0.00           O1-
ATOM    541  H1   DG    18      31.920  24.829  29.754  1.00  0.00           H  
ATOM    542  H8   DG    18      28.719  24.434  24.180  1.00  0.00           H  
ATOM    543  H1'  DG    18      32.206  22.765  24.361  1.00  0.00           H  
ATOM    544  H2'  DG    18      29.379  21.976  23.337  1.00  0.00           H  
ATOM    545  H21  DG    18      33.748  23.450  29.633  1.00  0.00           H  
ATOM    546  H3'  DG    18      30.371  21.360  21.317  1.00  0.00           H  
ATOM    547  H22  DG    18      34.079  22.669  28.112  1.00  0.00           H  
ATOM    548  H4'  DG    18      32.501  23.287  21.316  1.00  0.00           H  
ATOM    549  H5'  DG    18      30.792  25.010  20.675  1.00  0.00           H  
ATOM    550 H2''  DG    18      30.740  21.071  24.032  1.00  0.00           H  
ATOM    551 H5''  DG    18      30.626  23.511  19.741  1.00  0.00           H  
ATOM    552  P   DT3    19      32.324  19.531  22.390  1.00  0.00           P  
ATOM    553  C5' DT3    19      33.936  19.786  24.465  1.00  0.00           C  
ATOM    554  O5' DT3    19      32.632  19.531  23.970  1.00  0.00           O  
ATOM    555  C4' DT3    19      34.061  19.234  25.879  1.00  0.00           C  
ATOM    556  O4' DT3    19      33.288  20.051  26.739  1.00  0.00           O  
ATOM    557  C3' DT3    19      33.593  17.783  26.119  1.00  0.00           C  
ATOM    558  O3' DT3    19      34.656  17.178  26.828  1.00  0.00           O  
ATOM    559  C2' DT3    19      32.409  17.924  27.068  1.00  0.00           C  
ATOM    560  C1' DT3    19      32.681  19.271  27.737  1.00  0.00           C  
ATOM    561  N1  DT3    19      31.505  20.020  28.210  1.00  0.00           N  
ATOM    562  C2  DT3    19      31.503  20.463  29.536  1.00  0.00           C  
ATOM    563  O2  DT3    19      32.326  20.116  30.377  1.00  0.00           O  
ATOM    564  N3  DT3    19      30.460  21.272  29.912  1.00  0.00           N  
ATOM    565  C4  DT3    19      29.462  21.711  29.071  1.00  0.00           C  
ATOM    566  O4  DT3    19      28.630  22.493  29.512  1.00  0.00           O  
ATOM    567  C5  DT3    19      29.485  21.156  27.722  1.00  0.00           C  
ATOM    568  C6  DT3    19      30.493  20.337  27.335  1.00  0.00           C  
ATOM    569  C7  DT3    19      28.397  21.507  26.732  1.00  0.00           C  
ATOM    570  OP1 DT3    19      33.467  18.939  21.661  1.00  0.00           O  
ATOM    571  OP2 DT3    19      30.986  18.931  22.202  1.00  0.00           O  
ATOM    572 HO3' DT3    19      34.463  16.275  27.068  1.00  0.00           H  
ATOM    573  H3  DT3    19      30.413  21.539  30.883  1.00  0.00           H  
ATOM    574  H6  DT3    19      30.550  19.978  26.316  1.00  0.00           H  
ATOM    575  H1' DT3    19      33.356  19.133  28.591  1.00  0.00           H  
ATOM    576  H2' DT3    19      31.470  17.839  26.511  1.00  0.00           H  
ATOM    577  H3' DT3    19      33.310  17.210  25.225  1.00  0.00           H  
ATOM    578  H4' DT3    19      35.102  19.334  26.194  1.00  0.00           H  
ATOM    579  H5' DT3    19      34.158  20.857  24.496  1.00  0.00           H  
ATOM    580  H71 DT3    19      27.894  20.608  26.386  1.00  0.00           H  
ATOM    581  H72 DT3    19      27.670  22.166  27.210  1.00  0.00           H  
ATOM    582  H73 DT3    19      28.830  22.030  25.885  1.00  0.00           H  
ATOM    583 H2'' DT3    19      32.454  17.183  27.854  1.00  0.00           H  
ATOM    584 H5'' DT3    19      34.669  19.307  23.817  1.00  0.00           H  
ATOM    585  C5' DT5    20      32.346  40.101  43.733  1.00  0.00           C  
ATOM    586  O5' DT5    20      32.981  40.671  44.883  1.00  0.00           O  
ATOM    587  C4' DT5    20      33.406  39.839  42.680  1.00  0.00           C  
ATOM    588  O4' DT5    20      33.864  41.120  42.271  1.00  0.00           O  
ATOM    589  C3' DT5    20      34.617  39.009  43.114  1.00  0.00           C  
ATOM    590  O3' DT5    20      34.815  38.366  41.890  1.00  0.00           O  
ATOM    591  C2' DT5    20      35.623  40.084  43.489  1.00  0.00           C  
ATOM    592  C1' DT5    20      35.249  41.204  42.513  1.00  0.00           C  
ATOM    593  N1  DT5    20      35.529  42.584  42.940  1.00  0.00           N  
ATOM    594  C2  DT5    20      35.961  43.463  41.946  1.00  0.00           C  
ATOM    595  O2  DT5    20      36.037  43.168  40.759  1.00  0.00           O  
ATOM    596  N3  DT5    20      36.299  44.731  42.346  1.00  0.00           N  
ATOM    597  C4  DT5    20      36.223  45.199  43.638  1.00  0.00           C  
ATOM    598  O4  DT5    20      36.588  46.351  43.860  1.00  0.00           O  
ATOM    599  C5  DT5    20      35.663  44.263  44.610  1.00  0.00           C  
ATOM    600  C6  DT5    20      35.352  42.999  44.240  1.00  0.00           C  
ATOM    601  C7  DT5    20      35.428  44.677  46.047  1.00  0.00           C  
ATOM    602 HO5' DT5    20      32.375  40.870  45.597  1.00  0.00           H  
ATOM    603  H3  DT5    20      36.604  45.366  41.624  1.00  0.00           H  
ATOM    604  H6  DT5    20      34.976  42.301  44.974  1.00  0.00           H  
ATOM    605  H1' DT5    20      35.779  41.038  41.575  1.00  0.00           H  
ATOM    606  H2' DT5    20      35.470  40.368  44.532  1.00  0.00           H  
ATOM    607  H3' DT5    20      34.559  38.253  43.909  1.00  0.00           H  
ATOM    608  H4' DT5    20      32.960  39.368  41.800  1.00  0.00           H  
ATOM    609  H5' DT5    20      31.646  40.817  43.303  1.00  0.00           H  
ATOM    610  H71 DT5    20      36.020  44.045  46.708  1.00  0.00           H  
ATOM    611  H72 DT5    20      35.728  45.716  46.181  1.00  0.00           H  
ATOM    612  H73 DT5    20      34.369  44.583  46.290  1.00  0.00           H  
ATOM    613 H2'' DT5    20      36.640  39.736  43.352  1.00  0.00           H  
ATOM    614 H5'' DT5    20      31.823  39.164  43.940  1.00  0.00           H  
ATOM    615  P    DG    21      35.317  36.878  41.888  1.00  0.00           P  
ATOM    616  C5'  DG    21      33.750  35.882  39.948  1.00  0.00           C  
ATOM    617  O5'  DG    21      35.013  36.450  40.355  1.00  0.00           O  
ATOM    618  C4'  DG    21      32.820  36.782  39.114  1.00  0.00           C  
ATOM    619  O4'  DG    21      33.495  37.282  37.970  1.00  0.00           O  
ATOM    620  C3'  DG    21      31.571  36.057  38.579  1.00  0.00           C  
ATOM    621  O3'  DG    21      30.535  36.096  39.528  1.00  0.00           O  
ATOM    622  C2'  DG    21      31.230  36.963  37.411  1.00  0.00           C  
ATOM    623  C1'  DG    21      32.586  37.416  36.889  1.00  0.00           C  
ATOM    624  N1   DG    21      32.013  36.390  31.962  1.00  0.00           N  
ATOM    625  C2   DG    21      31.173  37.017  32.829  1.00  0.00           C  
ATOM    626  N2   DG    21      30.049  37.488  32.353  1.00  0.00           N  
ATOM    627  N3   DG    21      31.431  37.227  34.112  1.00  0.00           N  
ATOM    628  C4   DG    21      32.625  36.692  34.496  1.00  0.00           C  
ATOM    629  C5   DG    21      33.537  36.025  33.713  1.00  0.00           C  
ATOM    630  C6   DG    21      33.230  35.850  32.332  1.00  0.00           C  
ATOM    631  O6   DG    21      33.914  35.302  31.467  1.00  0.00           O  
ATOM    632  N7   DG    21      34.667  35.681  34.458  1.00  0.00           N  
ATOM    633  C8   DG    21      34.388  36.110  35.656  1.00  0.00           C  
ATOM    634  N9   DG    21      33.152  36.691  35.756  1.00  0.00           N  
ATOM    635  OP1  DG    21      34.476  36.094  42.822  1.00  0.00           O  
ATOM    636  OP2  DG    21      36.759  37.020  42.167  1.00  0.00           O1-
ATOM    637  H1   DG    21      31.740  36.279  31.002  1.00  0.00           H  
ATOM    638  H8   DG    21      35.058  36.037  36.507  1.00  0.00           H  
ATOM    639  H1'  DG    21      32.465  38.446  36.557  1.00  0.00           H  
ATOM    640  H2'  DG    21      30.514  36.500  36.726  1.00  0.00           H  
ATOM    641  H21  DG    21      29.750  37.327  31.397  1.00  0.00           H  
ATOM    642  H3'  DG    21      31.754  35.034  38.230  1.00  0.00           H  
ATOM    643  H22  DG    21      29.407  37.889  33.009  1.00  0.00           H  
ATOM    644  H4'  DG    21      32.497  37.647  39.696  1.00  0.00           H  
ATOM    645  H5'  DG    21      33.208  35.516  40.819  1.00  0.00           H  
ATOM    646 H2''  DG    21      30.821  37.895  37.775  1.00  0.00           H  
ATOM    647 H5''  DG    21      33.946  35.020  39.314  1.00  0.00           H  
ATOM    648  P    DG    22      29.369  34.994  39.503  1.00  0.00           P  
ATOM    649  C5'  DG    22      27.729  36.548  38.082  1.00  0.00           C  
ATOM    650  O5'  DG    22      28.555  35.395  38.169  1.00  0.00           O  
ATOM    651  C4'  DG    22      26.716  36.401  36.942  1.00  0.00           C  
ATOM    652  O4'  DG    22      27.418  36.360  35.710  1.00  0.00           O  
ATOM    653  C3'  DG    22      25.857  35.137  37.075  1.00  0.00           C  
ATOM    654  O3'  DG    22      24.524  35.463  36.756  1.00  0.00           O  
ATOM    655  C2'  DG    22      26.430  34.181  36.046  1.00  0.00           C  
ATOM    656  C1'  DG    22      27.161  35.116  35.094  1.00  0.00           C  
ATOM    657  N1   DG    22      29.526  33.706  30.789  1.00  0.00           N  
ATOM    658  C2   DG    22      28.260  34.184  30.960  1.00  0.00           C  
ATOM    659  N2   DG    22      27.495  34.267  29.904  1.00  0.00           N  
ATOM    660  N3   DG    22      27.748  34.546  32.126  1.00  0.00           N  
ATOM    661  C4   DG    22      28.611  34.369  33.167  1.00  0.00           C  
ATOM    662  C5   DG    22      29.902  33.894  33.103  1.00  0.00           C  
ATOM    663  C6   DG    22      30.418  33.519  31.827  1.00  0.00           C  
ATOM    664  O6   DG    22      31.533  33.049  31.565  1.00  0.00           O  
ATOM    665  N7   DG    22      30.487  33.865  34.371  1.00  0.00           N  
ATOM    666  C8   DG    22      29.524  34.272  35.156  1.00  0.00           C  
ATOM    667  N9   DG    22      28.382  34.603  34.498  1.00  0.00           N  
ATOM    668  OP1  DG    22      28.547  35.247  40.702  1.00  0.00           O  
ATOM    669  OP2  DG    22      29.982  33.672  39.283  1.00  0.00           O1-
ATOM    670  H1   DG    22      29.813  33.435  29.868  1.00  0.00           H  
ATOM    671  H8   DG    22      29.583  34.370  36.233  1.00  0.00           H  
ATOM    672  H1'  DG    22      26.460  35.282  34.279  1.00  0.00           H  
ATOM    673  H2'  DG    22      26.913  33.326  36.534  1.00  0.00           H  
ATOM    674  H21  DG    22      27.785  33.963  28.982  1.00  0.00           H  
ATOM    675  H3'  DG    22      25.898  34.699  38.076  1.00  0.00           H  
ATOM    676  H22  DG    22      26.546  34.573  30.040  1.00  0.00           H  
ATOM    677  H4'  DG    22      26.061  37.271  36.914  1.00  0.00           H  
ATOM    678  H5'  DG    22      28.347  37.423  37.884  1.00  0.00           H  
ATOM    679 H2''  DG    22      25.674  33.809  35.385  1.00  0.00           H  
ATOM    680 H5''  DG    22      27.184  36.677  39.018  1.00  0.00           H  
ATOM    681  P    DG    23      23.381  34.343  36.741  1.00  0.00           P  
ATOM    682  C5'  DG    23      22.928  34.935  34.251  1.00  0.00           C  
ATOM    683  O5'  DG    23      23.316  33.963  35.200  1.00  0.00           O  
ATOM    684  C4'  DG    23      22.697  34.200  32.936  1.00  0.00           C  
ATOM    685  O4'  DG    23      23.937  33.744  32.420  1.00  0.00           O  
ATOM    686  C3'  DG    23      21.801  32.968  33.100  1.00  0.00           C  
ATOM    687  O3'  DG    23      20.840  33.078  32.085  1.00  0.00           O  
ATOM    688  C2'  DG    23      22.715  31.765  32.885  1.00  0.00           C  
ATOM    689  C1'  DG    23      23.826  32.382  32.044  1.00  0.00           C  
ATOM    690  N1   DG    23      27.935  30.496  29.692  1.00  0.00           N  
ATOM    691  C2   DG    23      26.694  30.764  29.196  1.00  0.00           C  
ATOM    692  N2   DG    23      26.471  30.471  27.944  1.00  0.00           N  
ATOM    693  N3   DG    23      25.675  31.200  29.921  1.00  0.00           N  
ATOM    694  C4   DG    23      25.983  31.372  31.237  1.00  0.00           C  
ATOM    695  C5   DG    23      27.195  31.123  31.839  1.00  0.00           C  
ATOM    696  C6   DG    23      28.265  30.657  31.025  1.00  0.00           C  
ATOM    697  O6   DG    23      29.415  30.394  31.384  1.00  0.00           O  
ATOM    698  N7   DG    23      27.135  31.383  33.210  1.00  0.00           N  
ATOM    699  C8   DG    23      25.904  31.785  33.386  1.00  0.00           C  
ATOM    700  N9   DG    23      25.161  31.817  32.240  1.00  0.00           N  
ATOM    701  OP1  DG    23      22.125  35.009  37.144  1.00  0.00           O  
ATOM    702  OP2  DG    23      23.830  33.158  37.494  1.00  0.00           O1-
ATOM    703  H1   DG    23      28.621  30.113  29.070  1.00  0.00           H  
ATOM    704  H8   DG    23      25.487  32.096  34.333  1.00  0.00           H  
ATOM    705  H1'  DG    23      23.565  32.251  30.982  1.00  0.00           H  
ATOM    706  H2'  DG    23      22.961  31.300  33.848  1.00  0.00           H  
ATOM    707  H21  DG    23      27.182  30.090  27.332  1.00  0.00           H  
ATOM    708  H3'  DG    23      21.305  32.905  34.074  1.00  0.00           H  
ATOM    709  H22  DG    23      25.553  30.668  27.585  1.00  0.00           H  
ATOM    710  H4'  DG    23      22.268  34.892  32.209  1.00  0.00           H  
ATOM    711  H5'  DG    23      23.699  35.699  34.106  1.00  0.00           H  
ATOM    712 H2''  DG    23      22.269  31.032  32.236  1.00  0.00           H  
ATOM    713 H5''  DG    23      22.016  35.428  34.601  1.00  0.00           H  
ATOM    714  P    DG    24      19.660  32.037  31.976  1.00  0.00           P  
ATOM    715  C5'  DG    24      20.293  31.307  29.455  1.00  0.00           C  
ATOM    716  O5'  DG    24      20.216  31.013  30.862  1.00  0.00           O  
ATOM    717  C4'  DG    24      20.718  30.056  28.677  1.00  0.00           C  
ATOM    718  O4'  DG    24      22.070  29.857  28.986  1.00  0.00           O  
ATOM    719  C3'  DG    24      19.947  28.821  29.176  1.00  0.00           C  
ATOM    720  O3'  DG    24      19.170  28.324  28.093  1.00  0.00           O  
ATOM    721  C2'  DG    24      21.014  27.763  29.422  1.00  0.00           C  
ATOM    722  C1'  DG    24      22.283  28.471  28.967  1.00  0.00           C  
ATOM    723  N1   DG    24      27.139  26.980  28.951  1.00  0.00           N  
ATOM    724  C2   DG    24      26.218  26.928  27.949  1.00  0.00           C  
ATOM    725  N2   DG    24      26.592  26.440  26.795  1.00  0.00           N  
ATOM    726  N3   DG    24      24.943  27.280  28.080  1.00  0.00           N  
ATOM    727  C4   DG    24      24.644  27.745  29.329  1.00  0.00           C  
ATOM    728  C5   DG    24      25.488  27.837  30.406  1.00  0.00           C  
ATOM    729  C6   DG    24      26.831  27.434  30.224  1.00  0.00           C  
ATOM    730  O6   DG    24      27.700  27.454  31.088  1.00  0.00           O  
ATOM    731  N7   DG    24      24.824  28.308  31.542  1.00  0.00           N  
ATOM    732  C8   DG    24      23.621  28.541  31.102  1.00  0.00           C  
ATOM    733  N9   DG    24      23.452  28.231  29.785  1.00  0.00           N  
ATOM    734  OP1  DG    24      18.507  32.820  31.476  1.00  0.00           O  
ATOM    735  OP2  DG    24      19.539  31.313  33.265  1.00  0.00           O1-
ATOM    736  H1   DG    24      28.068  26.652  28.757  1.00  0.00           H  
ATOM    737  H8   DG    24      22.817  28.963  31.692  1.00  0.00           H  
ATOM    738  H1'  DG    24      22.512  28.126  27.962  1.00  0.00           H  
ATOM    739  H2'  DG    24      20.977  27.390  30.451  1.00  0.00           H  
ATOM    740  H21  DG    24      27.540  26.130  26.601  1.00  0.00           H  
ATOM    741  H3'  DG    24      19.390  28.995  30.101  1.00  0.00           H  
ATOM    742  H22  DG    24      25.909  26.437  26.062  1.00  0.00           H  
ATOM    743  H4'  DG    24      20.652  30.119  27.579  1.00  0.00           H  
ATOM    744  H5'  DG    24      20.996  32.112  29.243  1.00  0.00           H  
ATOM    745 H2''  DG    24      20.882  26.937  28.730  1.00  0.00           H  
ATOM    746 H5''  DG    24      19.325  31.631  29.092  1.00  0.00           H  
ATOM    747  P   DT3    25      17.569  28.056  28.100  1.00  0.00           P  
ATOM    748  C5' DT3    25      17.500  26.063  29.838  1.00  0.00           C  
ATOM    749  O5' DT3    25      17.200  27.405  29.503  1.00  0.00           O  
ATOM    750  C4' DT3    25      16.910  25.716  31.214  1.00  0.00           C  
ATOM    751  O4' DT3    25      17.419  26.655  32.154  1.00  0.00           O  
ATOM    752  C3' DT3    25      15.370  25.789  31.255  1.00  0.00           C  
ATOM    753  O3' DT3    25      14.797  24.796  32.098  1.00  0.00           O  
ATOM    754  C2' DT3    25      15.098  27.169  31.826  1.00  0.00           C  
ATOM    755  C1' DT3    25      16.372  27.487  32.625  1.00  0.00           C  
ATOM    756  N1  DT3    25      16.724  28.942  32.662  1.00  0.00           N  
ATOM    757  C2  DT3    25      17.112  29.440  33.912  1.00  0.00           C  
ATOM    758  O2  DT3    25      17.593  28.739  34.808  1.00  0.00           O  
ATOM    759  N3  DT3    25      16.831  30.761  34.165  1.00  0.00           N  
ATOM    760  C4  DT3    25      16.212  31.624  33.286  1.00  0.00           C  
ATOM    761  O4  DT3    25      15.766  32.680  33.738  1.00  0.00           O  
ATOM    762  C5  DT3    25      16.055  31.109  31.925  1.00  0.00           C  
ATOM    763  C6  DT3    25      16.374  29.815  31.646  1.00  0.00           C  
ATOM    764  C7  DT3    25      15.520  31.996  30.811  1.00  0.00           C  
ATOM    765  OP1 DT3    25      17.247  27.014  27.083  1.00  0.00           O  
ATOM    766  OP2 DT3    25      16.827  29.323  28.054  1.00  0.00           O  
ATOM    767 HO3' DT3    25      13.893  25.064  32.313  1.00  0.00           H  
ATOM    768  H3  DT3    25      17.375  31.187  34.891  1.00  0.00           H  
ATOM    769  H6  DT3    25      16.299  29.457  30.626  1.00  0.00           H  
ATOM    770  H1' DT3    25      16.180  27.170  33.653  1.00  0.00           H  
ATOM    771  H2' DT3    25      14.944  27.851  30.992  1.00  0.00           H  
ATOM    772  H3' DT3    25      14.961  25.716  30.245  1.00  0.00           H  
ATOM    773  H4' DT3    25      17.232  24.709  31.483  1.00  0.00           H  
ATOM    774  H5' DT3    25      17.078  25.391  29.089  1.00  0.00           H  
ATOM    775  H71 DT3    25      14.465  32.205  30.982  1.00  0.00           H  
ATOM    776  H72 DT3    25      16.055  32.944  30.811  1.00  0.00           H  
ATOM    777  H73 DT3    25      15.661  31.526  29.837  1.00  0.00           H  
ATOM    778 H2'' DT3    25      14.221  27.189  32.470  1.00  0.00           H  
ATOM    779 H5'' DT3    25      18.583  25.931  29.865  1.00  0.00           H  
TER                     26                                                      
ATOM    780  K+   K+    27      33.248  33.375  29.640  1.00  0.00           K  
ATOM    781  K+   K+    28      31.678  30.292  30.352  1.00  0.00           K  
ATOM    782  K+   K+    29      30.108  27.209  31.064  1.00  0.00           K  
END                                                                             
