# Supplementary material for: Mechanical Stability and Unfolding Pathways of Parallel Tetrameric G-Quadruplexes Probed by Pulling Simulations
Source: J Chem Inf Model. 2024 Apr 17;64(9):3896–911. doi: 10.1021/acs.jcim.4c00227 (PMC11094737; doi:10.1021/acs.jcim.4c00227)
Supplement: Supplementary file 2 — ci4c00227_si_002.zip [file ci4c00227_si_002.zip › 352d_5q.pdb]

ATOM      1  C5' DT5     1      25.448  46.160  26.703  1.00  0.00           C  
ATOM      2  O5' DT5     1      25.662  45.162  25.693  1.00  0.00           O  
ATOM      3  C4' DT5     1      24.165  45.948  27.548  1.00  0.00           C  
ATOM      4  O4' DT5     1      22.998  46.063  26.729  1.00  0.00           O  
ATOM      5  C3' DT5     1      24.128  44.585  28.237  1.00  0.00           C  
ATOM      6  O3' DT5     1      23.795  44.677  29.596  1.00  0.00           O  
ATOM      7  C2' DT5     1      23.103  43.804  27.440  1.00  0.00           C  
ATOM      8  C1' DT5     1      22.170  44.935  26.989  1.00  0.00           C  
ATOM      9  N1  DT5     1      21.381  44.561  25.789  1.00  0.00           N  
ATOM     10  C2  DT5     1      19.991  44.461  25.913  1.00  0.00           C  
ATOM     11  O2  DT5     1      19.369  44.729  26.935  1.00  0.00           O  
ATOM     12  N3  DT5     1      19.302  44.034  24.810  1.00  0.00           N  
ATOM     13  C4  DT5     1      19.845  43.706  23.595  1.00  0.00           C  
ATOM     14  O4  DT5     1      19.089  43.375  22.679  1.00  0.00           O  
ATOM     15  C5  DT5     1      21.302  43.807  23.532  1.00  0.00           C  
ATOM     16  C6  DT5     1      22.018  44.230  24.610  1.00  0.00           C  
ATOM     17  C7  DT5     1      22.046  43.438  22.255  1.00  0.00           C  
ATOM     18 HO5' DT5     1      26.612  45.134  25.469  1.00  0.00           H  
ATOM     19  H3  DT5     1      18.318  43.954  24.910  1.00  0.00           H  
ATOM     20  H6  DT5     1      23.106  44.325  24.560  1.00  0.00           H  
ATOM     21  H1' DT5     1      21.515  45.165  27.836  1.00  0.00           H  
ATOM     22  H2' DT5     1      23.599  43.321  26.588  1.00  0.00           H  
ATOM     23  H3' DT5     1      25.071  44.104  28.145  1.00  0.00           H  
ATOM     24  H4' DT5     1      24.151  46.722  28.316  1.00  0.00           H  
ATOM     25  H5' DT5     1      25.405  47.151  26.221  1.00  0.00           H  
ATOM     26  H71 DT5     1      21.837  42.393  22.003  1.00  0.00           H  
ATOM     27  H72 DT5     1      21.698  44.071  21.433  1.00  0.00           H  
ATOM     28  H73 DT5     1      23.131  43.565  22.372  1.00  0.00           H  
ATOM     29 H2'' DT5     1      22.592  43.066  28.064  1.00  0.00           H  
ATOM     30 H5'' DT5     1      26.307  46.156  27.391  1.00  0.00           H  
ATOM     31  P    DT     2      24.857  44.476  30.662  1.00  0.00           P  
ATOM     32  C5'  DT     2      25.216  44.897  33.231  1.00  0.00           C  
ATOM     33  O5'  DT     2      24.383  44.458  32.139  1.00  0.00           O  
ATOM     34  C4'  DT     2      26.329  43.932  33.711  1.00  0.00           C  
ATOM     35  O4'  DT     2      25.766  42.800  34.360  1.00  0.00           O  
ATOM     36  C3'  DT     2      27.375  43.407  32.701  1.00  0.00           C  
ATOM     37  O3'  DT     2      28.698  43.709  33.111  1.00  0.00           O  
ATOM     38  C2'  DT     2      27.200  41.895  32.764  1.00  0.00           C  
ATOM     39  C1'  DT     2      26.666  41.723  34.184  1.00  0.00           C  
ATOM     40  N1   DT     2      25.965  40.450  34.496  1.00  0.00           N  
ATOM     41  C2   DT     2      26.190  39.888  35.759  1.00  0.00           C  
ATOM     42  O2   DT     2      26.931  40.370  36.616  1.00  0.00           O  
ATOM     43  N3   DT     2      25.505  38.736  36.057  1.00  0.00           N  
ATOM     44  C4   DT     2      24.556  38.133  35.273  1.00  0.00           C  
ATOM     45  O4   DT     2      23.978  37.140  35.724  1.00  0.00           O  
ATOM     46  C5   DT     2      24.330  38.785  33.977  1.00  0.00           C  
ATOM     47  C6   DT     2      25.039  39.895  33.630  1.00  0.00           C  
ATOM     48  C7   DT     2      23.283  38.248  33.012  1.00  0.00           C  
ATOM     49  OP1  DT     2      25.761  45.494  30.511  1.00  0.00           O  
ATOM     50  OP2  DT     2      25.325  43.094  30.404  1.00  0.00           O1-
ATOM     51  H3   DT     2      25.721  38.312  36.935  1.00  0.00           H  
ATOM     52  H6   DT     2      24.850  40.384  32.679  1.00  0.00           H  
ATOM     53  H1'  DT     2      27.517  41.852  34.860  1.00  0.00           H  
ATOM     54  H2'  DT     2      26.487  41.575  32.010  1.00  0.00           H  
ATOM     55  H3'  DT     2      27.220  43.784  31.694  1.00  0.00           H  
ATOM     56  H4'  DT     2      26.902  44.470  34.466  1.00  0.00           H  
ATOM     57  H5'  DT     2      24.585  45.113  34.123  1.00  0.00           H  
ATOM     58  H71  DT     2      23.501  37.206  32.772  1.00  0.00           H  
ATOM     59  H72  DT     2      22.299  38.292  33.481  1.00  0.00           H  
ATOM     60  H73  DT     2      23.266  38.829  32.086  1.00  0.00           H  
ATOM     61 H2''  DT     2      28.153  41.389  32.621  1.00  0.00           H  
ATOM     62 H5''  DT     2      25.679  45.827  32.940  1.00  0.00           H  
ATOM     63  P    DG     3      29.826  44.060  32.025  1.00  0.00           P  
ATOM     64  C5'  DG     3      31.767  45.016  33.596  1.00  0.00           C  
ATOM     65  O5'  DG     3      31.151  43.929  32.957  1.00  0.00           O  
ATOM     66  C4'  DG     3      32.740  44.598  34.696  1.00  0.00           C  
ATOM     67  O4'  DG     3      32.072  43.761  35.636  1.00  0.00           O  
ATOM     68  C3'  DG     3      33.987  43.851  34.210  1.00  0.00           C  
ATOM     69  O3'  DG     3      35.058  44.358  35.024  1.00  0.00           O  
ATOM     70  C2'  DG     3      33.635  42.390  34.434  1.00  0.00           C  
ATOM     71  C1'  DG     3      32.599  42.437  35.562  1.00  0.00           C  
ATOM     72  N1   DG     3      29.850  38.558  37.610  1.00  0.00           N  
ATOM     73  C2   DG     3      30.750  39.386  38.206  1.00  0.00           C  
ATOM     74  N2   DG     3      31.068  39.111  39.448  1.00  0.00           N  
ATOM     75  N3   DG     3      31.420  40.375  37.592  1.00  0.00           N  
ATOM     76  C4   DG     3      31.070  40.516  36.271  1.00  0.00           C  
ATOM     77  C5   DG     3      30.153  39.737  35.599  1.00  0.00           C  
ATOM     78  C6   DG     3      29.490  38.665  36.289  1.00  0.00           C  
ATOM     79  O6   DG     3      28.671  37.859  35.848  1.00  0.00           O  
ATOM     80  N7   DG     3      29.984  40.154  34.282  1.00  0.00           N  
ATOM     81  C8   DG     3      30.800  41.163  34.184  1.00  0.00           C  
ATOM     82  N9   DG     3      31.510  41.444  35.341  1.00  0.00           N  
ATOM     83  OP1  DG     3      29.614  45.477  31.613  1.00  0.00           O  
ATOM     84  OP2  DG     3      29.943  43.003  31.000  1.00  0.00           O1-
ATOM     85  H1   DG     3      29.434  37.793  38.111  1.00  0.00           H  
ATOM     86  H8   DG     3      30.905  41.705  33.250  1.00  0.00           H  
ATOM     87  H1'  DG     3      33.068  42.247  36.532  1.00  0.00           H  
ATOM     88  H2'  DG     3      33.188  42.011  33.511  1.00  0.00           H  
ATOM     89  H21  DG     3      30.723  38.306  39.961  1.00  0.00           H  
ATOM     90  H3'  DG     3      34.151  44.004  33.139  1.00  0.00           H  
ATOM     91  H22  DG     3      31.828  39.637  39.829  1.00  0.00           H  
ATOM     92  H4'  DG     3      33.120  45.507  35.165  1.00  0.00           H  
ATOM     93  H5'  DG     3      31.001  45.660  34.022  1.00  0.00           H  
ATOM     94 H2''  DG     3      34.510  41.806  34.716  1.00  0.00           H  
ATOM     95 H5''  DG     3      32.334  45.560  32.847  1.00  0.00           H  
ATOM     96  P    DG     4      36.499  43.697  35.167  1.00  0.00           P  
ATOM     97  C5'  DG     4      36.157  42.755  37.638  1.00  0.00           C  
ATOM     98  O5'  DG     4      36.480  42.516  36.280  1.00  0.00           O  
ATOM     99  C4'  DG     4      36.388  41.563  38.599  1.00  0.00           C  
ATOM    100  O4'  DG     4      35.278  40.710  38.489  1.00  0.00           O  
ATOM    101  C3'  DG     4      37.637  40.684  38.394  1.00  0.00           C  
ATOM    102  O3'  DG     4      38.212  40.450  39.682  1.00  0.00           O  
ATOM    103  C2'  DG     4      37.114  39.346  37.850  1.00  0.00           C  
ATOM    104  C1'  DG     4      35.748  39.391  38.488  1.00  0.00           C  
ATOM    105  N1   DG     4      32.531  35.528  38.644  1.00  0.00           N  
ATOM    106  C2   DG     4      33.437  35.927  39.584  1.00  0.00           C  
ATOM    107  N2   DG     4      33.646  35.232  40.680  1.00  0.00           N  
ATOM    108  N3   DG     4      34.251  36.958  39.418  1.00  0.00           N  
ATOM    109  C4   DG     4      34.085  37.556  38.197  1.00  0.00           C  
ATOM    110  C5   DG     4      33.262  37.195  37.184  1.00  0.00           C  
ATOM    111  C6   DG     4      32.350  36.130  37.410  1.00  0.00           C  
ATOM    112  O6   DG     4      31.479  35.742  36.657  1.00  0.00           O  
ATOM    113  N7   DG     4      33.471  37.936  36.020  1.00  0.00           N  
ATOM    114  C8   DG     4      34.381  38.775  36.399  1.00  0.00           C  
ATOM    115  N9   DG     4      34.780  38.618  37.714  1.00  0.00           N  
ATOM    116  OP1  DG     4      37.412  44.788  35.614  1.00  0.00           O  
ATOM    117  OP2  DG     4      36.775  43.053  33.874  1.00  0.00           O1-
ATOM    118  H1   DG     4      31.785  34.901  38.877  1.00  0.00           H  
ATOM    119  H8   DG     4      34.744  39.558  35.741  1.00  0.00           H  
ATOM    120  H1'  DG     4      35.871  39.069  39.523  1.00  0.00           H  
ATOM    121  H2'  DG     4      37.025  39.313  36.768  1.00  0.00           H  
ATOM    122  H21  DG     4      33.062  34.445  40.927  1.00  0.00           H  
ATOM    123  H3'  DG     4      38.308  41.190  37.697  1.00  0.00           H  
ATOM    124  H22  DG     4      34.413  35.511  41.265  1.00  0.00           H  
ATOM    125  H4'  DG     4      36.457  41.958  39.616  1.00  0.00           H  
ATOM    126  H5'  DG     4      35.095  43.015  37.683  1.00  0.00           H  
ATOM    127 H2''  DG     4      37.715  38.493  38.179  1.00  0.00           H  
ATOM    128 H5''  DG     4      36.771  43.592  37.963  1.00  0.00           H  
ATOM    129  P    DG     5      39.652  39.741  39.859  1.00  0.00           P  
ATOM    130  C5'  DG     5      38.922  37.881  41.521  1.00  0.00           C  
ATOM    131  O5'  DG     5      39.327  38.201  40.203  1.00  0.00           O  
ATOM    132  C4'  DG     5      38.705  36.419  41.784  1.00  0.00           C  
ATOM    133  O4'  DG     5      37.515  35.917  41.205  1.00  0.00           O  
ATOM    134  C3'  DG     5      39.890  35.565  41.343  1.00  0.00           C  
ATOM    135  O3'  DG     5      40.052  34.713  42.468  1.00  0.00           O  
ATOM    136  C2'  DG     5      39.299  34.913  40.085  1.00  0.00           C  
ATOM    137  C1'  DG     5      37.868  34.738  40.521  1.00  0.00           C  
ATOM    138  N1   DG     5      34.171  31.794  38.781  1.00  0.00           N  
ATOM    139  C2   DG     5      34.860  31.711  39.933  1.00  0.00           C  
ATOM    140  N2   DG     5      34.545  30.769  40.785  1.00  0.00           N  
ATOM    141  N3   DG     5      35.836  32.536  40.272  1.00  0.00           N  
ATOM    142  C4   DG     5      36.091  33.467  39.297  1.00  0.00           C  
ATOM    143  C5   DG     5      35.450  33.653  38.112  1.00  0.00           C  
ATOM    144  C6   DG     5      34.398  32.725  37.780  1.00  0.00           C  
ATOM    145  O6   DG     5      33.757  32.641  36.755  1.00  0.00           O  
ATOM    146  N7   DG     5      35.913  34.805  37.440  1.00  0.00           N  
ATOM    147  C8   DG     5      36.781  35.295  38.289  1.00  0.00           C  
ATOM    148  N9   DG     5      36.978  34.501  39.390  1.00  0.00           N  
ATOM    149  OP1  DG     5      40.281  40.333  41.060  1.00  0.00           O  
ATOM    150  OP2  DG     5      40.334  39.867  38.558  1.00  0.00           O1-
ATOM    151  H1   DG     5      33.460  31.103  38.607  1.00  0.00           H  
ATOM    152  H8   DG     5      37.323  36.230  38.163  1.00  0.00           H  
ATOM    153  H1'  DG     5      37.854  33.880  41.196  1.00  0.00           H  
ATOM    154  H2'  DG     5      39.370  35.573  39.221  1.00  0.00           H  
ATOM    155  H21  DG     5      33.914  30.038  40.509  1.00  0.00           H  
ATOM    156  H3'  DG     5      40.804  36.146  41.160  1.00  0.00           H  
ATOM    157  H22  DG     5      35.018  30.799  41.674  1.00  0.00           H  
ATOM    158  H4'  DG     5      38.605  36.333  42.862  1.00  0.00           H  
ATOM    159  H5'  DG     5      37.989  38.383  41.769  1.00  0.00           H  
ATOM    160 H2''  DG     5      39.682  33.931  39.831  1.00  0.00           H  
ATOM    161 H5''  DG     5      39.720  38.193  42.196  1.00  0.00           H  
ATOM    162  P    DG     6      41.021  33.488  42.521  1.00  0.00           P  
ATOM    163  C5'  DG     6      39.243  31.759  43.430  1.00  0.00           C  
ATOM    164  O5'  DG     6      40.059  32.216  42.352  1.00  0.00           O  
ATOM    165  C4'  DG     6      38.691  30.322  43.269  1.00  0.00           C  
ATOM    166  O4'  DG     6      37.784  30.236  42.183  1.00  0.00           O  
ATOM    167  C3'  DG     6      39.790  29.298  43.045  1.00  0.00           C  
ATOM    168  O3'  DG     6      39.743  28.352  44.118  1.00  0.00           O  
ATOM    169  C2'  DG     6      39.487  28.678  41.684  1.00  0.00           C  
ATOM    170  C1'  DG     6      38.066  29.100  41.385  1.00  0.00           C  
ATOM    171  N1   DG     6      35.447  28.423  36.918  1.00  0.00           N  
ATOM    172  C2   DG     6      35.349  27.785  38.109  1.00  0.00           C  
ATOM    173  N2   DG     6      34.652  26.699  38.207  1.00  0.00           N  
ATOM    174  N3   DG     6      36.098  27.999  39.185  1.00  0.00           N  
ATOM    175  C4   DG     6      36.969  29.036  39.034  1.00  0.00           C  
ATOM    176  C5   DG     6      37.113  29.803  37.911  1.00  0.00           C  
ATOM    177  C6   DG     6      36.289  29.515  36.760  1.00  0.00           C  
ATOM    178  O6   DG     6      36.252  30.129  35.705  1.00  0.00           O  
ATOM    179  N7   DG     6      38.018  30.843  38.153  1.00  0.00           N  
ATOM    180  C8   DG     6      38.421  30.612  39.379  1.00  0.00           C  
ATOM    181  N9   DG     6      37.877  29.500  39.969  1.00  0.00           N  
ATOM    182  OP1  DG     6      41.593  33.480  43.895  1.00  0.00           O  
ATOM    183  OP2  DG     6      41.928  33.597  41.361  1.00  0.00           O1-
ATOM    184  H1   DG     6      35.035  28.014  36.083  1.00  0.00           H  
ATOM    185  H8   DG     6      39.115  31.235  39.934  1.00  0.00           H  
ATOM    186  H1'  DG     6      37.412  28.292  41.706  1.00  0.00           H  
ATOM    187  H2'  DG     6      40.178  29.083  40.953  1.00  0.00           H  
ATOM    188  H21  DG     6      33.936  26.443  37.540  1.00  0.00           H  
ATOM    189  H3'  DG     6      40.732  29.843  42.983  1.00  0.00           H  
ATOM    190  H22  DG     6      34.928  26.105  38.965  1.00  0.00           H  
ATOM    191  H4'  DG     6      38.199  30.037  44.201  1.00  0.00           H  
ATOM    192  H5'  DG     6      38.406  32.452  43.523  1.00  0.00           H  
ATOM    193 H2''  DG     6      39.537  27.594  41.657  1.00  0.00           H  
ATOM    194 H5''  DG     6      39.846  31.781  44.342  1.00  0.00           H  
ATOM    195  P    DG     7      40.795  27.144  44.271  1.00  0.00           P  
ATOM    196  C5'  DG     7      38.991  25.429  43.427  1.00  0.00           C  
ATOM    197  O5'  DG     7      40.263  26.034  43.262  1.00  0.00           O  
ATOM    198  C4'  DG     7      38.663  24.283  42.438  1.00  0.00           C  
ATOM    199  O4'  DG     7      38.182  24.869  41.226  1.00  0.00           O  
ATOM    200  C3'  DG     7      39.828  23.331  42.119  1.00  0.00           C  
ATOM    201  O3'  DG     7      39.352  21.987  41.975  1.00  0.00           O  
ATOM    202  C2'  DG     7      40.348  24.053  40.849  1.00  0.00           C  
ATOM    203  C1'  DG     7      39.048  24.490  40.164  1.00  0.00           C  
ATOM    204  N1   DG     7      37.356  26.085  35.589  1.00  0.00           N  
ATOM    205  C2   DG     7      37.103  24.940  36.254  1.00  0.00           C  
ATOM    206  N2   DG     7      36.374  24.048  35.633  1.00  0.00           N  
ATOM    207  N3   DG     7      37.564  24.671  37.479  1.00  0.00           N  
ATOM    208  C4   DG     7      38.452  25.619  37.932  1.00  0.00           C  
ATOM    209  C5   DG     7      38.863  26.752  37.271  1.00  0.00           C  
ATOM    210  C6   DG     7      38.245  27.051  35.987  1.00  0.00           C  
ATOM    211  O6   DG     7      38.408  27.980  35.208  1.00  0.00           O  
ATOM    212  N7   DG     7      39.886  27.395  37.991  1.00  0.00           N  
ATOM    213  C8   DG     7      40.079  26.588  39.012  1.00  0.00           C  
ATOM    214  N9   DG     7      39.174  25.556  39.112  1.00  0.00           N  
ATOM    215  OP1  DG     7      40.743  26.580  45.641  1.00  0.00           O  
ATOM    216  OP2  DG     7      42.083  27.608  43.707  1.00  0.00           O1-
ATOM    217  H1   DG     7      36.937  26.231  34.688  1.00  0.00           H  
ATOM    218  H8   DG     7      40.842  26.738  39.766  1.00  0.00           H  
ATOM    219  H1'  DG     7      38.666  23.574  39.717  1.00  0.00           H  
ATOM    220  H2'  DG     7      40.888  24.948  41.139  1.00  0.00           H  
ATOM    221  H21  DG     7      36.056  24.205  34.686  1.00  0.00           H  
ATOM    222  H3'  DG     7      40.572  23.336  42.914  1.00  0.00           H  
ATOM    223  H22  DG     7      36.047  23.245  36.138  1.00  0.00           H  
ATOM    224  H4'  DG     7      37.881  23.651  42.854  1.00  0.00           H  
ATOM    225  H5'  DG     7      38.260  26.225  43.310  1.00  0.00           H  
ATOM    226 H2''  DG     7      41.012  23.466  40.211  1.00  0.00           H  
ATOM    227 H5''  DG     7      38.869  25.081  44.448  1.00  0.00           H  
ATOM    228  P   DT3     8      40.330  20.736  41.708  1.00  0.00           P  
ATOM    229  C5' DT3     8      39.849  20.482  39.089  1.00  0.00           C  
ATOM    230  O5' DT3     8      40.653  20.975  40.157  1.00  0.00           O  
ATOM    231  C4' DT3     8      40.336  20.929  37.710  1.00  0.00           C  
ATOM    232  O4' DT3     8      40.084  22.301  37.440  1.00  0.00           O  
ATOM    233  C3' DT3     8      41.833  20.788  37.451  1.00  0.00           C  
ATOM    234  O3' DT3     8      42.261  19.472  37.172  1.00  0.00           O  
ATOM    235  C2' DT3     8      42.021  21.711  36.248  1.00  0.00           C  
ATOM    236  C1' DT3     8      40.758  22.609  36.224  1.00  0.00           C  
ATOM    237  N1  DT3     8      41.035  24.076  36.026  1.00  0.00           N  
ATOM    238  C2  DT3     8      40.422  24.750  34.964  1.00  0.00           C  
ATOM    239  O2  DT3     8      39.518  24.252  34.299  1.00  0.00           O  
ATOM    240  N3  DT3     8      40.893  26.020  34.664  1.00  0.00           N  
ATOM    241  C4  DT3     8      41.886  26.705  35.358  1.00  0.00           C  
ATOM    242  O4  DT3     8      42.166  27.850  35.016  1.00  0.00           O  
ATOM    243  C5  DT3     8      42.499  25.926  36.443  1.00  0.00           C  
ATOM    244  C6  DT3     8      42.035  24.687  36.738  1.00  0.00           C  
ATOM    245  C7  DT3     8      43.737  26.428  37.183  1.00  0.00           C  
ATOM    246  OP1 DT3     8      39.513  19.516  41.876  1.00  0.00           O  
ATOM    247  OP2 DT3     8      41.616  20.873  42.449  1.00  0.00           O  
ATOM    248 HO3' DT3     8      41.951  19.212  36.301  1.00  0.00           H  
ATOM    249  H3  DT3     8      40.368  26.530  33.973  1.00  0.00           H  
ATOM    250  H6  DT3     8      42.502  24.106  37.513  1.00  0.00           H  
ATOM    251  H1' DT3     8      40.116  22.288  35.400  1.00  0.00           H  
ATOM    252  H2' DT3     8      42.934  22.276  36.415  1.00  0.00           H  
ATOM    253  H3' DT3     8      42.396  21.158  38.309  1.00  0.00           H  
ATOM    254  H4' DT3     8      39.785  20.351  36.967  1.00  0.00           H  
ATOM    255  H5' DT3     8      38.821  20.843  39.146  1.00  0.00           H  
ATOM    256  H71 DT3     8      44.141  25.739  37.934  1.00  0.00           H  
ATOM    257  H72 DT3     8      44.499  26.594  36.422  1.00  0.00           H  
ATOM    258  H73 DT3     8      43.498  27.363  37.685  1.00  0.00           H  
ATOM    259 H2'' DT3     8      42.102  21.122  35.332  1.00  0.00           H  
ATOM    260 H5'' DT3     8      39.871  19.393  39.140  1.00  0.00           H  
ATOM    261  C5' DT5     9      19.455  29.214  29.385  1.00  0.00           C  
ATOM    262  O5' DT5     9      18.220  29.342  28.677  1.00  0.00           O  
ATOM    263  C4' DT5     9      20.693  29.171  28.469  1.00  0.00           C  
ATOM    264  O4' DT5     9      20.820  27.890  27.877  1.00  0.00           O  
ATOM    265  C3' DT5     9      20.674  30.186  27.317  1.00  0.00           C  
ATOM    266  O3' DT5     9      21.551  31.268  27.555  1.00  0.00           O  
ATOM    267  C2' DT5     9      21.141  29.379  26.105  1.00  0.00           C  
ATOM    268  C1' DT5     9      21.565  28.027  26.682  1.00  0.00           C  
ATOM    269  N1  DT5     9      21.252  26.896  25.766  1.00  0.00           N  
ATOM    270  C2  DT5     9      22.267  26.412  24.936  1.00  0.00           C  
ATOM    271  O2  DT5     9      23.380  26.912  24.859  1.00  0.00           O  
ATOM    272  N3  DT5     9      21.955  25.340  24.135  1.00  0.00           N  
ATOM    273  C4  DT5     9      20.716  24.753  24.019  1.00  0.00           C  
ATOM    274  O4  DT5     9      20.580  23.805  23.245  1.00  0.00           O  
ATOM    275  C5  DT5     9      19.677  25.347  24.863  1.00  0.00           C  
ATOM    276  C6  DT5     9      19.974  26.377  25.701  1.00  0.00           C  
ATOM    277  C7  DT5     9      18.253  24.815  24.822  1.00  0.00           C  
ATOM    278 HO5' DT5     9      18.138  30.276  28.441  1.00  0.00           H  
ATOM    279  H3  DT5     9      22.699  24.964  23.568  1.00  0.00           H  
ATOM    280  H6  DT5     9      19.220  26.792  26.358  1.00  0.00           H  
ATOM    281  H1' DT5     9      22.637  28.051  26.914  1.00  0.00           H  
ATOM    282  H2' DT5     9      20.308  29.259  25.413  1.00  0.00           H  
ATOM    283  H3' DT5     9      19.667  30.550  27.125  1.00  0.00           H  
ATOM    284  H4' DT5     9      21.585  29.359  29.071  1.00  0.00           H  
ATOM    285  H5' DT5     9      19.442  28.297  29.979  1.00  0.00           H  
ATOM    286  H71 DT5     9      17.875  24.878  23.801  1.00  0.00           H  
ATOM    287  H72 DT5     9      18.251  23.766  25.121  1.00  0.00           H  
ATOM    288  H73 DT5     9      17.599  25.382  25.488  1.00  0.00           H  
ATOM    289 H2'' DT5     9      21.981  29.865  25.604  1.00  0.00           H  
ATOM    290 H5'' DT5     9      19.569  30.057  30.068  1.00  0.00           H  
ATOM    291  P    DG    10      21.003  32.765  27.743  1.00  0.00           P  
ATOM    292  C5'  DG    10      22.465  34.856  26.886  1.00  0.00           C  
ATOM    293  O5'  DG    10      22.382  33.613  27.582  1.00  0.00           O  
ATOM    294  C4'  DG    10      23.702  35.730  27.238  1.00  0.00           C  
ATOM    295  O4'  DG    10      23.716  36.002  28.638  1.00  0.00           O  
ATOM    296  C3'  DG    10      25.098  35.183  26.855  1.00  0.00           C  
ATOM    297  O3'  DG    10      25.814  36.118  26.036  1.00  0.00           O  
ATOM    298  C2'  DG    10      25.809  35.053  28.197  1.00  0.00           C  
ATOM    299  C1'  DG    10      25.064  36.058  29.071  1.00  0.00           C  
ATOM    300  N1   DG    10      27.502  37.116  33.442  1.00  0.00           N  
ATOM    301  C2   DG    10      27.518  37.767  32.253  1.00  0.00           C  
ATOM    302  N2   DG    10      28.309  38.797  32.134  1.00  0.00           N  
ATOM    303  N3   DG    10      26.798  37.421  31.195  1.00  0.00           N  
ATOM    304  C4   DG    10      26.008  36.330  31.419  1.00  0.00           C  
ATOM    305  C5   DG    10      25.911  35.601  32.583  1.00  0.00           C  
ATOM    306  C6   DG    10      26.749  35.989  33.691  1.00  0.00           C  
ATOM    307  O6   DG    10      26.878  35.458  34.799  1.00  0.00           O  
ATOM    308  N7   DG    10      24.971  34.572  32.440  1.00  0.00           N  
ATOM    309  C8   DG    10      24.578  34.689  31.194  1.00  0.00           C  
ATOM    310  N9   DG    10      25.173  35.721  30.509  1.00  0.00           N  
ATOM    311  OP1  DG    10      20.494  32.889  29.126  1.00  0.00           O  
ATOM    312  OP2  DG    10      20.060  33.016  26.621  1.00  0.00           O1-
ATOM    313  H1   DG    10      28.050  37.482  34.203  1.00  0.00           H  
ATOM    314  H8   DG    10      23.848  34.040  30.721  1.00  0.00           H  
ATOM    315  H1'  DG    10      25.473  37.057  28.891  1.00  0.00           H  
ATOM    316  H2'  DG    10      25.692  34.038  28.577  1.00  0.00           H  
ATOM    317  H21  DG    10      28.888  39.144  32.890  1.00  0.00           H  
ATOM    318  H3'  DG    10      25.004  34.212  26.368  1.00  0.00           H  
ATOM    319  H22  DG    10      28.317  39.255  31.237  1.00  0.00           H  
ATOM    320  H4'  DG    10      23.590  36.680  26.715  1.00  0.00           H  
ATOM    321  H5'  DG    10      21.575  35.439  27.125  1.00  0.00           H  
ATOM    322 H2''  DG    10      26.865  35.315  28.116  1.00  0.00           H  
ATOM    323 H5''  DG    10      22.465  34.660  25.814  1.00  0.00           H  
ATOM    324  P    DG    11      27.070  35.690  25.096  1.00  0.00           P  
ATOM    325  C5'  DG    11      28.638  37.689  25.837  1.00  0.00           C  
ATOM    326  O5'  DG    11      28.395  36.288  25.774  1.00  0.00           O  
ATOM    327  C4'  DG    11      29.669  38.044  26.898  1.00  0.00           C  
ATOM    328  O4'  DG    11      29.259  37.707  28.219  1.00  0.00           O  
ATOM    329  C3'  DG    11      31.059  37.457  26.668  1.00  0.00           C  
ATOM    330  O3'  DG    11      31.794  38.507  26.065  1.00  0.00           O  
ATOM    331  C2'  DG    11      31.564  37.114  28.049  1.00  0.00           C  
ATOM    332  C1'  DG    11      30.431  37.525  28.975  1.00  0.00           C  
ATOM    333  N1   DG    11      31.533  36.696  33.781  1.00  0.00           N  
ATOM    334  C2   DG    11      31.926  37.667  32.913  1.00  0.00           C  
ATOM    335  N2   DG    11      32.919  38.439  33.221  1.00  0.00           N  
ATOM    336  N3   DG    11      31.627  37.734  31.636  1.00  0.00           N  
ATOM    337  C4   DG    11      30.763  36.739  31.283  1.00  0.00           C  
ATOM    338  C5   DG    11      30.280  35.754  32.059  1.00  0.00           C  
ATOM    339  C6   DG    11      30.655  35.689  33.447  1.00  0.00           C  
ATOM    340  O6   DG    11      30.232  34.918  34.272  1.00  0.00           O  
ATOM    341  N7   DG    11      29.435  34.910  31.356  1.00  0.00           N  
ATOM    342  C8   DG    11      29.393  35.475  30.190  1.00  0.00           C  
ATOM    343  N9   DG    11      30.199  36.574  30.067  1.00  0.00           N  
ATOM    344  OP1  DG    11      26.873  36.393  23.810  1.00  0.00           O  
ATOM    345  OP2  DG    11      27.140  34.214  25.112  1.00  0.00           O1-
ATOM    346  H1   DG    11      31.937  36.618  34.711  1.00  0.00           H  
ATOM    347  H8   DG    11      28.785  35.096  29.368  1.00  0.00           H  
ATOM    348  H1'  DG    11      30.741  38.470  29.412  1.00  0.00           H  
ATOM    349  H2'  DG    11      31.706  36.043  28.087  1.00  0.00           H  
ATOM    350  H21  DG    11      33.359  38.222  34.095  1.00  0.00           H  
ATOM    351  H3'  DG    11      31.059  36.522  26.108  1.00  0.00           H  
ATOM    352  H22  DG    11      33.273  39.046  32.499  1.00  0.00           H  
ATOM    353  H4'  DG    11      29.804  39.122  26.805  1.00  0.00           H  
ATOM    354  H5'  DG    11      27.709  38.227  26.052  1.00  0.00           H  
ATOM    355 H2''  DG    11      32.513  37.606  28.273  1.00  0.00           H  
ATOM    356 H5''  DG    11      29.073  38.043  24.902  1.00  0.00           H  
ATOM    357  P    DG    12      33.214  38.319  25.359  1.00  0.00           P  
ATOM    358  C5'  DG    12      34.473  39.706  27.188  1.00  0.00           C  
ATOM    359  O5'  DG    12      34.259  38.448  26.549  1.00  0.00           O  
ATOM    360  C4'  DG    12      35.345  39.527  28.449  1.00  0.00           C  
ATOM    361  O4'  DG    12      34.624  38.746  29.378  1.00  0.00           O  
ATOM    362  C3'  DG    12      36.653  38.749  28.167  1.00  0.00           C  
ATOM    363  O3'  DG    12      37.709  39.488  28.764  1.00  0.00           O  
ATOM    364  C2'  DG    12      36.429  37.389  28.841  1.00  0.00           C  
ATOM    365  C1'  DG    12      35.563  37.883  29.974  1.00  0.00           C  
ATOM    366  N1   DG    12      35.200  35.608  34.470  1.00  0.00           N  
ATOM    367  C2   DG    12      36.000  36.633  34.056  1.00  0.00           C  
ATOM    368  N2   DG    12      36.983  37.051  34.832  1.00  0.00           N  
ATOM    369  N3   DG    12      35.966  37.139  32.826  1.00  0.00           N  
ATOM    370  C4   DG    12      35.045  36.537  32.017  1.00  0.00           C  
ATOM    371  C5   DG    12      34.210  35.503  32.318  1.00  0.00           C  
ATOM    372  C6   DG    12      34.339  34.917  33.623  1.00  0.00           C  
ATOM    373  O6   DG    12      33.822  33.886  34.037  1.00  0.00           O  
ATOM    374  N7   DG    12      33.490  35.095  31.182  1.00  0.00           N  
ATOM    375  C8   DG    12      33.941  35.901  30.245  1.00  0.00           C  
ATOM    376  N9   DG    12      34.875  36.803  30.689  1.00  0.00           N  
ATOM    377  OP1  DG    12      33.422  39.495  24.480  1.00  0.00           O  
ATOM    378  OP2  DG    12      33.364  36.966  24.800  1.00  0.00           O1-
ATOM    379  H1   DG    12      35.236  35.278  35.423  1.00  0.00           H  
ATOM    380  H8   DG    12      33.596  35.882  29.218  1.00  0.00           H  
ATOM    381  H1'  DG    12      36.198  38.454  30.659  1.00  0.00           H  
ATOM    382  H2'  DG    12      35.870  36.698  28.205  1.00  0.00           H  
ATOM    383  H21  DG    12      37.188  36.615  35.715  1.00  0.00           H  
ATOM    384  H3'  DG    12      36.840  38.683  27.096  1.00  0.00           H  
ATOM    385  H22  DG    12      37.678  37.668  34.428  1.00  0.00           H  
ATOM    386  H4'  DG    12      35.587  40.473  28.948  1.00  0.00           H  
ATOM    387  H5'  DG    12      33.501  40.125  27.443  1.00  0.00           H  
ATOM    388 H2''  DG    12      37.355  36.961  29.218  1.00  0.00           H  
ATOM    389 H5''  DG    12      34.911  40.441  26.512  1.00  0.00           H  
ATOM    390  P    DG    13      39.218  38.970  28.894  1.00  0.00           P  
ATOM    391  C5'  DG    13      39.037  39.037  31.530  1.00  0.00           C  
ATOM    392  O5'  DG    13      39.215  38.288  30.356  1.00  0.00           O  
ATOM    393  C4'  DG    13      40.127  38.798  32.574  1.00  0.00           C  
ATOM    394  O4'  DG    13      39.656  37.847  33.504  1.00  0.00           O  
ATOM    395  C3'  DG    13      41.500  38.354  32.055  1.00  0.00           C  
ATOM    396  O3'  DG    13      42.448  38.885  32.976  1.00  0.00           O  
ATOM    397  C2'  DG    13      41.333  36.848  32.107  1.00  0.00           C  
ATOM    398  C1'  DG    13      40.303  36.613  33.231  1.00  0.00           C  
ATOM    399  N1   DG    13      37.791  32.603  35.256  1.00  0.00           N  
ATOM    400  C2   DG    13      38.714  33.442  35.786  1.00  0.00           C  
ATOM    401  N2   DG    13      39.225  33.136  36.952  1.00  0.00           N  
ATOM    402  N3   DG    13      39.250  34.492  35.176  1.00  0.00           N  
ATOM    403  C4   DG    13      38.838  34.607  33.875  1.00  0.00           C  
ATOM    404  C5   DG    13      38.009  33.747  33.194  1.00  0.00           C  
ATOM    405  C6   DG    13      37.454  32.608  33.903  1.00  0.00           C  
ATOM    406  O6   DG    13      36.768  31.684  33.454  1.00  0.00           O  
ATOM    407  N7   DG    13      37.860  34.171  31.864  1.00  0.00           N  
ATOM    408  C8   DG    13      38.580  35.270  31.806  1.00  0.00           C  
ATOM    409  N9   DG    13      39.274  35.557  32.968  1.00  0.00           N  
ATOM    410  OP1  DG    13      40.061  40.178  28.826  1.00  0.00           O  
ATOM    411  OP2  DG    13      39.468  37.880  27.931  1.00  0.00           O1-
ATOM    412  H1   DG    13      37.589  31.786  35.812  1.00  0.00           H  
ATOM    413  H8   DG    13      38.603  35.909  30.926  1.00  0.00           H  
ATOM    414  H1'  DG    13      40.878  36.339  34.120  1.00  0.00           H  
ATOM    415  H2'  DG    13      40.980  36.523  31.132  1.00  0.00           H  
ATOM    416  H21  DG    13      38.834  32.401  37.525  1.00  0.00           H  
ATOM    417  H3'  DG    13      41.709  38.678  31.033  1.00  0.00           H  
ATOM    418  H22  DG    13      40.109  33.553  37.197  1.00  0.00           H  
ATOM    419  H4'  DG    13      40.272  39.725  33.119  1.00  0.00           H  
ATOM    420  H5'  DG    13      38.076  38.778  31.987  1.00  0.00           H  
ATOM    421 H2''  DG    13      42.275  36.347  32.307  1.00  0.00           H  
ATOM    422 H5''  DG    13      39.073  40.078  31.229  1.00  0.00           H  
ATOM    423  P    DG    14      44.050  38.767  32.891  1.00  0.00           P  
ATOM    424  C5'  DG    14      44.278  37.472  35.224  1.00  0.00           C  
ATOM    425  O5'  DG    14      44.403  37.496  33.786  1.00  0.00           O  
ATOM    426  C4'  DG    14      44.357  35.985  35.674  1.00  0.00           C  
ATOM    427  O4'  DG    14      43.149  35.286  35.346  1.00  0.00           O  
ATOM    428  C3'  DG    14      45.518  35.263  34.941  1.00  0.00           C  
ATOM    429  O3'  DG    14      46.242  34.471  35.904  1.00  0.00           O  
ATOM    430  C2'  DG    14      44.770  34.438  33.875  1.00  0.00           C  
ATOM    431  C1'  DG    14      43.566  34.077  34.743  1.00  0.00           C  
ATOM    432  N1   DG    14      40.320  30.196  35.002  1.00  0.00           N  
ATOM    433  C2   DG    14      41.159  30.720  35.931  1.00  0.00           C  
ATOM    434  N2   DG    14      41.326  30.168  37.103  1.00  0.00           N  
ATOM    435  N3   DG    14      41.853  31.838  35.779  1.00  0.00           N  
ATOM    436  C4   DG    14      41.721  32.368  34.526  1.00  0.00           C  
ATOM    437  C5   DG    14      40.963  31.897  33.488  1.00  0.00           C  
ATOM    438  C6   DG    14      40.143  30.749  33.732  1.00  0.00           C  
ATOM    439  O6   DG    14      39.327  30.264  32.962  1.00  0.00           O  
ATOM    440  N7   DG    14      41.182  32.641  32.325  1.00  0.00           N  
ATOM    441  C8   DG    14      42.072  33.514  32.712  1.00  0.00           C  
ATOM    442  N9   DG    14      42.446  33.419  34.032  1.00  0.00           N  
ATOM    443  OP1  DG    14      44.564  39.959  33.589  1.00  0.00           O  
ATOM    444  OP2  DG    14      44.496  38.592  31.488  1.00  0.00           O1-
ATOM    445  H1   DG    14      39.954  29.275  35.185  1.00  0.00           H  
ATOM    446  H8   DG    14      42.536  34.218  32.039  1.00  0.00           H  
ATOM    447  H1'  DG    14      43.950  33.416  35.529  1.00  0.00           H  
ATOM    448  H2'  DG    14      44.507  35.057  33.009  1.00  0.00           H  
ATOM    449  H21  DG    14      40.862  29.328  37.416  1.00  0.00           H  
ATOM    450  H3'  DG    14      46.159  35.984  34.425  1.00  0.00           H  
ATOM    451  H22  DG    14      41.914  30.712  37.702  1.00  0.00           H  
ATOM    452  H4'  DG    14      44.543  35.890  36.750  1.00  0.00           H  
ATOM    453  H5'  DG    14      43.339  37.930  35.551  1.00  0.00           H  
ATOM    454 H2''  DG    14      45.311  33.552  33.546  1.00  0.00           H  
ATOM    455 H5''  DG    14      45.068  38.053  35.711  1.00  0.00           H  
ATOM    456  P   DT3    15      47.470  33.519  35.509  1.00  0.00           P  
ATOM    457  C5' DT3    15      46.028  31.415  36.131  1.00  0.00           C  
ATOM    458  O5' DT3    15      46.686  32.189  35.165  1.00  0.00           O  
ATOM    459  C4' DT3    15      45.345  30.303  35.357  1.00  0.00           C  
ATOM    460  O4' DT3    15      44.493  30.917  34.394  1.00  0.00           O  
ATOM    461  C3' DT3    15      46.333  29.430  34.568  1.00  0.00           C  
ATOM    462  O3' DT3    15      46.587  28.169  35.176  1.00  0.00           O  
ATOM    463  C2' DT3    15      45.546  29.241  33.272  1.00  0.00           C  
ATOM    464  C1' DT3    15      44.195  29.906  33.481  1.00  0.00           C  
ATOM    465  N1  DT3    15      43.639  30.307  32.171  1.00  0.00           N  
ATOM    466  C2  DT3    15      42.740  29.407  31.593  1.00  0.00           C  
ATOM    467  O2  DT3    15      42.284  28.402  32.124  1.00  0.00           O  
ATOM    468  N3  DT3    15      42.354  29.655  30.320  1.00  0.00           N  
ATOM    469  C4  DT3    15      42.804  30.683  29.530  1.00  0.00           C  
ATOM    470  O4  DT3    15      42.443  30.704  28.358  1.00  0.00           O  
ATOM    471  C5  DT3    15      43.752  31.585  30.174  1.00  0.00           C  
ATOM    472  C6  DT3    15      44.168  31.352  31.442  1.00  0.00           C  
ATOM    473  C7  DT3    15      44.259  32.791  29.424  1.00  0.00           C  
ATOM    474  OP1 DT3    15      48.342  33.283  36.679  1.00  0.00           O  
ATOM    475  OP2 DT3    15      48.060  33.982  34.240  1.00  0.00           O  
ATOM    476 HO3' DT3    15      46.915  28.314  36.073  1.00  0.00           H  
ATOM    477  H3  DT3    15      41.851  28.888  29.928  1.00  0.00           H  
ATOM    478  H6  DT3    15      44.877  32.023  31.903  1.00  0.00           H  
ATOM    479  H1' DT3    15      43.474  29.248  33.962  1.00  0.00           H  
ATOM    480  H2' DT3    15      46.062  29.737  32.448  1.00  0.00           H  
ATOM    481  H3' DT3    15      47.253  30.002  34.406  1.00  0.00           H  
ATOM    482  H4' DT3    15      44.773  29.667  36.032  1.00  0.00           H  
ATOM    483  H5' DT3    15      45.272  31.964  36.702  1.00  0.00           H  
ATOM    484  H71 DT3    15      43.410  33.170  28.862  1.00  0.00           H  
ATOM    485  H72 DT3    15      44.560  33.629  30.049  1.00  0.00           H  
ATOM    486  H73 DT3    15      45.079  32.467  28.781  1.00  0.00           H  
ATOM    487 H2'' DT3    15      45.340  28.195  33.071  1.00  0.00           H  
ATOM    488 H5'' DT3    15      46.815  31.032  36.769  1.00  0.00           H  
ATOM    489  C5' DT5    16      23.149  33.327  45.715  1.00  0.00           C  
ATOM    490  O5' DT5    16      22.008  34.160  45.518  1.00  0.00           O  
ATOM    491  C4' DT5    16      22.848  31.820  45.576  1.00  0.00           C  
ATOM    492  O4' DT5    16      22.136  31.334  46.717  1.00  0.00           O  
ATOM    493  C3' DT5    16      22.003  31.461  44.352  1.00  0.00           C  
ATOM    494  O3' DT5    16      22.336  30.198  43.819  1.00  0.00           O  
ATOM    495  C2' DT5    16      20.587  31.402  44.882  1.00  0.00           C  
ATOM    496  C1' DT5    16      20.813  30.957  46.337  1.00  0.00           C  
ATOM    497  N1  DT5    16      19.771  31.451  47.290  1.00  0.00           N  
ATOM    498  C2  DT5    16      19.188  30.519  48.160  1.00  0.00           C  
ATOM    499  O2  DT5    16      19.599  29.373  48.351  1.00  0.00           O  
ATOM    500  N3  DT5    16      18.055  30.912  48.827  1.00  0.00           N  
ATOM    501  C4  DT5    16      17.456  32.143  48.746  1.00  0.00           C  
ATOM    502  O4  DT5    16      16.438  32.332  49.414  1.00  0.00           O  
ATOM    503  C5  DT5    16      18.142  33.101  47.875  1.00  0.00           C  
ATOM    504  C6  DT5    16      19.270  32.739  47.204  1.00  0.00           C  
ATOM    505  C7  DT5    16      17.591  34.507  47.679  1.00  0.00           C  
ATOM    506 HO5' DT5    16      22.198  34.766  44.793  1.00  0.00           H  
ATOM    507  H3  DT5    16      17.603  30.221  49.386  1.00  0.00           H  
ATOM    508  H6  DT5    16      19.781  33.468  46.578  1.00  0.00           H  
ATOM    509  H1' DT5    16      20.780  29.864  46.320  1.00  0.00           H  
ATOM    510  H2' DT5    16      20.140  32.391  44.794  1.00  0.00           H  
ATOM    511  H3' DT5    16      22.078  32.233  43.591  1.00  0.00           H  
ATOM    512  H4' DT5    16      23.814  31.321  45.493  1.00  0.00           H  
ATOM    513  H5' DT5    16      23.566  33.515  46.711  1.00  0.00           H  
ATOM    514  H71 DT5    16      16.565  34.446  47.306  1.00  0.00           H  
ATOM    515  H72 DT5    16      17.586  35.040  48.633  1.00  0.00           H  
ATOM    516  H73 DT5    16      18.189  35.071  46.953  1.00  0.00           H  
ATOM    517 H2'' DT5    16      19.989  30.678  44.326  1.00  0.00           H  
ATOM    518 H5'' DT5    16      23.920  33.592  44.983  1.00  0.00           H  
ATOM    519  P    DG    17      23.447  30.100  42.688  1.00  0.00           P  
ATOM    520  C5'  DG    17      21.961  28.373  41.317  1.00  0.00           C  
ATOM    521  O5'  DG    17      23.208  28.694  41.937  1.00  0.00           O  
ATOM    522  C4'  DG    17      21.966  28.215  39.777  1.00  0.00           C  
ATOM    523  O4'  DG    17      22.338  29.439  39.153  1.00  0.00           O  
ATOM    524  C3'  DG    17      22.868  27.107  39.209  1.00  0.00           C  
ATOM    525  O3'  DG    17      22.188  26.517  38.100  1.00  0.00           O  
ATOM    526  C2'  DG    17      24.113  27.892  38.815  1.00  0.00           C  
ATOM    527  C1'  DG    17      23.524  29.241  38.396  1.00  0.00           C  
ATOM    528  N1   DG    17      25.440  33.486  36.253  1.00  0.00           N  
ATOM    529  C2   DG    17      24.526  32.598  35.783  1.00  0.00           C  
ATOM    530  N2   DG    17      24.086  32.742  34.567  1.00  0.00           N  
ATOM    531  N3   DG    17      24.076  31.542  36.450  1.00  0.00           N  
ATOM    532  C4   DG    17      24.657  31.397  37.678  1.00  0.00           C  
ATOM    533  C5   DG    17      25.594  32.232  38.245  1.00  0.00           C  
ATOM    534  C6   DG    17      26.018  33.384  37.505  1.00  0.00           C  
ATOM    535  O6   DG    17      26.808  34.258  37.860  1.00  0.00           O  
ATOM    536  N7   DG    17      25.964  31.786  39.514  1.00  0.00           N  
ATOM    537  C8   DG    17      25.264  30.690  39.655  1.00  0.00           C  
ATOM    538  N9   DG    17      24.441  30.391  38.589  1.00  0.00           N  
ATOM    539  OP1  DG    17      24.717  30.057  43.429  1.00  0.00           O  
ATOM    540  OP2  DG    17      23.190  31.205  41.754  1.00  0.00           O1-
ATOM    541  H1   DG    17      25.731  34.250  35.661  1.00  0.00           H  
ATOM    542  H8   DG    17      25.288  30.081  40.550  1.00  0.00           H  
ATOM    543  H1'  DG    17      23.255  29.172  37.337  1.00  0.00           H  
ATOM    544  H2'  DG    17      24.760  27.995  39.686  1.00  0.00           H  
ATOM    545  H21  DG    17      24.462  33.447  33.938  1.00  0.00           H  
ATOM    546  H3'  DG    17      23.100  26.352  39.963  1.00  0.00           H  
ATOM    547  H22  DG    17      23.515  31.997  34.218  1.00  0.00           H  
ATOM    548  H4'  DG    17      20.942  27.983  39.479  1.00  0.00           H  
ATOM    549  H5'  DG    17      21.223  29.136  41.571  1.00  0.00           H  
ATOM    550 H2''  DG    17      24.652  27.416  37.996  1.00  0.00           H  
ATOM    551 H5''  DG    17      21.610  27.430  41.740  1.00  0.00           H  
ATOM    552  P    DG    18      22.757  25.272  37.251  1.00  0.00           P  
ATOM    553  C5'  DG    18      22.559  26.643  35.022  1.00  0.00           C  
ATOM    554  O5'  DG    18      23.376  25.922  35.927  1.00  0.00           O  
ATOM    555  C4'  DG    18      23.341  27.479  34.027  1.00  0.00           C  
ATOM    556  O4'  DG    18      24.028  28.477  34.723  1.00  0.00           O  
ATOM    557  C3'  DG    18      24.422  26.743  33.233  1.00  0.00           C  
ATOM    558  O3'  DG    18      23.862  26.160  32.062  1.00  0.00           O  
ATOM    559  C2'  DG    18      25.438  27.841  32.935  1.00  0.00           C  
ATOM    560  C1'  DG    18      24.938  28.993  33.796  1.00  0.00           C  
ATOM    561  N1   DG    18      28.304  32.715  33.566  1.00  0.00           N  
ATOM    562  C2   DG    18      27.483  32.251  32.609  1.00  0.00           C  
ATOM    563  N2   DG    18      27.543  32.849  31.451  1.00  0.00           N  
ATOM    564  N3   DG    18      26.631  31.243  32.777  1.00  0.00           N  
ATOM    565  C4   DG    18      26.778  30.649  34.003  1.00  0.00           C  
ATOM    566  C5   DG    18      27.651  30.971  34.992  1.00  0.00           C  
ATOM    567  C6   DG    18      28.479  32.125  34.802  1.00  0.00           C  
ATOM    568  O6   DG    18      29.220  32.642  35.610  1.00  0.00           O  
ATOM    569  N7   DG    18      27.562  30.102  36.086  1.00  0.00           N  
ATOM    570  C8   DG    18      26.612  29.293  35.728  1.00  0.00           C  
ATOM    571  N9   DG    18      26.050  29.615  34.507  1.00  0.00           N  
ATOM    572  OP1  DG    18      21.570  24.449  36.903  1.00  0.00           O  
ATOM    573  OP2  DG    18      23.820  24.626  38.043  1.00  0.00           O1-
ATOM    574  H1   DG    18      28.877  33.516  33.367  1.00  0.00           H  
ATOM    575  H8   DG    18      26.360  28.418  36.322  1.00  0.00           H  
ATOM    576  H1'  DG    18      24.406  29.711  33.170  1.00  0.00           H  
ATOM    577  H2'  DG    18      26.427  27.508  33.259  1.00  0.00           H  
ATOM    578  H21  DG    18      28.211  33.600  31.311  1.00  0.00           H  
ATOM    579  H3'  DG    18      24.928  26.014  33.865  1.00  0.00           H  
ATOM    580  H22  DG    18      26.892  32.573  30.743  1.00  0.00           H  
ATOM    581  H4'  DG    18      22.626  27.918  33.325  1.00  0.00           H  
ATOM    582  H5'  DG    18      21.896  27.320  35.579  1.00  0.00           H  
ATOM    583 H2''  DG    18      25.433  28.129  31.883  1.00  0.00           H  
ATOM    584 H5''  DG    18      22.032  25.919  34.413  1.00  0.00           H  
ATOM    585  P    DG    19      24.701  25.158  31.098  1.00  0.00           P  
ATOM    586  C5'  DG    19      25.326  26.973  29.268  1.00  0.00           C  
ATOM    587  O5'  DG    19      25.762  26.103  30.312  1.00  0.00           O  
ATOM    588  C4'  DG    19      26.390  27.880  28.642  1.00  0.00           C  
ATOM    589  O4'  DG    19      26.837  28.846  29.597  1.00  0.00           O  
ATOM    590  C3'  DG    19      27.619  27.166  28.036  1.00  0.00           C  
ATOM    591  O3'  DG    19      27.894  27.796  26.790  1.00  0.00           O  
ATOM    592  C2'  DG    19      28.653  27.545  29.075  1.00  0.00           C  
ATOM    593  C1'  DG    19      28.225  28.960  29.424  1.00  0.00           C  
ATOM    594  N1   DG    19      31.630  32.231  31.189  1.00  0.00           N  
ATOM    595  C2   DG    19      30.961  32.233  30.019  1.00  0.00           C  
ATOM    596  N2   DG    19      31.316  33.140  29.147  1.00  0.00           N  
ATOM    597  N3   DG    19      30.051  31.338  29.685  1.00  0.00           N  
ATOM    598  C4   DG    19      29.809  30.443  30.692  1.00  0.00           C  
ATOM    599  C5   DG    19      30.311  30.443  31.966  1.00  0.00           C  
ATOM    600  C6   DG    19      31.234  31.508  32.292  1.00  0.00           C  
ATOM    601  O6   DG    19      31.735  31.836  33.360  1.00  0.00           O  
ATOM    602  N7   DG    19      29.805  29.361  32.705  1.00  0.00           N  
ATOM    603  C8   DG    19      28.962  28.806  31.866  1.00  0.00           C  
ATOM    604  N9   DG    19      28.930  29.400  30.633  1.00  0.00           N  
ATOM    605  OP1  DG    19      23.777  24.610  30.078  1.00  0.00           O  
ATOM    606  OP2  DG    19      25.436  24.212  31.955  1.00  0.00           O1-
ATOM    607  H1   DG    19      32.118  33.077  31.374  1.00  0.00           H  
ATOM    608  H8   DG    19      28.327  27.955  32.089  1.00  0.00           H  
ATOM    609  H1'  DG    19      28.449  29.626  28.584  1.00  0.00           H  
ATOM    610  H2'  DG    19      28.482  26.877  29.912  1.00  0.00           H  
ATOM    611  H21  DG    19      32.194  33.603  29.303  1.00  0.00           H  
ATOM    612  H3'  DG    19      27.463  26.081  27.959  1.00  0.00           H  
ATOM    613  H22  DG    19      30.803  33.195  28.274  1.00  0.00           H  
ATOM    614  H4'  DG    19      25.860  28.427  27.863  1.00  0.00           H  
ATOM    615  H5'  DG    19      24.571  27.633  29.678  1.00  0.00           H  
ATOM    616 H2''  DG    19      29.698  27.548  28.763  1.00  0.00           H  
ATOM    617 H5''  DG    19      24.826  26.421  28.472  1.00  0.00           H  
ATOM    618  P    DG    20      29.223  27.564  25.891  1.00  0.00           P  
ATOM    619  C5'  DG    20      29.806  30.116  25.948  1.00  0.00           C  
ATOM    620  O5'  DG    20      30.204  28.781  26.194  1.00  0.00           O  
ATOM    621  C4'  DG    20      30.884  30.989  25.321  1.00  0.00           C  
ATOM    622  O4'  DG    20      31.693  31.557  26.321  1.00  0.00           O  
ATOM    623  C3'  DG    20      31.805  30.255  24.333  1.00  0.00           C  
ATOM    624  O3'  DG    20      32.194  31.185  23.342  1.00  0.00           O  
ATOM    625  C2'  DG    20      32.917  29.768  25.244  1.00  0.00           C  
ATOM    626  C1'  DG    20      32.914  30.851  26.295  1.00  0.00           C  
ATOM    627  N1   DG    20      35.442  31.689  30.525  1.00  0.00           N  
ATOM    628  C2   DG    20      35.474  32.365  29.355  1.00  0.00           C  
ATOM    629  N2   DG    20      36.246  33.438  29.304  1.00  0.00           N  
ATOM    630  N3   DG    20      34.740  32.033  28.294  1.00  0.00           N  
ATOM    631  C4   DG    20      33.965  30.910  28.489  1.00  0.00           C  
ATOM    632  C5   DG    20      33.900  30.140  29.607  1.00  0.00           C  
ATOM    633  C6   DG    20      34.691  30.547  30.725  1.00  0.00           C  
ATOM    634  O6   DG    20      34.766  30.018  31.823  1.00  0.00           O  
ATOM    635  N7   DG    20      33.021  29.064  29.472  1.00  0.00           N  
ATOM    636  C8   DG    20      32.589  29.206  28.252  1.00  0.00           C  
ATOM    637  N9   DG    20      33.114  30.307  27.617  1.00  0.00           N  
ATOM    638  OP1  DG    20      28.827  27.718  24.477  1.00  0.00           O  
ATOM    639  OP2  DG    20      29.949  26.366  26.371  1.00  0.00           O1-
ATOM    640  H1   DG    20      35.987  32.024  31.300  1.00  0.00           H  
ATOM    641  H8   DG    20      31.834  28.564  27.812  1.00  0.00           H  
ATOM    642  H1'  DG    20      33.724  31.549  26.087  1.00  0.00           H  
ATOM    643  H2'  DG    20      32.644  28.818  25.688  1.00  0.00           H  
ATOM    644  H21  DG    20      36.847  33.721  30.067  1.00  0.00           H  
ATOM    645  H3'  DG    20      31.294  29.403  23.896  1.00  0.00           H  
ATOM    646  H22  DG    20      36.361  33.900  28.420  1.00  0.00           H  
ATOM    647  H4'  DG    20      30.352  31.779  24.798  1.00  0.00           H  
ATOM    648  H5'  DG    20      29.456  30.583  26.872  1.00  0.00           H  
ATOM    649 H2''  DG    20      33.881  29.650  24.762  1.00  0.00           H  
ATOM    650 H5''  DG    20      28.999  30.090  25.223  1.00  0.00           H  
ATOM    651  P    DG    21      33.267  30.932  22.205  1.00  0.00           P  
ATOM    652  C5'  DG    21      35.089  32.557  23.131  1.00  0.00           C  
ATOM    653  O5'  DG    21      34.689  31.225  22.861  1.00  0.00           O  
ATOM    654  C4'  DG    21      36.446  32.592  23.828  1.00  0.00           C  
ATOM    655  O4'  DG    21      36.393  32.176  25.185  1.00  0.00           O  
ATOM    656  C3'  DG    21      37.456  31.679  23.118  1.00  0.00           C  
ATOM    657  O3'  DG    21      38.780  32.198  23.029  1.00  0.00           O  
ATOM    658  C2'  DG    21      37.528  30.464  24.025  1.00  0.00           C  
ATOM    659  C1'  DG    21      37.447  31.249  25.351  1.00  0.00           C  
ATOM    660  N1   DG    21      38.764  30.394  30.195  1.00  0.00           N  
ATOM    661  C2   DG    21      39.100  31.384  29.343  1.00  0.00           C  
ATOM    662  N2   DG    21      39.570  32.470  29.884  1.00  0.00           N  
ATOM    663  N3   DG    21      38.743  31.465  28.073  1.00  0.00           N  
ATOM    664  C4   DG    21      37.854  30.485  27.727  1.00  0.00           C  
ATOM    665  C5   DG    21      37.370  29.467  28.519  1.00  0.00           C  
ATOM    666  C6   DG    21      37.889  29.367  29.868  1.00  0.00           C  
ATOM    667  O6   DG    21      37.599  28.568  30.758  1.00  0.00           O  
ATOM    668  N7   DG    21      36.469  28.674  27.792  1.00  0.00           N  
ATOM    669  C8   DG    21      36.421  29.276  26.629  1.00  0.00           C  
ATOM    670  N9   DG    21      37.199  30.395  26.529  1.00  0.00           N  
ATOM    671  OP1  DG    21      33.003  31.965  21.195  1.00  0.00           O  
ATOM    672  OP2  DG    21      33.257  29.506  21.827  1.00  0.00           O1-
ATOM    673  H1   DG    21      38.896  30.618  31.169  1.00  0.00           H  
ATOM    674  H8   DG    21      35.890  28.897  25.769  1.00  0.00           H  
ATOM    675  H1'  DG    21      38.379  31.811  25.492  1.00  0.00           H  
ATOM    676  H2'  DG    21      36.699  29.764  23.883  1.00  0.00           H  
ATOM    677  H21  DG    21      39.950  32.487  30.820  1.00  0.00           H  
ATOM    678  H3'  DG    21      37.130  31.441  22.109  1.00  0.00           H  
ATOM    679  H22  DG    21      39.661  33.281  29.311  1.00  0.00           H  
ATOM    680  H4'  DG    21      36.760  33.623  23.733  1.00  0.00           H  
ATOM    681  H5'  DG    21      34.315  33.104  23.677  1.00  0.00           H  
ATOM    682 H2''  DG    21      38.474  29.956  23.851  1.00  0.00           H  
ATOM    683 H5''  DG    21      35.218  33.104  22.201  1.00  0.00           H  
ATOM    684  P   DT3    22      39.145  33.490  22.171  1.00  0.00           P  
ATOM    685  C5' DT3    22      41.112  32.506  20.756  1.00  0.00           C  
ATOM    686  O5' DT3    22      40.699  33.261  21.873  1.00  0.00           O  
ATOM    687  C4' DT3    22      42.352  33.169  20.124  1.00  0.00           C  
ATOM    688  O4' DT3    22      42.953  32.439  19.045  1.00  0.00           O  
ATOM    689  C3' DT3    22      42.049  34.566  19.581  1.00  0.00           C  
ATOM    690  O3' DT3    22      42.766  35.576  20.272  1.00  0.00           O  
ATOM    691  C2' DT3    22      42.512  34.544  18.122  1.00  0.00           C  
ATOM    692  C1' DT3    22      43.422  33.354  18.057  1.00  0.00           C  
ATOM    693  N1  DT3    22      43.649  32.852  16.648  1.00  0.00           N  
ATOM    694  C2  DT3    22      42.612  32.230  15.922  1.00  0.00           C  
ATOM    695  O2  DT3    22      41.476  32.037  16.354  1.00  0.00           O  
ATOM    696  N3  DT3    22      42.923  31.826  14.631  1.00  0.00           N  
ATOM    697  C4  DT3    22      44.183  31.820  14.072  1.00  0.00           C  
ATOM    698  O4  DT3    22      44.357  31.226  13.009  1.00  0.00           O  
ATOM    699  C5  DT3    22      45.202  32.536  14.828  1.00  0.00           C  
ATOM    700  C6  DT3    22      44.905  32.976  16.076  1.00  0.00           C  
ATOM    701  C7  DT3    22      46.562  32.824  14.186  1.00  0.00           C  
ATOM    702  OP1 DT3    22      39.111  34.661  23.050  1.00  0.00           O  
ATOM    703  OP2 DT3    22      38.330  33.497  20.949  1.00  0.00           O  
ATOM    704 HO3' DT3    22      42.398  36.415  19.992  1.00  0.00           H  
ATOM    705  H3  DT3    22      42.206  31.421  14.064  1.00  0.00           H  
ATOM    706  H6  DT3    22      45.677  33.477  16.629  1.00  0.00           H  
ATOM    707  H1' DT3    22      44.371  33.760  18.409  1.00  0.00           H  
ATOM    708  H2' DT3    22      41.661  34.443  17.456  1.00  0.00           H  
ATOM    709  H3' DT3    22      40.966  34.695  19.615  1.00  0.00           H  
ATOM    710  H4' DT3    22      43.088  33.258  20.918  1.00  0.00           H  
ATOM    711  H5' DT3    22      40.308  32.472  20.019  1.00  0.00           H  
ATOM    712  H71 DT3    22      47.311  33.150  14.899  1.00  0.00           H  
ATOM    713  H72 DT3    22      46.978  31.937  13.697  1.00  0.00           H  
ATOM    714  H73 DT3    22      46.422  33.648  13.483  1.00  0.00           H  
ATOM    715 H2'' DT3    22      43.132  35.388  17.828  1.00  0.00           H  
ATOM    716 H5'' DT3    22      41.350  31.493  21.071  1.00  0.00           H  
ATOM    717  C5' DT5    23      35.770  43.167  49.389  1.00  0.00           C  
ATOM    718  O5' DT5    23      35.821  44.197  48.405  1.00  0.00           O  
ATOM    719  C4' DT5    23      34.399  42.472  49.477  1.00  0.00           C  
ATOM    720  O4' DT5    23      33.428  43.402  49.943  1.00  0.00           O  
ATOM    721  C3' DT5    23      33.898  41.918  48.134  1.00  0.00           C  
ATOM    722  O3' DT5    23      33.709  40.513  48.154  1.00  0.00           O  
ATOM    723  C2' DT5    23      32.561  42.605  47.903  1.00  0.00           C  
ATOM    724  C1' DT5    23      32.203  43.140  49.294  1.00  0.00           C  
ATOM    725  N1  DT5    23      31.378  44.380  49.274  1.00  0.00           N  
ATOM    726  C2  DT5    23      30.203  44.407  50.037  1.00  0.00           C  
ATOM    727  O2  DT5    23      29.875  43.535  50.845  1.00  0.00           O  
ATOM    728  N3  DT5    23      29.378  45.492  49.860  1.00  0.00           N  
ATOM    729  C4  DT5    23      29.635  46.583  49.063  1.00  0.00           C  
ATOM    730  O4  DT5    23      28.791  47.477  49.038  1.00  0.00           O  
ATOM    731  C5  DT5    23      30.917  46.539  48.354  1.00  0.00           C  
ATOM    732  C6  DT5    23      31.735  45.460  48.487  1.00  0.00           C  
ATOM    733  C7  DT5    23      31.356  47.692  47.463  1.00  0.00           C  
ATOM    734 HO5' DT5    23      36.039  43.800  47.554  1.00  0.00           H  
ATOM    735  H3  DT5    23      28.513  45.493  50.360  1.00  0.00           H  
ATOM    736  H6  DT5    23      32.695  45.442  47.982  1.00  0.00           H  
ATOM    737  H1' DT5    23      31.687  42.343  49.836  1.00  0.00           H  
ATOM    738  H2' DT5    23      32.698  43.400  47.172  1.00  0.00           H  
ATOM    739  H3' DT5    23      34.585  42.194  47.332  1.00  0.00           H  
ATOM    740  H4' DT5    23      34.470  41.642  50.182  1.00  0.00           H  
ATOM    741  H5' DT5    23      35.994  43.599  50.366  1.00  0.00           H  
ATOM    742  H71 DT5    23      30.628  47.831  46.662  1.00  0.00           H  
ATOM    743  H72 DT5    23      31.401  48.610  48.051  1.00  0.00           H  
ATOM    744  H73 DT5    23      32.336  47.501  47.024  1.00  0.00           H  
ATOM    745 H2'' DT5    23      31.808  41.903  47.543  1.00  0.00           H  
ATOM    746 H5'' DT5    23      36.530  42.416  49.169  1.00  0.00           H  
ATOM    747  P    DG    24      34.523  39.611  47.110  1.00  0.00           P  
ATOM    748  C5'  DG    24      32.756  37.792  46.306  1.00  0.00           C  
ATOM    749  O5'  DG    24      33.844  38.136  47.168  1.00  0.00           O  
ATOM    750  C4'  DG    24      32.069  36.435  46.588  1.00  0.00           C  
ATOM    751  O4'  DG    24      30.958  36.316  45.688  1.00  0.00           O  
ATOM    752  C3'  DG    24      32.937  35.183  46.373  1.00  0.00           C  
ATOM    753  O3'  DG    24      32.452  34.124  47.197  1.00  0.00           O  
ATOM    754  C2'  DG    24      32.679  34.886  44.899  1.00  0.00           C  
ATOM    755  C1'  DG    24      31.204  35.280  44.737  1.00  0.00           C  
ATOM    756  N1   DG    24      28.357  34.438  40.489  1.00  0.00           N  
ATOM    757  C2   DG    24      28.331  33.808  41.693  1.00  0.00           C  
ATOM    758  N2   DG    24      27.514  32.800  41.827  1.00  0.00           N  
ATOM    759  N3   DG    24      29.079  34.134  42.744  1.00  0.00           N  
ATOM    760  C4   DG    24      29.916  35.191  42.504  1.00  0.00           C  
ATOM    761  C5   DG    24      30.002  35.909  41.330  1.00  0.00           C  
ATOM    762  C6   DG    24      29.171  35.521  40.219  1.00  0.00           C  
ATOM    763  O6   DG    24      29.107  36.011  39.088  1.00  0.00           O  
ATOM    764  N7   DG    24      30.946  36.931  41.446  1.00  0.00           N  
ATOM    765  C8   DG    24      31.429  36.766  42.649  1.00  0.00           C  
ATOM    766  N9   DG    24      30.855  35.741  43.363  1.00  0.00           N  
ATOM    767  OP1  DG    24      35.922  39.587  47.595  1.00  0.00           O  
ATOM    768  OP2  DG    24      34.227  40.208  45.787  1.00  0.00           O1-
ATOM    769  H1   DG    24      27.788  34.092  39.735  1.00  0.00           H  
ATOM    770  H8   DG    24      32.211  37.390  43.063  1.00  0.00           H  
ATOM    771  H1'  DG    24      30.595  34.407  44.994  1.00  0.00           H  
ATOM    772  H2'  DG    24      33.329  35.506  44.281  1.00  0.00           H  
ATOM    773  H21  DG    24      26.986  32.419  41.048  1.00  0.00           H  
ATOM    774  H3'  DG    24      33.991  35.392  46.578  1.00  0.00           H  
ATOM    775  H22  DG    24      27.540  32.311  42.704  1.00  0.00           H  
ATOM    776  H4'  DG    24      31.714  36.438  47.619  1.00  0.00           H  
ATOM    777  H5'  DG    24      33.116  37.796  45.278  1.00  0.00           H  
ATOM    778 H2''  DG    24      32.838  33.831  44.679  1.00  0.00           H  
ATOM    779 H5''  DG    24      31.994  38.568  46.396  1.00  0.00           H  
ATOM    780  P    DG    25      33.308  32.789  47.529  1.00  0.00           P  
ATOM    781  C5'  DG    25      31.540  30.990  46.801  1.00  0.00           C  
ATOM    782  O5'  DG    25      32.754  31.698  46.521  1.00  0.00           O  
ATOM    783  C4'  DG    25      31.046  30.288  45.525  1.00  0.00           C  
ATOM    784  O4'  DG    25      30.830  31.227  44.489  1.00  0.00           O  
ATOM    785  C3'  DG    25      31.983  29.211  44.968  1.00  0.00           C  
ATOM    786  O3'  DG    25      31.580  27.944  45.483  1.00  0.00           O  
ATOM    787  C2'  DG    25      31.731  29.342  43.462  1.00  0.00           C  
ATOM    788  C1'  DG    25      30.753  30.490  43.293  1.00  0.00           C  
ATOM    789  N1   DG    25      29.546  31.516  38.456  1.00  0.00           N  
ATOM    790  C2   DG    25      29.164  30.521  39.268  1.00  0.00           C  
ATOM    791  N2   DG    25      28.388  29.601  38.805  1.00  0.00           N  
ATOM    792  N3   DG    25      29.529  30.361  40.529  1.00  0.00           N  
ATOM    793  C4   DG    25      30.473  31.270  40.912  1.00  0.00           C  
ATOM    794  C5   DG    25      30.999  32.269  40.159  1.00  0.00           C  
ATOM    795  C6   DG    25      30.492  32.451  38.814  1.00  0.00           C  
ATOM    796  O6   DG    25      30.786  33.286  37.986  1.00  0.00           O  
ATOM    797  N7   DG    25      31.993  32.952  40.863  1.00  0.00           N  
ATOM    798  C8   DG    25      32.050  32.323  42.010  1.00  0.00           C  
ATOM    799  N9   DG    25      31.104  31.330  42.135  1.00  0.00           N  
ATOM    800  OP1  DG    25      32.885  32.351  48.879  1.00  0.00           O  
ATOM    801  OP2  DG    25      34.739  33.029  47.219  1.00  0.00           O1-
ATOM    802  H1   DG    25      29.143  31.599  37.534  1.00  0.00           H  
ATOM    803  H8   DG    25      32.791  32.556  42.773  1.00  0.00           H  
ATOM    804  H1'  DG    25      29.736  30.101  43.167  1.00  0.00           H  
ATOM    805  H2'  DG    25      32.678  29.559  42.983  1.00  0.00           H  
ATOM    806  H21  DG    25      28.060  29.619  37.848  1.00  0.00           H  
ATOM    807  H3'  DG    25      33.021  29.456  45.225  1.00  0.00           H  
ATOM    808  H22  DG    25      28.057  28.977  39.509  1.00  0.00           H  
ATOM    809  H4'  DG    25      30.102  29.805  45.760  1.00  0.00           H  
ATOM    810  H5'  DG    25      30.761  31.638  47.219  1.00  0.00           H  
ATOM    811 H2''  DG    25      31.284  28.461  43.015  1.00  0.00           H  
ATOM    812 H5''  DG    25      31.708  30.242  47.574  1.00  0.00           H  
ATOM    813  P    DG    26      32.334  26.571  45.095  1.00  0.00           P  
ATOM    814  C5'  DG    26      30.413  25.968  43.395  1.00  0.00           C  
ATOM    815  O5'  DG    26      31.775  26.238  43.627  1.00  0.00           O  
ATOM    816  C4'  DG    26      30.129  25.771  41.910  1.00  0.00           C  
ATOM    817  O4'  DG    26      30.374  26.927  41.139  1.00  0.00           O  
ATOM    818  C3'  DG    26      30.934  24.639  41.237  1.00  0.00           C  
ATOM    819  O3'  DG    26      30.049  23.690  40.663  1.00  0.00           O  
ATOM    820  C2'  DG    26      31.701  25.378  40.153  1.00  0.00           C  
ATOM    821  C1'  DG    26      30.725  26.479  39.848  1.00  0.00           C  
ATOM    822  N1   DG    26      30.509  28.961  35.461  1.00  0.00           N  
ATOM    823  C2   DG    26      29.905  27.811  35.813  1.00  0.00           C  
ATOM    824  N2   DG    26      29.285  27.190  34.853  1.00  0.00           N  
ATOM    825  N3   DG    26      30.066  27.204  36.989  1.00  0.00           N  
ATOM    826  C4   DG    26      30.968  27.865  37.791  1.00  0.00           C  
ATOM    827  C5   DG    26      31.680  28.993  37.488  1.00  0.00           C  
ATOM    828  C6   DG    26      31.461  29.597  36.211  1.00  0.00           C  
ATOM    829  O6   DG    26      31.992  30.579  35.730  1.00  0.00           O  
ATOM    830  N7   DG    26      32.539  29.371  38.531  1.00  0.00           N  
ATOM    831  C8   DG    26      32.314  28.437  39.415  1.00  0.00           C  
ATOM    832  N9   DG    26      31.304  27.570  39.081  1.00  0.00           N  
ATOM    833  OP1  DG    26      31.875  25.539  46.059  1.00  0.00           O  
ATOM    834  OP2  DG    26      33.771  26.846  44.949  1.00  0.00           O1-
ATOM    835  H1   DG    26      30.350  29.352  34.549  1.00  0.00           H  
ATOM    836  H8   DG    26      32.874  28.341  40.334  1.00  0.00           H  
ATOM    837  H1'  DG    26      29.884  26.058  39.289  1.00  0.00           H  
ATOM    838  H2'  DG    26      32.606  25.811  40.559  1.00  0.00           H  
ATOM    839  H21  DG    26      29.406  27.514  33.905  1.00  0.00           H  
ATOM    840  H3'  DG    26      31.662  24.175  41.901  1.00  0.00           H  
ATOM    841  H22  DG    26      29.050  26.229  35.034  1.00  0.00           H  
ATOM    842  H4'  DG    26      29.063  25.574  41.850  1.00  0.00           H  
ATOM    843  H5'  DG    26      29.764  26.776  43.737  1.00  0.00           H  
ATOM    844 H2''  DG    26      31.959  24.782  39.283  1.00  0.00           H  
ATOM    845 H5''  DG    26      30.164  25.067  43.948  1.00  0.00           H  
ATOM    846  P    DG    27      30.563  22.449  39.764  1.00  0.00           P  
ATOM    847  C5'  DG    27      28.908  23.007  37.720  1.00  0.00           C  
ATOM    848  O5'  DG    27      30.232  22.847  38.232  1.00  0.00           O  
ATOM    849  C4'  DG    27      28.868  22.846  36.204  1.00  0.00           C  
ATOM    850  O4'  DG    27      29.363  24.012  35.524  1.00  0.00           O  
ATOM    851  C3'  DG    27      29.674  21.647  35.699  1.00  0.00           C  
ATOM    852  O3'  DG    27      28.934  20.983  34.640  1.00  0.00           O  
ATOM    853  C2'  DG    27      30.942  22.281  35.156  1.00  0.00           C  
ATOM    854  C1'  DG    27      30.486  23.670  34.714  1.00  0.00           C  
ATOM    855  N1   DG    27      33.095  27.552  32.549  1.00  0.00           N  
ATOM    856  C2   DG    27      32.153  26.724  32.021  1.00  0.00           C  
ATOM    857  N2   DG    27      31.987  26.762  30.723  1.00  0.00           N  
ATOM    858  N3   DG    27      31.505  25.777  32.699  1.00  0.00           N  
ATOM    859  C4   DG    27      31.948  25.630  33.985  1.00  0.00           C  
ATOM    860  C5   DG    27      32.885  26.406  34.619  1.00  0.00           C  
ATOM    861  C6   DG    27      33.504  27.484  33.880  1.00  0.00           C  
ATOM    862  O6   DG    27      34.347  28.299  34.261  1.00  0.00           O  
ATOM    863  N7   DG    27      33.043  26.011  35.946  1.00  0.00           N  
ATOM    864  C8   DG    27      32.201  25.017  36.065  1.00  0.00           C  
ATOM    865  N9   DG    27      31.523  24.704  34.912  1.00  0.00           N  
ATOM    866  OP1  DG    27      29.734  21.296  40.150  1.00  0.00           O  
ATOM    867  OP2  DG    27      32.042  22.302  39.886  1.00  0.00           O1-
ATOM    868  H1   DG    27      33.645  28.132  31.927  1.00  0.00           H  
ATOM    869  H8   DG    27      31.989  24.521  37.004  1.00  0.00           H  
ATOM    870  H1'  DG    27      30.214  23.619  33.654  1.00  0.00           H  
ATOM    871  H2'  DG    27      31.683  22.363  35.949  1.00  0.00           H  
ATOM    872  H21  DG    27      32.471  27.458  30.169  1.00  0.00           H  
ATOM    873  H3'  DG    27      29.952  20.976  36.520  1.00  0.00           H  
ATOM    874  H22  DG    27      31.464  26.037  30.261  1.00  0.00           H  
ATOM    875  H4'  DG    27      27.829  22.618  35.958  1.00  0.00           H  
ATOM    876  H5'  DG    27      28.516  23.982  38.014  1.00  0.00           H  
ATOM    877 H2''  DG    27      31.333  21.707  34.320  1.00  0.00           H  
ATOM    878 H5''  DG    27      28.231  22.229  38.072  1.00  0.00           H  
ATOM    879  P    DG    28      29.382  19.570  34.009  1.00  0.00           P  
ATOM    880  C5'  DG    28      29.614  20.490  31.529  1.00  0.00           C  
ATOM    881  O5'  DG    28      30.221  19.815  32.643  1.00  0.00           O  
ATOM    882  C4'  DG    28      30.617  20.981  30.459  1.00  0.00           C  
ATOM    883  O4'  DG    28      31.249  22.194  30.908  1.00  0.00           O  
ATOM    884  C3'  DG    28      31.679  19.913  30.085  1.00  0.00           C  
ATOM    885  O3'  DG    28      31.928  19.772  28.682  1.00  0.00           O  
ATOM    886  C2'  DG    28      32.861  20.510  30.832  1.00  0.00           C  
ATOM    887  C1'  DG    28      32.612  22.013  30.614  1.00  0.00           C  
ATOM    888  N1   DG    28      35.714  26.042  30.755  1.00  0.00           N  
ATOM    889  C2   DG    28      35.000  25.526  29.717  1.00  0.00           C  
ATOM    890  N2   DG    28      34.918  26.223  28.602  1.00  0.00           N  
ATOM    891  N3   DG    28      34.188  24.476  29.822  1.00  0.00           N  
ATOM    892  C4   DG    28      34.224  23.887  31.065  1.00  0.00           C  
ATOM    893  C5   DG    28      34.851  24.363  32.189  1.00  0.00           C  
ATOM    894  C6   DG    28      35.590  25.596  32.073  1.00  0.00           C  
ATOM    895  O6   DG    28      36.083  26.265  32.988  1.00  0.00           O  
ATOM    896  N7   DG    28      34.588  23.537  33.300  1.00  0.00           N  
ATOM    897  C8   DG    28      33.796  22.616  32.813  1.00  0.00           C  
ATOM    898  N9   DG    28      33.485  22.808  31.489  1.00  0.00           N  
ATOM    899  OP1  DG    28      28.192  18.781  33.629  1.00  0.00           O  
ATOM    900  OP2  DG    28      30.299  18.969  34.990  1.00  0.00           O1-
ATOM    901  H1   DG    28      36.592  26.448  30.484  1.00  0.00           H  
ATOM    902  H8   DG    28      33.354  21.806  33.387  1.00  0.00           H  
ATOM    903  H1'  DG    28      32.793  22.316  29.569  1.00  0.00           H  
ATOM    904  H2'  DG    28      32.816  20.177  31.873  1.00  0.00           H  
ATOM    905  H21  DG    28      35.396  27.104  28.446  1.00  0.00           H  
ATOM    906  H3'  DG    28      31.383  18.937  30.466  1.00  0.00           H  
ATOM    907  H22  DG    28      34.213  25.935  27.946  1.00  0.00           H  
ATOM    908  H4'  DG    28      30.091  21.192  29.531  1.00  0.00           H  
ATOM    909  H5'  DG    28      29.100  21.358  31.947  1.00  0.00           H  
ATOM    910 H2''  DG    28      33.841  20.262  30.448  1.00  0.00           H  
ATOM    911 H5''  DG    28      28.879  19.871  31.005  1.00  0.00           H  
ATOM    912  P   DT3    29      32.819  18.572  28.083  1.00  0.00           P  
ATOM    913  C5' DT3    29      34.566  20.234  27.067  1.00  0.00           C  
ATOM    914  O5' DT3    29      34.232  19.312  28.079  1.00  0.00           O  
ATOM    915  C4' DT3    29      35.963  20.827  27.299  1.00  0.00           C  
ATOM    916  O4' DT3    29      35.869  21.658  28.450  1.00  0.00           O  
ATOM    917  C3' DT3    29      37.093  19.802  27.554  1.00  0.00           C  
ATOM    918  O3' DT3    29      37.844  19.415  26.415  1.00  0.00           O  
ATOM    919  C2' DT3    29      38.029  20.696  28.366  1.00  0.00           C  
ATOM    920  C1' DT3    29      37.151  21.795  29.009  1.00  0.00           C  
ATOM    921  N1  DT3    29      37.078  21.680  30.486  1.00  0.00           N  
ATOM    922  C2  DT3    29      37.519  22.741  31.296  1.00  0.00           C  
ATOM    923  O2  DT3    29      37.714  23.893  30.921  1.00  0.00           O  
ATOM    924  N3  DT3    29      37.778  22.445  32.612  1.00  0.00           N  
ATOM    925  C4  DT3    29      37.598  21.212  33.205  1.00  0.00           C  
ATOM    926  O4  DT3    29      37.970  21.024  34.357  1.00  0.00           O  
ATOM    927  C5  DT3    29      37.002  20.200  32.340  1.00  0.00           C  
ATOM    928  C6  DT3    29      36.741  20.474  31.038  1.00  0.00           C  
ATOM    929  C7  DT3    29      36.638  18.832  32.898  1.00  0.00           C  
ATOM    930  OP1 DT3    29      32.368  18.289  26.699  1.00  0.00           O  
ATOM    931  OP2 DT3    29      32.924  17.463  29.055  1.00  0.00           O  
ATOM    932 HO3' DT3    29      37.309  18.836  25.865  1.00  0.00           H  
ATOM    933  H3  DT3    29      38.185  23.180  33.168  1.00  0.00           H  
ATOM    934  H6  DT3    29      36.345  19.708  30.386  1.00  0.00           H  
ATOM    935  H1' DT3    29      37.567  22.770  28.757  1.00  0.00           H  
ATOM    936  H2' DT3    29      38.659  20.128  29.057  1.00  0.00           H  
ATOM    937  H3' DT3    29      36.719  18.905  28.062  1.00  0.00           H  
ATOM    938  H4' DT3    29      36.243  21.445  26.442  1.00  0.00           H  
ATOM    939  H5' DT3    29      34.570  19.684  26.129  1.00  0.00           H  
ATOM    940  H71 DT3    29      36.134  19.013  33.846  1.00  0.00           H  
ATOM    941  H72 DT3    29      35.986  18.278  32.223  1.00  0.00           H  
ATOM    942  H73 DT3    29      37.511  18.209  33.095  1.00  0.00           H  
ATOM    943 H2'' DT3    29      38.676  21.227  27.669  1.00  0.00           H  
ATOM    944 H5'' DT3    29      33.818  21.038  27.057  1.00  0.00           H  
TER   
ATOM    945  K+   K+    30      28.918  35.106  36.585  1.00  0.00           K  
ATOM    946  K+   K+    31      31.684  33.209  35.529  1.00  0.00           K  
ATOM    947  K+   K+    32      34.166  31.094  34.232  1.00  0.00           K  
ATOM    948  K+   K+    33      36.914  28.895  33.212  1.00  0.00           K  
END
