# Supplementary material for: Mechanical Stability and Unfolding Pathways of Parallel Tetrameric G-Quadruplexes Probed by Pulling Simulations
Source: J Chem Inf Model. 2024 Apr 17;64(9):3896–911. doi: 10.1021/acs.jcim.4c00227 (PMC11094737; doi:10.1021/acs.jcim.4c00227)
Supplement: Supplementary file 2 — ci4c00227_si_002.zip [file ci4c00227_si_002.zip › shift_3q_1_8_r2.pdb]

ATOM      1 HO5' DT5 X   1     -14.720  11.240 -12.490  0.00  0.00            
ATOM      2  O5' DT5 X   1     -15.110  10.510 -11.990  0.00  0.00            
ATOM      3  C5' DT5 X   1     -14.290   9.380 -12.050  0.00  0.00            
ATOM      4  H5' DT5 X   1     -14.660   8.620 -12.730  0.00  0.00            
ATOM      5 H5'' DT5 X   1     -14.440   8.930 -11.070  0.00  0.00            
ATOM      6  C4' DT5 X   1     -12.810   9.660 -12.450  0.00  0.00            
ATOM      7  H4' DT5 X   1     -12.290   8.750 -12.730  0.00  0.00            
ATOM      8  O4' DT5 X   1     -12.830  10.480 -13.650  0.00  0.00            
ATOM      9  C1' DT5 X   1     -12.010  11.570 -13.490  0.00  0.00            
ATOM     10  H1' DT5 X   1     -11.060  11.220 -13.900  0.00  0.00            
ATOM     11  N1  DT5 X   1     -12.570  12.830 -14.190  0.00  0.00            
ATOM     12  C6  DT5 X   1     -11.780  13.450 -15.170  0.00  0.00            
ATOM     13  H6  DT5 X   1     -10.740  13.180 -15.170  0.00  0.00            
ATOM     14  C5  DT5 X   1     -12.280  14.470 -15.940  0.00  0.00            
ATOM     15  C7  DT5 X   1     -11.350  15.100 -16.980  0.00  0.00            
ATOM     16  H71 DT5 X   1     -11.830  15.030 -17.950  0.00  0.00            
ATOM     17  H72 DT5 X   1     -11.180  16.120 -16.640  0.00  0.00            
ATOM     18  H73 DT5 X   1     -10.430  14.530 -17.150  0.00  0.00            
ATOM     19  C4  DT5 X   1     -13.690  14.910 -15.880  0.00  0.00            
ATOM     20  O4  DT5 X   1     -14.250  15.800 -16.430  0.00  0.00            
ATOM     21  N3  DT5 X   1     -14.460  14.140 -14.990  0.00  0.00            
ATOM     22  H3  DT5 X   1     -15.360  14.500 -14.700  0.00  0.00            
ATOM     23  C2  DT5 X   1     -13.950  13.260 -14.050  0.00  0.00            
ATOM     24  O2  DT5 X   1     -14.770  12.850 -13.230  0.00  0.00            
ATOM     25  C3' DT5 X   1     -11.930  10.440 -11.460  0.00  0.00            
ATOM     26  H3' DT5 X   1     -12.520  10.410 -10.540  0.00  0.00            
ATOM     27  C2' DT5 X   1     -12.000  11.830 -11.980  0.00  0.00            
ATOM     28  H2' DT5 X   1     -12.820  12.430 -11.590  0.00  0.00            
ATOM     29 H2'' DT5 X   1     -11.160  12.520 -11.790  0.00  0.00            
ATOM     30  O3' DT5 X   1     -10.550  10.080 -11.360  0.00  0.00            
ATOM     31  P   DT  X   2      -9.760   9.920  -9.950  0.00  0.00            
ATOM     32  OP1 DT  X   2     -10.680   9.250  -8.990  0.00  0.00            
ATOM     33  OP2 DT  X   2      -9.120  11.190  -9.540  0.00  0.00            
ATOM     34  O5' DT  X   2      -8.610   8.870 -10.340  0.00  0.00            
ATOM     35  C5' DT  X   2      -8.610   7.470 -10.060  0.00  0.00            
ATOM     36  H5' DT  X   2      -8.840   6.860 -10.940  0.00  0.00            
ATOM     37 H5'' DT  X   2      -9.540   7.160  -9.560  0.00  0.00            
ATOM     38  C4' DT  X   2      -7.500   6.990  -9.090  0.00  0.00            
ATOM     39  H4' DT  X   2      -7.580   5.920  -8.890  0.00  0.00            
ATOM     40  O4' DT  X   2      -6.220   7.220  -9.640  0.00  0.00            
ATOM     41  C1' DT  X   2      -5.510   8.100  -8.830  0.00  0.00            
ATOM     42  H1' DT  X   2      -4.800   7.550  -8.210  0.00  0.00            
ATOM     43  N1  DT  X   2      -4.800   9.100  -9.640  0.00  0.00            
ATOM     44  C6  DT  X   2      -5.370  10.050 -10.440  0.00  0.00            
ATOM     45  H6  DT  X   2      -6.430   9.950 -10.560  0.00  0.00            
ATOM     46  C5  DT  X   2      -4.640  10.960 -11.160  0.00  0.00            
ATOM     47  C7  DT  X   2      -5.390  11.820 -12.190  0.00  0.00            
ATOM     48  H71 DT  X   2      -4.860  12.680 -12.610  0.00  0.00            
ATOM     49  H72 DT  X   2      -5.730  11.310 -13.090  0.00  0.00            
ATOM     50  H73 DT  X   2      -6.220  12.300 -11.660  0.00  0.00            
ATOM     51  C4  DT  X   2      -3.120  11.020 -11.020  0.00  0.00            
ATOM     52  O4  DT  X   2      -2.360  11.730 -11.680  0.00  0.00            
ATOM     53  N3  DT  X   2      -2.650  10.180 -10.060  0.00  0.00            
ATOM     54  H3  DT  X   2      -1.770  10.450  -9.680  0.00  0.00            
ATOM     55  C2  DT  X   2      -3.380   9.210  -9.370  0.00  0.00            
ATOM     56  O2  DT  X   2      -2.790   8.590  -8.430  0.00  0.00            
ATOM     57  C3' DT  X   2      -7.560   7.620  -7.730  0.00  0.00            
ATOM     58  H3' DT  X   2      -8.530   8.060  -7.510  0.00  0.00            
ATOM     59  C2' DT  X   2      -6.540   8.770  -7.940  0.00  0.00            
ATOM     60  H2' DT  X   2      -7.010   9.510  -8.590  0.00  0.00            
ATOM     61 H2'' DT  X   2      -6.200   9.150  -6.970  0.00  0.00            
ATOM     62  O3' DT  X   2      -7.150   6.780  -6.680  0.00  0.00            
ATOM     63  P   DG  X   3      -8.120   6.450  -5.480  0.00  0.00            
ATOM     64  OP1 DG  X   3      -9.270   5.730  -6.120  0.00  0.00            
ATOM     65  OP2 DG  X   3      -8.470   7.670  -4.720  0.00  0.00            
ATOM     66  O5' DG  X   3      -7.200   5.490  -4.550  0.00  0.00            
ATOM     67  C5' DG  X   3      -7.310   4.070  -4.520  0.00  0.00            
ATOM     68  H5' DG  X   3      -7.070   3.660  -5.500  0.00  0.00            
ATOM     69 H5'' DG  X   3      -8.320   3.790  -4.240  0.00  0.00            
ATOM     70  C4' DG  X   3      -6.350   3.380  -3.480  0.00  0.00            
ATOM     71  H4' DG  X   3      -6.670   2.340  -3.440  0.00  0.00            
ATOM     72  O4' DG  X   3      -4.910   3.550  -3.710  0.00  0.00            
ATOM     73  C1' DG  X   3      -4.310   3.410  -2.430  0.00  0.00            
ATOM     74  H1' DG  X   3      -4.440   2.350  -2.210  0.00  0.00            
ATOM     75  N9  DG  X   3      -2.900   3.870  -2.380  0.00  0.00            
ATOM     76  C8  DG  X   3      -2.240   4.560  -1.350  0.00  0.00            
ATOM     77  H8  DG  X   3      -2.740   4.930  -0.470  0.00  0.00            
ATOM     78  N7  DG  X   3      -0.980   4.700  -1.650  0.00  0.00            
ATOM     79  C5  DG  X   3      -0.790   4.130  -2.920  0.00  0.00            
ATOM     80  C6  DG  X   3       0.400   4.160  -3.750  0.00  0.00            
ATOM     81  O6  DG  X   3       1.490   4.640  -3.540  0.00  0.00            
ATOM     82  N1  DG  X   3       0.210   3.470  -4.870  0.00  0.00            
ATOM     83  H1  DG  X   3       1.030   3.160  -5.360  0.00  0.00            
ATOM     84  C2  DG  X   3      -0.940   2.790  -5.200  0.00  0.00            
ATOM     85  N2  DG  X   3      -0.860   2.010  -6.240  0.00  0.00            
ATOM     86  H21 DG  X   3      -0.030   2.040  -6.800  0.00  0.00            
ATOM     87  H22 DG  X   3      -1.710   1.580  -6.570  0.00  0.00            
ATOM     88  N3  DG  X   3      -2.050   2.850  -4.510  0.00  0.00            
ATOM     89  C4  DG  X   3      -1.950   3.600  -3.360  0.00  0.00            
ATOM     90  C3' DG  X   3      -6.690   3.940  -2.060  0.00  0.00            
ATOM     91  H3' DG  X   3      -7.110   4.940  -2.060  0.00  0.00            
ATOM     92  C2' DG  X   3      -5.290   4.090  -1.470  0.00  0.00            
ATOM     93  H2' DG  X   3      -5.040   5.140  -1.310  0.00  0.00            
ATOM     94 H2'' DG  X   3      -5.060   3.680  -0.500  0.00  0.00            
ATOM     95  O3' DG  X   3      -7.560   2.980  -1.400  0.00  0.00            
ATOM     96  P   DG  X   4      -7.410   2.400   0.090  0.00  0.00            
ATOM     97  OP1 DG  X   4      -8.590   1.560   0.310  0.00  0.00            
ATOM     98  OP2 DG  X   4      -7.130   3.480   1.110  0.00  0.00            
ATOM     99  O5' DG  X   4      -6.070   1.560   0.030  0.00  0.00            
ATOM    100  C5' DG  X   4      -5.900   0.470  -0.890  0.00  0.00            
ATOM    101  H5' DG  X   4      -5.930   0.890  -1.910  0.00  0.00            
ATOM    102 H5'' DG  X   4      -6.630  -0.340  -0.840  0.00  0.00            
ATOM    103  C4' DG  X   4      -4.580  -0.220  -0.650  0.00  0.00            
ATOM    104  H4' DG  X   4      -4.390  -1.000  -1.370  0.00  0.00            
ATOM    105  O4' DG  X   4      -3.480   0.690  -0.650  0.00  0.00            
ATOM    106  C1' DG  X   4      -2.360   0.020   0.020  0.00  0.00            
ATOM    107  H1' DG  X   4      -1.860  -0.760  -0.550  0.00  0.00            
ATOM    108  N9  DG  X   4      -1.320   0.960   0.320  0.00  0.00            
ATOM    109  C8  DG  X   4      -0.960   1.510   1.510  0.00  0.00            
ATOM    110  H8  DG  X   4      -1.550   1.540   2.410  0.00  0.00            
ATOM    111  N7  DG  X   4       0.100   2.290   1.450  0.00  0.00            
ATOM    112  C5  DG  X   4       0.510   2.110   0.120  0.00  0.00            
ATOM    113  C6  DG  X   4       1.710   2.520  -0.510  0.00  0.00            
ATOM    114  O6  DG  X   4       2.590   3.340  -0.160  0.00  0.00            
ATOM    115  N1  DG  X   4       1.920   1.920  -1.740  0.00  0.00            
ATOM    116  H1  DG  X   4       2.570   2.360  -2.390  0.00  0.00            
ATOM    117  C2  DG  X   4       1.090   1.060  -2.300  0.00  0.00            
ATOM    118  N2  DG  X   4       1.330   0.620  -3.500  0.00  0.00            
ATOM    119  H21 DG  X   4       2.220   0.900  -3.900  0.00  0.00            
ATOM    120  H22 DG  X   4       0.710  -0.040  -3.930  0.00  0.00            
ATOM    121  N3  DG  X   4      -0.060   0.620  -1.720  0.00  0.00            
ATOM    122  C4  DG  X   4      -0.250   1.180  -0.500  0.00  0.00            
ATOM    123  C3' DG  X   4      -4.430  -0.870   0.790  0.00  0.00            
ATOM    124  H3' DG  X   4      -5.130  -0.490   1.530  0.00  0.00            
ATOM    125  C2' DG  X   4      -3.030  -0.490   1.220  0.00  0.00            
ATOM    126  H2' DG  X   4      -3.160   0.140   2.100  0.00  0.00            
ATOM    127 H2'' DG  X   4      -2.480  -1.370   1.540  0.00  0.00            
ATOM    128  O3' DG  X   4      -4.660  -2.280   0.630  0.00  0.00            
ATOM    129  P   DG  X   5      -4.330  -3.410   1.650  0.00  0.00            
ATOM    130  OP1 DG  X   5      -5.330  -4.480   1.370  0.00  0.00            
ATOM    131  OP2 DG  X   5      -4.070  -2.910   3.030  0.00  0.00            
ATOM    132  O5' DG  X   5      -2.980  -3.930   1.120  0.00  0.00            
ATOM    133  C5' DG  X   5      -2.910  -4.340  -0.210  0.00  0.00            
ATOM    134  H5' DG  X   5      -3.700  -3.850  -0.790  0.00  0.00            
ATOM    135 H5'' DG  X   5      -3.190  -5.400  -0.240  0.00  0.00            
ATOM    136  C4' DG  X   5      -1.530  -4.130  -0.810  0.00  0.00            
ATOM    137  H4' DG  X   5      -1.660  -4.070  -1.900  0.00  0.00            
ATOM    138  O4' DG  X   5      -0.860  -2.940  -0.420  0.00  0.00            
ATOM    139  C1' DG  X   5       0.500  -3.150  -0.730  0.00  0.00            
ATOM    140  H1' DG  X   5       0.700  -3.040  -1.800  0.00  0.00            
ATOM    141  N9  DG  X   5       1.380  -2.210   0.040  0.00  0.00            
ATOM    142  C8  DG  X   5       1.240  -1.770   1.310  0.00  0.00            
ATOM    143  H8  DG  X   5       0.460  -2.150   1.960  0.00  0.00            
ATOM    144  N7  DG  X   5       2.000  -0.790   1.690  0.00  0.00            
ATOM    145  C5  DG  X   5       2.820  -0.620   0.550  0.00  0.00            
ATOM    146  C6  DG  X   5       4.000   0.210   0.330  0.00  0.00            
ATOM    147  O6  DG  X   5       4.400   1.030   1.180  0.00  0.00            
ATOM    148  N1  DG  X   5       4.610  -0.030  -0.860  0.00  0.00            
ATOM    149  H1  DG  X   5       5.400   0.570  -1.010  0.00  0.00            
ATOM    150  C2  DG  X   5       4.180  -0.900  -1.760  0.00  0.00            
ATOM    151  N2  DG  X   5       4.800  -0.980  -2.920  0.00  0.00            
ATOM    152  H21 DG  X   5       5.550  -0.390  -3.260  0.00  0.00            
ATOM    153  H22 DG  X   5       4.440  -1.650  -3.580  0.00  0.00            
ATOM    154  N3  DG  X   5       3.120  -1.670  -1.680  0.00  0.00            
ATOM    155  C4  DG  X   5       2.450  -1.480  -0.510  0.00  0.00            
ATOM    156  C3' DG  X   5      -0.630  -5.310  -0.440  0.00  0.00            
ATOM    157  H3' DG  X   5      -0.930  -5.700   0.530  0.00  0.00            
ATOM    158  C2' DG  X   5       0.700  -4.600  -0.240  0.00  0.00            
ATOM    159  H2' DG  X   5       0.780  -4.520   0.830  0.00  0.00            
ATOM    160 H2'' DG  X   5       1.490  -5.210  -0.690  0.00  0.00            
ATOM    161  O3' DG  X   5      -0.630  -6.330  -1.430  0.00  0.00            
ATOM    162  P   DT3 X   6      -0.620  -7.860  -0.950  0.00  0.00            
ATOM    163  OP1 DT3 X   6      -1.290  -8.670  -1.970  0.00  0.00            
ATOM    164  OP2 DT3 X   6      -1.120  -8.090   0.420  0.00  0.00            
ATOM    165  O5' DT3 X   6       0.890  -8.220  -0.820  0.00  0.00            
ATOM    166  C5' DT3 X   6       1.620  -8.430  -2.030  0.00  0.00            
ATOM    167  H5' DT3 X   6       1.260  -7.600  -2.640  0.00  0.00            
ATOM    168 H5'' DT3 X   6       1.350  -9.390  -2.470  0.00  0.00            
ATOM    169  C4' DT3 X   6       3.150  -8.300  -2.000  0.00  0.00            
ATOM    170  H4' DT3 X   6       3.470  -8.630  -2.990  0.00  0.00            
ATOM    171  O4' DT3 X   6       3.540  -6.960  -1.580  0.00  0.00            
ATOM    172  C1' DT3 X   6       4.620  -7.080  -0.650  0.00  0.00            
ATOM    173  H1' DT3 X   6       5.530  -7.190  -1.260  0.00  0.00            
ATOM    174  N1  DT3 X   6       4.740  -5.890   0.190  0.00  0.00            
ATOM    175  C6  DT3 X   6       3.800  -5.660   1.220  0.00  0.00            
ATOM    176  H6  DT3 X   6       3.100  -6.440   1.520  0.00  0.00            
ATOM    177  C5  DT3 X   6       3.680  -4.470   1.860  0.00  0.00            
ATOM    178  C7  DT3 X   6       2.840  -4.280   3.140  0.00  0.00            
ATOM    179  H71 DT3 X   6       2.980  -3.280   3.560  0.00  0.00            
ATOM    180  H72 DT3 X   6       1.770  -4.480   2.970  0.00  0.00            
ATOM    181  H73 DT3 X   6       3.220  -4.930   3.920  0.00  0.00            
ATOM    182  C4  DT3 X   6       4.650  -3.400   1.500  0.00  0.00            
ATOM    183  O4  DT3 X   6       4.870  -2.340   2.050  0.00  0.00            
ATOM    184  N3  DT3 X   6       5.430  -3.670   0.340  0.00  0.00            
ATOM    185  H3  DT3 X   6       6.160  -3.040   0.050  0.00  0.00            
ATOM    186  C2  DT3 X   6       5.550  -4.890  -0.290  0.00  0.00            
ATOM    187  O2  DT3 X   6       6.300  -5.040  -1.240  0.00  0.00            
ATOM    188  C3' DT3 X   6       3.870  -9.300  -1.100  0.00  0.00            
ATOM    189  H3' DT3 X   6       3.150  -9.920  -0.560  0.00  0.00            
ATOM    190  C2' DT3 X   6       4.440  -8.400   0.040  0.00  0.00            
ATOM    191  H2' DT3 X   6       3.750  -8.400   0.890  0.00  0.00            
ATOM    192 H2'' DT3 X   6       5.380  -8.710   0.490  0.00  0.00            
ATOM    193  O3' DT3 X   6       4.920  -9.950  -1.770  0.00  0.00            
ATOM    194 HO3' DT3 X   6       5.410 -10.430  -1.090  0.00  0.00            
ATOM    195 HO5' DT5 X   7       3.800  15.390   3.890  0.00  0.00            
ATOM    196  O5' DT5 X   7       4.250  14.780   3.300  0.00  0.00            
ATOM    197  C5' DT5 X   7       4.970  13.880   4.020  0.00  0.00            
ATOM    198  H5' DT5 X   7       5.620  14.300   4.790  0.00  0.00            
ATOM    199 H5'' DT5 X   7       5.680  13.360   3.380  0.00  0.00            
ATOM    200  C4' DT5 X   7       4.070  12.820   4.750  0.00  0.00            
ATOM    201  H4' DT5 X   7       3.390  13.310   5.430  0.00  0.00            
ATOM    202  O4' DT5 X   7       3.320  11.990   3.830  0.00  0.00            
ATOM    203  C1' DT5 X   7       3.800  10.670   3.920  0.00  0.00            
ATOM    204  H1' DT5 X   7       3.150  10.090   4.590  0.00  0.00            
ATOM    205  N1  DT5 X   7       3.750  10.030   2.530  0.00  0.00            
ATOM    206  C6  DT5 X   7       4.350  10.590   1.470  0.00  0.00            
ATOM    207  H6  DT5 X   7       4.930  11.500   1.580  0.00  0.00            
ATOM    208  C5  DT5 X   7       4.160  10.040   0.240  0.00  0.00            
ATOM    209  C7  DT5 X   7       4.860  10.680  -0.940  0.00  0.00            
ATOM    210  H71 DT5 X   7       5.400   9.790  -1.310  0.00  0.00            
ATOM    211  H72 DT5 X   7       4.110  11.020  -1.660  0.00  0.00            
ATOM    212  H73 DT5 X   7       5.540  11.500  -0.740  0.00  0.00            
ATOM    213  C4  DT5 X   7       3.370   8.830  -0.020  0.00  0.00            
ATOM    214  O4  DT5 X   7       3.210   8.130  -0.990  0.00  0.00            
ATOM    215  N3  DT5 X   7       2.680   8.390   1.100  0.00  0.00            
ATOM    216  H3  DT5 X   7       2.130   7.550   0.980  0.00  0.00            
ATOM    217  C2  DT5 X   7       2.860   8.970   2.390  0.00  0.00            
ATOM    218  O2  DT5 X   7       2.250   8.440   3.350  0.00  0.00            
ATOM    219  C3' DT5 X   7       4.990  11.880   5.520  0.00  0.00            
ATOM    220  H3' DT5 X   7       5.950  12.280   5.840  0.00  0.00            
ATOM    221  C2' DT5 X   7       5.190  10.770   4.520  0.00  0.00            
ATOM    222  H2' DT5 X   7       6.000  10.990   3.830  0.00  0.00            
ATOM    223 H2'' DT5 X   7       5.460   9.840   5.030  0.00  0.00            
ATOM    224  O3' DT5 X   7       4.280  11.430   6.770  0.00  0.00            
ATOM    225  P   DG  X   8       5.090  10.640   7.950  0.00  0.00            
ATOM    226  OP1 DG  X   8       4.930  11.300   9.250  0.00  0.00            
ATOM    227  OP2 DG  X   8       6.400  10.190   7.500  0.00  0.00            
ATOM    228  O5' DG  X   8       4.270   9.260   7.930  0.00  0.00            
ATOM    229  C5' DG  X   8       2.910   9.250   8.360  0.00  0.00            
ATOM    230  H5' DG  X   8       2.270   9.580   7.540  0.00  0.00            
ATOM    231 H5'' DG  X   8       2.600   9.920   9.170  0.00  0.00            
ATOM    232  C4' DG  X   8       2.370   7.880   8.740  0.00  0.00            
ATOM    233  H4' DG  X   8       1.360   8.020   9.120  0.00  0.00            
ATOM    234  O4' DG  X   8       2.180   7.070   7.610  0.00  0.00            
ATOM    235  C1' DG  X   8       3.240   6.110   7.490  0.00  0.00            
ATOM    236  H1' DG  X   8       2.880   5.100   7.630  0.00  0.00            
ATOM    237  N9  DG  X   8       3.800   6.160   6.120  0.00  0.00            
ATOM    238  C8  DG  X   8       4.700   7.010   5.530  0.00  0.00            
ATOM    239  H8  DG  X   8       5.170   7.840   6.050  0.00  0.00            
ATOM    240  N7  DG  X   8       4.930   6.720   4.230  0.00  0.00            
ATOM    241  C5  DG  X   8       3.960   5.720   3.990  0.00  0.00            
ATOM    242  C6  DG  X   8       3.490   5.070   2.750  0.00  0.00            
ATOM    243  O6  DG  X   8       3.800   5.370   1.590  0.00  0.00            
ATOM    244  N1  DG  X   8       2.580   4.000   2.970  0.00  0.00            
ATOM    245  H1  DG  X   8       2.230   3.570   2.120  0.00  0.00            
ATOM    246  C2  DG  X   8       2.030   3.760   4.150  0.00  0.00            
ATOM    247  N2  DG  X   8       1.040   2.830   4.150  0.00  0.00            
ATOM    248  H21 DG  X   8       0.740   2.370   3.310  0.00  0.00            
ATOM    249  H22 DG  X   8       0.580   2.520   5.000  0.00  0.00            
ATOM    250  N3  DG  X   8       2.280   4.420   5.240  0.00  0.00            
ATOM    251  C4  DG  X   8       3.270   5.410   5.120  0.00  0.00            
ATOM    252  C3' DG  X   8       3.230   7.010   9.690  0.00  0.00            
ATOM    253  H3' DG  X   8       3.840   7.710  10.250  0.00  0.00            
ATOM    254  C2' DG  X   8       4.150   6.300   8.780  0.00  0.00            
ATOM    255  H2' DG  X   8       5.000   6.890   8.430  0.00  0.00            
ATOM    256 H2'' DG  X   8       4.500   5.360   9.230  0.00  0.00            
ATOM    257  O3' DG  X   8       2.440   6.130  10.520  0.00  0.00            
ATOM    258  P   DG  X   9       2.970   5.400  11.900  0.00  0.00            
ATOM    259  OP1 DG  X   9       1.810   5.160  12.810  0.00  0.00            
ATOM    260  OP2 DG  X   9       4.040   6.200  12.400  0.00  0.00            
ATOM    261  O5' DG  X   9       3.540   4.000  11.440  0.00  0.00            
ATOM    262  C5' DG  X   9       2.730   2.810  11.550  0.00  0.00            
ATOM    263  H5' DG  X   9       1.710   2.880  11.170  0.00  0.00            
ATOM    264 H5'' DG  X   9       2.710   2.490  12.590  0.00  0.00            
ATOM    265  C4' DG  X   9       3.510   1.650  10.880  0.00  0.00            
ATOM    266  H4' DG  X   9       2.960   0.720  10.960  0.00  0.00            
ATOM    267  O4' DG  X   9       3.500   1.970   9.540  0.00  0.00            
ATOM    268  C1' DG  X   9       4.720   1.500   9.020  0.00  0.00            
ATOM    269  H1' DG  X   9       4.640   0.440   8.810  0.00  0.00            
ATOM    270  N9  DG  X   9       5.120   2.190   7.730  0.00  0.00            
ATOM    271  C8  DG  X   9       5.870   3.310   7.460  0.00  0.00            
ATOM    272  H8  DG  X   9       6.290   3.880   8.270  0.00  0.00            
ATOM    273  N7  DG  X   9       5.930   3.630   6.210  0.00  0.00            
ATOM    274  C5  DG  X   9       5.170   2.640   5.560  0.00  0.00            
ATOM    275  C6  DG  X   9       4.980   2.340   4.140  0.00  0.00            
ATOM    276  O6  DG  X   9       5.380   2.990   3.190  0.00  0.00            
ATOM    277  N1  DG  X   9       4.200   1.260   3.930  0.00  0.00            
ATOM    278  H1  DG  X   9       3.920   1.050   2.990  0.00  0.00            
ATOM    279  C2  DG  X   9       3.720   0.430   4.890  0.00  0.00            
ATOM    280  N2  DG  X   9       3.070  -0.690   4.580  0.00  0.00            
ATOM    281  H21 DG  X   9       2.780  -0.800   3.620  0.00  0.00            
ATOM    282  H22 DG  X   9       2.740  -1.260   5.350  0.00  0.00            
ATOM    283  N3  DG  X   9       3.920   0.640   6.170  0.00  0.00            
ATOM    284  C4  DG  X   9       4.690   1.730   6.490  0.00  0.00            
ATOM    285  C3' DG  X   9       4.940   1.420  11.410  0.00  0.00            
ATOM    286  H3' DG  X   9       5.180   2.110  12.210  0.00  0.00            
ATOM    287  C2' DG  X   9       5.730   1.740  10.150  0.00  0.00            
ATOM    288  H2' DG  X   9       5.940   2.800  10.060  0.00  0.00            
ATOM    289 H2'' DG  X   9       6.620   1.110  10.050  0.00  0.00            
ATOM    290  O3' DG  X   9       5.110   0.060  11.700  0.00  0.00            
ATOM    291  P   DG  X  10       5.920  -0.440  13.030  0.00  0.00            
ATOM    292  OP1 DG  X  10       4.950  -0.570  14.090  0.00  0.00            
ATOM    293  OP2 DG  X  10       7.050   0.490  13.250  0.00  0.00            
ATOM    294  O5' DG  X  10       6.540  -1.850  12.620  0.00  0.00            
ATOM    295  C5' DG  X  10       5.800  -3.020  12.880  0.00  0.00            
ATOM    296  H5' DG  X  10       4.740  -2.990  12.620  0.00  0.00            
ATOM    297 H5'' DG  X  10       5.850  -3.290  13.940  0.00  0.00            
ATOM    298  C4' DG  X  10       6.270  -4.250  12.030  0.00  0.00            
ATOM    299  H4' DG  X  10       5.750  -5.150  12.360  0.00  0.00            
ATOM    300  O4' DG  X  10       5.900  -4.110  10.660  0.00  0.00            
ATOM    301  C1' DG  X  10       6.980  -4.140   9.820  0.00  0.00            
ATOM    302  H1' DG  X  10       6.740  -4.770   8.950  0.00  0.00            
ATOM    303  N9  DG  X  10       7.280  -2.800   9.330  0.00  0.00            
ATOM    304  C8  DG  X  10       7.940  -1.780   9.940  0.00  0.00            
ATOM    305  H8  DG  X  10       8.260  -1.830  10.970  0.00  0.00            
ATOM    306  N7  DG  X  10       8.250  -0.720   9.120  0.00  0.00            
ATOM    307  C5  DG  X  10       7.610  -1.100   7.990  0.00  0.00            
ATOM    308  C6  DG  X  10       7.300  -0.330   6.760  0.00  0.00            
ATOM    309  O6  DG  X  10       7.690   0.740   6.470  0.00  0.00            
ATOM    310  N1  DG  X  10       6.620  -0.990   5.830  0.00  0.00            
ATOM    311  H1  DG  X  10       6.590  -0.560   4.910  0.00  0.00            
ATOM    312  C2  DG  X  10       6.000  -2.160   6.040  0.00  0.00            
ATOM    313  N2  DG  X  10       5.490  -2.780   5.030  0.00  0.00            
ATOM    314  H21 DG  X  10       5.260  -2.250   4.190  0.00  0.00            
ATOM    315  H22 DG  X  10       5.110  -3.700   5.110  0.00  0.00            
ATOM    316  N3  DG  X  10       6.160  -2.900   7.180  0.00  0.00            
ATOM    317  C4  DG  X  10       6.890  -2.270   8.130  0.00  0.00            
ATOM    318  C3' DG  X  10       7.760  -4.520  12.110  0.00  0.00            
ATOM    319  H3' DG  X  10       8.240  -3.570  12.370  0.00  0.00            
ATOM    320  C2' DG  X  10       8.080  -4.850  10.650  0.00  0.00            
ATOM    321  H2' DG  X  10       9.090  -4.530  10.380  0.00  0.00            
ATOM    322 H2'' DG  X  10       7.960  -5.920  10.500  0.00  0.00            
ATOM    323  O3' DG  X  10       8.130  -5.520  12.970  0.00  0.00            
ATOM    324  P   DT3 X  11       8.840  -5.130  14.320  0.00  0.00            
ATOM    325  OP1 DT3 X  11       7.670  -4.650  15.140  0.00  0.00            
ATOM    326  OP2 DT3 X  11       9.940  -4.210  13.990  0.00  0.00            
ATOM    327  O5' DT3 X  11       9.580  -6.380  14.950  0.00  0.00            
ATOM    328  C5' DT3 X  11      10.000  -6.520  16.270  0.00  0.00            
ATOM    329  H5' DT3 X  11       9.240  -7.050  16.830  0.00  0.00            
ATOM    330 H5'' DT3 X  11      10.070  -5.560  16.790  0.00  0.00            
ATOM    331  C4' DT3 X  11      11.330  -7.310  16.420  0.00  0.00            
ATOM    332  H4' DT3 X  11      12.110  -6.870  15.770  0.00  0.00            
ATOM    333  O4' DT3 X  11      11.710  -7.410  17.750  0.00  0.00            
ATOM    334  C1' DT3 X  11      12.610  -8.570  17.760  0.00  0.00            
ATOM    335  H1' DT3 X  11      13.570  -8.330  17.320  0.00  0.00            
ATOM    336  N1  DT3 X  11      12.940  -9.070  19.110  0.00  0.00            
ATOM    337  C6  DT3 X  11      11.990  -9.070  20.030  0.00  0.00            
ATOM    338  H6  DT3 X  11      11.070  -8.590  19.730  0.00  0.00            
ATOM    339  C5  DT3 X  11      12.130  -9.430  21.380  0.00  0.00            
ATOM    340  C7  DT3 X  11      11.010  -9.330  22.410  0.00  0.00            
ATOM    341  H71 DT3 X  11      11.300  -8.690  23.240  0.00  0.00            
ATOM    342  H72 DT3 X  11      10.080  -8.950  21.990  0.00  0.00            
ATOM    343  H73 DT3 X  11      10.890 -10.310  22.870  0.00  0.00            
ATOM    344  C4  DT3 X  11      13.440  -9.970  21.730  0.00  0.00            
ATOM    345  O4  DT3 X  11      13.810 -10.420  22.810  0.00  0.00            
ATOM    346  N3  DT3 X  11      14.410  -9.970  20.740  0.00  0.00            
ATOM    347  H3  DT3 X  11      15.340 -10.230  21.010  0.00  0.00            
ATOM    348  C2  DT3 X  11      14.260  -9.500  19.440  0.00  0.00            
ATOM    349  O2  DT3 X  11      15.180  -9.500  18.690  0.00  0.00            
ATOM    350  C3' DT3 X  11      11.180  -8.820  16.000  0.00  0.00            
ATOM    351  H3' DT3 X  11      10.110  -9.010  16.070  0.00  0.00            
ATOM    352  C2' DT3 X  11      11.930  -9.680  17.020  0.00  0.00            
ATOM    353  H2' DT3 X  11      11.170 -10.170  17.610  0.00  0.00            
ATOM    354 H2'' DT3 X  11      12.630 -10.380  16.540  0.00  0.00            
ATOM    355  O3' DT3 X  11      11.590  -9.130  14.620  0.00  0.00            
ATOM    356 HO3' DT3 X  11      11.360 -10.060  14.510  0.00  0.00            
ATOM    357 HO5' DT5 X  12       2.410  10.870  -6.400  0.00  0.00            
ATOM    358  O5' DT5 X  12       3.100  11.460  -6.700  0.00  0.00            
ATOM    359  C5' DT5 X  12       3.730  12.040  -5.570  0.00  0.00            
ATOM    360  H5' DT5 X  12       2.980  12.410  -4.860  0.00  0.00            
ATOM    361 H5'' DT5 X  12       4.120  12.970  -5.970  0.00  0.00            
ATOM    362  C4' DT5 X  12       4.780  11.250  -4.930  0.00  0.00            
ATOM    363  H4' DT5 X  12       5.150  11.840  -4.080  0.00  0.00            
ATOM    364  O4' DT5 X  12       4.190  10.050  -4.450  0.00  0.00            
ATOM    365  C1' DT5 X  12       5.020   8.970  -4.630  0.00  0.00            
ATOM    366  H1' DT5 X  12       5.200   8.490  -3.680  0.00  0.00            
ATOM    367  N1  DT5 X  12       4.340   7.940  -5.450  0.00  0.00            
ATOM    368  C6  DT5 X  12       4.480   7.920  -6.800  0.00  0.00            
ATOM    369  H6  DT5 X  12       5.290   8.450  -7.270  0.00  0.00            
ATOM    370  C5  DT5 X  12       3.790   7.020  -7.490  0.00  0.00            
ATOM    371  C7  DT5 X  12       4.120   6.700  -8.970  0.00  0.00            
ATOM    372  H71 DT5 X  12       4.300   5.630  -8.990  0.00  0.00            
ATOM    373  H72 DT5 X  12       3.230   6.840  -9.590  0.00  0.00            
ATOM    374  H73 DT5 X  12       4.900   7.320  -9.420  0.00  0.00            
ATOM    375  C4  DT5 X  12       2.730   6.140  -6.920  0.00  0.00            
ATOM    376  O4  DT5 X  12       2.100   5.340  -7.490  0.00  0.00            
ATOM    377  N3  DT5 X  12       2.610   6.330  -5.540  0.00  0.00            
ATOM    378  H3  DT5 X  12       1.900   5.820  -5.040  0.00  0.00            
ATOM    379  C2  DT5 X  12       3.490   7.070  -4.800  0.00  0.00            
ATOM    380  O2  DT5 X  12       3.400   6.890  -3.600  0.00  0.00            
ATOM    381  C3' DT5 X  12       5.920  10.860  -5.920  0.00  0.00            
ATOM    382  H3' DT5 X  12       5.620  10.490  -6.910  0.00  0.00            
ATOM    383  C2' DT5 X  12       6.330   9.560  -5.190  0.00  0.00            
ATOM    384  H2' DT5 X  12       6.900   8.810  -5.740  0.00  0.00            
ATOM    385 H2'' DT5 X  12       6.980   9.830  -4.360  0.00  0.00            
ATOM    386  O3' DT5 X  12       6.890  11.920  -6.000  0.00  0.00            
ATOM    387  P   DG  X  13       8.460  11.720  -6.030  0.00  0.00            
ATOM    388  OP1 DG  X  13       9.020  12.970  -6.420  0.00  0.00            
ATOM    389  OP2 DG  X  13       8.830  10.480  -6.760  0.00  0.00            
ATOM    390  O5' DG  X  13       8.860  11.530  -4.490  0.00  0.00            
ATOM    391  C5' DG  X  13       8.500  12.520  -3.520  0.00  0.00            
ATOM    392  H5' DG  X  13       7.430  12.590  -3.360  0.00  0.00            
ATOM    393 H5'' DG  X  13       8.930  13.490  -3.780  0.00  0.00            
ATOM    394  C4' DG  X  13       9.130  12.100  -2.190  0.00  0.00            
ATOM    395  H4' DG  X  13       9.130  12.960  -1.520  0.00  0.00            
ATOM    396  O4' DG  X  13       8.600  11.030  -1.440  0.00  0.00            
ATOM    397  C1' DG  X  13       9.480   9.950  -1.280  0.00  0.00            
ATOM    398  H1' DG  X  13      10.000   9.940  -0.330  0.00  0.00            
ATOM    399  N9  DG  X  13       8.730   8.660  -1.440  0.00  0.00            
ATOM    400  C8  DG  X  13       8.480   7.980  -2.610  0.00  0.00            
ATOM    401  H8  DG  X  13       9.040   8.050  -3.530  0.00  0.00            
ATOM    402  N7  DG  X  13       7.390   7.170  -2.520  0.00  0.00            
ATOM    403  C5  DG  X  13       7.050   7.220  -1.190  0.00  0.00            
ATOM    404  C6  DG  X  13       5.990   6.660  -0.420  0.00  0.00            
ATOM    405  O6  DG  X  13       5.210   5.870  -0.760  0.00  0.00            
ATOM    406  N1  DG  X  13       5.970   7.080   0.880  0.00  0.00            
ATOM    407  H1  DG  X  13       5.170   6.740   1.390  0.00  0.00            
ATOM    408  C2  DG  X  13       6.780   8.040   1.430  0.00  0.00            
ATOM    409  N2  DG  X  13       6.490   8.390   2.620  0.00  0.00            
ATOM    410  H21 DG  X  13       5.870   7.830   3.180  0.00  0.00            
ATOM    411  H22 DG  X  13       7.190   9.030   2.980  0.00  0.00            
ATOM    412  N3  DG  X  13       7.770   8.630   0.750  0.00  0.00            
ATOM    413  C4  DG  X  13       7.870   8.100  -0.520  0.00  0.00            
ATOM    414  C3' DG  X  13      10.620  11.650  -2.260  0.00  0.00            
ATOM    415  H3' DG  X  13      11.090  11.990  -3.200  0.00  0.00            
ATOM    416  C2' DG  X  13      10.590  10.160  -2.320  0.00  0.00            
ATOM    417  H2' DG  X  13      10.290   9.820  -3.300  0.00  0.00            
ATOM    418 H2'' DG  X  13      11.530   9.700  -1.980  0.00  0.00            
ATOM    419  O3' DG  X  13      11.390  12.240  -1.160  0.00  0.00            
ATOM    420  P   DG  X  14      12.870  11.880  -0.760  0.00  0.00            
ATOM    421  OP1 DG  X  14      13.370  13.170  -0.200  0.00  0.00            
ATOM    422  OP2 DG  X  14      13.610  11.110  -1.810  0.00  0.00            
ATOM    423  O5' DG  X  14      12.670  10.920   0.500  0.00  0.00            
ATOM    424  C5' DG  X  14      12.190  11.300   1.770  0.00  0.00            
ATOM    425  H5' DG  X  14      11.260  11.850   1.660  0.00  0.00            
ATOM    426 H5'' DG  X  14      12.840  12.070   2.200  0.00  0.00            
ATOM    427  C4' DG  X  14      12.150  10.150   2.670  0.00  0.00            
ATOM    428  H4' DG  X  14      11.860  10.490   3.660  0.00  0.00            
ATOM    429  O4' DG  X  14      11.190   9.090   2.310  0.00  0.00            
ATOM    430  C1' DG  X  14      11.830   7.810   2.660  0.00  0.00            
ATOM    431  H1' DG  X  14      11.770   7.710   3.730  0.00  0.00            
ATOM    432  N9  DG  X  14      11.060   6.690   2.050  0.00  0.00            
ATOM    433  C8  DG  X  14      11.130   6.180   0.860  0.00  0.00            
ATOM    434  H8  DG  X  14      11.890   6.470   0.140  0.00  0.00            
ATOM    435  N7  DG  X  14      10.230   5.270   0.530  0.00  0.00            
ATOM    436  C5  DG  X  14       9.410   5.240   1.670  0.00  0.00            
ATOM    437  C6  DG  X  14       8.190   4.450   1.980  0.00  0.00            
ATOM    438  O6  DG  X  14       7.390   3.830   1.290  0.00  0.00            
ATOM    439  N1  DG  X  14       7.850   4.610   3.330  0.00  0.00            
ATOM    440  H1  DG  X  14       6.970   4.230   3.640  0.00  0.00            
ATOM    441  C2  DG  X  14       8.460   5.490   4.140  0.00  0.00            
ATOM    442  N2  DG  X  14       7.750   5.710   5.270  0.00  0.00            
ATOM    443  H21 DG  X  14       6.920   5.150   5.420  0.00  0.00            
ATOM    444  H22 DG  X  14       7.910   6.490   5.880  0.00  0.00            
ATOM    445  N3  DG  X  14       9.550   6.150   3.900  0.00  0.00            
ATOM    446  C4  DG  X  14      10.010   6.030   2.630  0.00  0.00            
ATOM    447  C3' DG  X  14      13.500   9.360   2.870  0.00  0.00            
ATOM    448  H3' DG  X  14      14.370   9.880   2.470  0.00  0.00            
ATOM    449  C2' DG  X  14      13.260   7.970   2.300  0.00  0.00            
ATOM    450  H2' DG  X  14      13.370   7.970   1.210  0.00  0.00            
ATOM    451 H2'' DG  X  14      13.880   7.160   2.680  0.00  0.00            
ATOM    452  O3' DG  X  14      13.780   9.190   4.260  0.00  0.00            
ATOM    453  P   DG  X  15      14.990  10.080   4.980  0.00  0.00            
ATOM    454  OP1 DG  X  15      14.510  11.500   5.030  0.00  0.00            
ATOM    455  OP2 DG  X  15      16.290   9.890   4.340  0.00  0.00            
ATOM    456  O5' DG  X  15      14.900   9.500   6.510  0.00  0.00            
ATOM    457  C5' DG  X  15      13.740   9.770   7.300  0.00  0.00            
ATOM    458  H5' DG  X  15      12.840  10.050   6.760  0.00  0.00            
ATOM    459 H5'' DG  X  15      13.810  10.680   7.900  0.00  0.00            
ATOM    460  C4' DG  X  15      13.240   8.730   8.200  0.00  0.00            
ATOM    461  H4' DG  X  15      12.550   9.110   8.950  0.00  0.00            
ATOM    462  O4' DG  X  15      12.470   7.720   7.450  0.00  0.00            
ATOM    463  C1' DG  X  15      13.040   6.490   7.550  0.00  0.00            
ATOM    464  H1' DG  X  15      12.610   5.950   8.400  0.00  0.00            
ATOM    465  N9  DG  X  15      12.740   5.700   6.330  0.00  0.00            
ATOM    466  C8  DG  X  15      13.400   5.650   5.160  0.00  0.00            
ATOM    467  H8  DG  X  15      14.240   6.290   4.940  0.00  0.00            
ATOM    468  N7  DG  X  15      13.060   4.660   4.320  0.00  0.00            
ATOM    469  C5  DG  X  15      11.990   4.120   5.000  0.00  0.00            
ATOM    470  C6  DG  X  15      11.110   3.000   4.680  0.00  0.00            
ATOM    471  O6  DG  X  15      11.180   2.360   3.620  0.00  0.00            
ATOM    472  N1  DG  X  15      10.120   2.770   5.610  0.00  0.00            
ATOM    473  H1  DG  X  15       9.610   1.900   5.540  0.00  0.00            
ATOM    474  C2  DG  X  15      10.010   3.390   6.760  0.00  0.00            
ATOM    475  N2  DG  X  15       9.120   2.970   7.590  0.00  0.00            
ATOM    476  H21 DG  X  15       8.660   2.090   7.400  0.00  0.00            
ATOM    477  H22 DG  X  15       8.810   3.440   8.430  0.00  0.00            
ATOM    478  N3  DG  X  15      10.800   4.370   7.250  0.00  0.00            
ATOM    479  C4  DG  X  15      11.790   4.750   6.270  0.00  0.00            
ATOM    480  C3' DG  X  15      14.420   7.960   8.910  0.00  0.00            
ATOM    481  H3' DG  X  15      15.300   8.580   8.990  0.00  0.00            
ATOM    482  C2' DG  X  15      14.540   6.720   7.910  0.00  0.00            
ATOM    483  H2' DG  X  15      15.140   7.010   7.040  0.00  0.00            
ATOM    484 H2'' DG  X  15      14.860   5.820   8.420  0.00  0.00            
ATOM    485  O3' DG  X  15      13.980   7.530  10.220  0.00  0.00            
ATOM    486  P   DT3 X  16      14.810   6.650  11.300  0.00  0.00            
ATOM    487  OP1 DT3 X  16      14.330   7.030  12.670  0.00  0.00            
ATOM    488  OP2 DT3 X  16      16.250   6.850  10.980  0.00  0.00            
ATOM    489  O5' DT3 X  16      14.520   5.090  11.010  0.00  0.00            
ATOM    490  C5' DT3 X  16      13.150   4.600  11.100  0.00  0.00            
ATOM    491  H5' DT3 X  16      12.510   5.320  10.600  0.00  0.00            
ATOM    492 H5'' DT3 X  16      12.860   4.460  12.140  0.00  0.00            
ATOM    493  C4' DT3 X  16      12.940   3.270  10.390  0.00  0.00            
ATOM    494  H4' DT3 X  16      11.910   3.010  10.600  0.00  0.00            
ATOM    495  O4' DT3 X  16      13.210   3.320   9.030  0.00  0.00            
ATOM    496  C1' DT3 X  16      13.470   1.950   8.690  0.00  0.00            
ATOM    497  H1' DT3 X  16      12.500   1.450   8.710  0.00  0.00            
ATOM    498  N1  DT3 X  16      14.050   1.860   7.360  0.00  0.00            
ATOM    499  C6  DT3 X  16      15.140   2.660   7.000  0.00  0.00            
ATOM    500  H6  DT3 X  16      15.640   3.250   7.750  0.00  0.00            
ATOM    501  C5  DT3 X  16      15.590   2.580   5.730  0.00  0.00            
ATOM    502  C7  DT3 X  16      16.630   3.590   5.260  0.00  0.00            
ATOM    503  H71 DT3 X  16      16.320   4.050   4.320  0.00  0.00            
ATOM    504  H72 DT3 X  16      16.670   4.280   6.100  0.00  0.00            
ATOM    505  H73 DT3 X  16      17.580   3.110   5.040  0.00  0.00            
ATOM    506  C4  DT3 X  16      15.050   1.630   4.800  0.00  0.00            
ATOM    507  O4  DT3 X  16      15.490   1.480   3.680  0.00  0.00            
ATOM    508  N3  DT3 X  16      14.120   0.760   5.290  0.00  0.00            
ATOM    509  H3  DT3 X  16      13.840   0.000   4.690  0.00  0.00            
ATOM    510  C2  DT3 X  16      13.540   0.870   6.520  0.00  0.00            
ATOM    511  O2  DT3 X  16      12.550   0.120   6.730  0.00  0.00            
ATOM    512  C3' DT3 X  16      13.710   2.160  10.950  0.00  0.00            
ATOM    513  H3' DT3 X  16      14.490   2.500  11.630  0.00  0.00            
ATOM    514  C2' DT3 X  16      14.420   1.490   9.800  0.00  0.00            
ATOM    515  H2' DT3 X  16      15.430   1.890   9.810  0.00  0.00            
ATOM    516 H2'' DT3 X  16      14.390   0.400   9.810  0.00  0.00            
ATOM    517  O3' DT3 X  16      13.060   1.200  11.800  0.00  0.00            
ATOM    518 HO3' DT3 X  16      12.720   1.570  12.610  0.00  0.00            
ATOM    519 HO5' DT5 X  17      -4.740   5.010  -9.810  0.00  0.00            
ATOM    520  O5' DT5 X  17      -4.680   4.650 -10.700  0.00  0.00            
ATOM    521  C5' DT5 X  17      -3.690   5.340 -11.480  0.00  0.00            
ATOM    522  H5' DT5 X  17      -3.970   6.390 -11.450  0.00  0.00            
ATOM    523 H5'' DT5 X  17      -3.810   5.030 -12.510  0.00  0.00            
ATOM    524  C4' DT5 X  17      -2.300   5.180 -10.850  0.00  0.00            
ATOM    525  H4' DT5 X  17      -1.560   5.690 -11.460  0.00  0.00            
ATOM    526  O4' DT5 X  17      -2.290   5.800  -9.620  0.00  0.00            
ATOM    527  C1' DT5 X  17      -1.720   4.900  -8.700  0.00  0.00            
ATOM    528  H1' DT5 X  17      -0.670   5.150  -8.630  0.00  0.00            
ATOM    529  N1  DT5 X  17      -2.360   5.150  -7.320  0.00  0.00            
ATOM    530  C6  DT5 X  17      -1.560   5.770  -6.360  0.00  0.00            
ATOM    531  H6  DT5 X  17      -0.500   5.890  -6.540  0.00  0.00            
ATOM    532  C5  DT5 X  17      -2.050   6.420  -5.270  0.00  0.00            
ATOM    533  C7  DT5 X  17      -1.100   7.080  -4.350  0.00  0.00            
ATOM    534  H71 DT5 X  17      -1.370   8.110  -4.110  0.00  0.00            
ATOM    535  H72 DT5 X  17      -1.120   6.590  -3.380  0.00  0.00            
ATOM    536  H73 DT5 X  17      -0.090   7.150  -4.730  0.00  0.00            
ATOM    537  C4  DT5 X  17      -3.490   6.560  -5.100  0.00  0.00            
ATOM    538  O4  DT5 X  17      -4.100   7.070  -4.130  0.00  0.00            
ATOM    539  N3  DT5 X  17      -4.230   5.870  -6.020  0.00  0.00            
ATOM    540  H3  DT5 X  17      -5.180   5.730  -5.700  0.00  0.00            
ATOM    541  C2  DT5 X  17      -3.780   5.150  -7.100  0.00  0.00            
ATOM    542  O2  DT5 X  17      -4.630   4.530  -7.790  0.00  0.00            
ATOM    543  C3' DT5 X  17      -1.780   3.790 -10.750  0.00  0.00            
ATOM    544  H3' DT5 X  17      -2.370   3.050 -11.290  0.00  0.00            
ATOM    545  C2' DT5 X  17      -1.990   3.520  -9.300  0.00  0.00            
ATOM    546  H2' DT5 X  17      -3.020   3.150  -9.290  0.00  0.00            
ATOM    547 H2'' DT5 X  17      -1.230   2.810  -8.970  0.00  0.00            
ATOM    548  O3' DT5 X  17      -0.340   3.710 -10.910  0.00  0.00            
ATOM    549  P   DG  X  18       0.350   2.650 -11.870  0.00  0.00            
ATOM    550  OP1 DG  X  18       0.720   3.400 -13.080  0.00  0.00            
ATOM    551  OP2 DG  X  18      -0.540   1.450 -11.980  0.00  0.00            
ATOM    552  O5' DG  X  18       1.570   2.210 -11.000  0.00  0.00            
ATOM    553  C5' DG  X  18       2.850   2.740 -11.250  0.00  0.00            
ATOM    554  H5' DG  X  18       2.720   3.820 -11.180  0.00  0.00            
ATOM    555 H5'' DG  X  18       3.230   2.420 -12.220  0.00  0.00            
ATOM    556  C4' DG  X  18       3.950   2.390 -10.250  0.00  0.00            
ATOM    557  H4' DG  X  18       4.780   2.920 -10.700  0.00  0.00            
ATOM    558  O4' DG  X  18       3.710   2.950  -8.990  0.00  0.00            
ATOM    559  C1' DG  X  18       4.570   2.200  -8.140  0.00  0.00            
ATOM    560  H1' DG  X  18       5.560   2.640  -8.270  0.00  0.00            
ATOM    561  N9  DG  X  18       4.260   2.420  -6.660  0.00  0.00            
ATOM    562  C8  DG  X  18       3.560   1.670  -5.790  0.00  0.00            
ATOM    563  H8  DG  X  18       2.880   0.910  -6.150  0.00  0.00            
ATOM    564  N7  DG  X  18       3.560   2.100  -4.550  0.00  0.00            
ATOM    565  C5  DG  X  18       4.460   3.160  -4.580  0.00  0.00            
ATOM    566  C6  DG  X  18       4.980   3.930  -3.530  0.00  0.00            
ATOM    567  O6  DG  X  18       4.620   3.750  -2.370  0.00  0.00            
ATOM    568  N1  DG  X  18       5.810   4.910  -3.920  0.00  0.00            
ATOM    569  H1  DG  X  18       5.980   5.670  -3.270  0.00  0.00            
ATOM    570  C2  DG  X  18       6.080   5.190  -5.210  0.00  0.00            
ATOM    571  N2  DG  X  18       6.980   6.160  -5.530  0.00  0.00            
ATOM    572  H21 DG  X  18       7.550   6.660  -4.850  0.00  0.00            
ATOM    573  H22 DG  X  18       7.140   6.170  -6.530  0.00  0.00            
ATOM    574  N3  DG  X  18       5.670   4.450  -6.210  0.00  0.00            
ATOM    575  C4  DG  X  18       4.880   3.370  -5.870  0.00  0.00            
ATOM    576  C3' DG  X  18       4.200   0.860 -10.120  0.00  0.00            
ATOM    577  H3' DG  X  18       3.290   0.270 -10.230  0.00  0.00            
ATOM    578  C2' DG  X  18       4.520   0.720  -8.620  0.00  0.00            
ATOM    579  H2' DG  X  18       3.590   0.360  -8.200  0.00  0.00            
ATOM    580 H2'' DG  X  18       5.360   0.100  -8.300  0.00  0.00            
ATOM    581  O3' DG  X  18       5.140   0.500 -11.170  0.00  0.00            
ATOM    582  P   DG  X  19       6.480  -0.190 -10.990  0.00  0.00            
ATOM    583  OP1 DG  X  19       7.130  -0.230 -12.340  0.00  0.00            
ATOM    584  OP2 DG  X  19       6.140  -1.520 -10.390  0.00  0.00            
ATOM    585  O5' DG  X  19       7.420   0.630  -9.930  0.00  0.00            
ATOM    586  C5' DG  X  19       7.770   2.000 -10.170  0.00  0.00            
ATOM    587  H5' DG  X  19       6.870   2.620 -10.200  0.00  0.00            
ATOM    588 H5'' DG  X  19       8.370   2.060 -11.070  0.00  0.00            
ATOM    589  C4' DG  X  19       8.620   2.310  -9.000  0.00  0.00            
ATOM    590  H4' DG  X  19       9.180   3.230  -9.170  0.00  0.00            
ATOM    591  O4' DG  X  19       7.920   2.420  -7.800  0.00  0.00            
ATOM    592  C1' DG  X  19       8.830   2.210  -6.750  0.00  0.00            
ATOM    593  H1' DG  X  19       9.470   3.090  -6.660  0.00  0.00            
ATOM    594  N9  DG  X  19       8.110   1.890  -5.510  0.00  0.00            
ATOM    595  C8  DG  X  19       7.320   0.800  -5.210  0.00  0.00            
ATOM    596  H8  DG  X  19       7.070   0.190  -6.070  0.00  0.00            
ATOM    597  N7  DG  X  19       6.960   0.720  -3.920  0.00  0.00            
ATOM    598  C5  DG  X  19       7.580   1.860  -3.320  0.00  0.00            
ATOM    599  C6  DG  X  19       7.520   2.330  -1.930  0.00  0.00            
ATOM    600  O6  DG  X  19       6.750   2.020  -1.050  0.00  0.00            
ATOM    601  N1  DG  X  19       8.340   3.430  -1.760  0.00  0.00            
ATOM    602  H1  DG  X  19       8.350   3.800  -0.810  0.00  0.00            
ATOM    603  C2  DG  X  19       9.130   4.010  -2.730  0.00  0.00            
ATOM    604  N2  DG  X  19      10.020   4.890  -2.280  0.00  0.00            
ATOM    605  H21 DG  X  19      10.080   5.010  -1.280  0.00  0.00            
ATOM    606  H22 DG  X  19      10.700   5.280  -2.920  0.00  0.00            
ATOM    607  N3  DG  X  19       9.170   3.610  -4.000  0.00  0.00            
ATOM    608  C4  DG  X  19       8.350   2.520  -4.270  0.00  0.00            
ATOM    609  C3' DG  X  19       9.730   1.310  -8.700  0.00  0.00            
ATOM    610  H3' DG  X  19       9.710   0.400  -9.310  0.00  0.00            
ATOM    611  C2' DG  X  19       9.650   1.040  -7.230  0.00  0.00            
ATOM    612  H2' DG  X  19       9.220   0.050  -7.080  0.00  0.00            
ATOM    613 H2'' DG  X  19      10.660   1.050  -6.800  0.00  0.00            
ATOM    614  O3' DG  X  19      10.990   1.980  -8.970  0.00  0.00            
ATOM    615  P   DG  X  20      12.390   1.170  -9.080  0.00  0.00            
ATOM    616  OP1 DG  X  20      13.110   1.800 -10.210  0.00  0.00            
ATOM    617  OP2 DG  X  20      12.110  -0.250  -9.160  0.00  0.00            
ATOM    618  O5' DG  X  20      13.230   1.390  -7.610  0.00  0.00            
ATOM    619  C5' DG  X  20      13.460   2.760  -7.180  0.00  0.00            
ATOM    620  H5' DG  X  20      12.540   3.350  -7.240  0.00  0.00            
ATOM    621 H5'' DG  X  20      14.190   3.260  -7.820  0.00  0.00            
ATOM    622  C4' DG  X  20      13.940   2.820  -5.740  0.00  0.00            
ATOM    623  H4' DG  X  20      14.450   3.740  -5.450  0.00  0.00            
ATOM    624  O4' DG  X  20      12.880   2.520  -4.850  0.00  0.00            
ATOM    625  C1' DG  X  20      13.270   1.610  -3.780  0.00  0.00            
ATOM    626  H1' DG  X  20      13.970   2.240  -3.220  0.00  0.00            
ATOM    627  N9  DG  X  20      12.200   0.970  -2.960  0.00  0.00            
ATOM    628  C8  DG  X  20      11.130   0.230  -3.420  0.00  0.00            
ATOM    629  H8  DG  X  20      11.160  -0.270  -4.380  0.00  0.00            
ATOM    630  N7  DG  X  20      10.350  -0.110  -2.460  0.00  0.00            
ATOM    631  C5  DG  X  20      10.830   0.520  -1.300  0.00  0.00            
ATOM    632  C6  DG  X  20      10.370   0.590   0.050  0.00  0.00            
ATOM    633  O6  DG  X  20       9.390   0.050   0.520  0.00  0.00            
ATOM    634  N1  DG  X  20      11.080   1.450   0.810  0.00  0.00            
ATOM    635  H1  DG  X  20      10.750   1.540   1.760  0.00  0.00            
ATOM    636  C2  DG  X  20      12.060   2.190   0.420  0.00  0.00            
ATOM    637  N2  DG  X  20      12.640   3.100   1.270  0.00  0.00            
ATOM    638  H21 DG  X  20      12.240   3.130   2.180  0.00  0.00            
ATOM    639  H22 DG  X  20      13.340   3.750   0.930  0.00  0.00            
ATOM    640  N3  DG  X  20      12.580   2.130  -0.800  0.00  0.00            
ATOM    641  C4  DG  X  20      11.930   1.260  -1.640  0.00  0.00            
ATOM    642  C3' DG  X  20      14.950   1.630  -5.450  0.00  0.00            
ATOM    643  H3' DG  X  20      15.260   1.250  -6.420  0.00  0.00            
ATOM    644  C2' DG  X  20      14.160   0.630  -4.610  0.00  0.00            
ATOM    645  H2' DG  X  20      13.490   0.010  -5.210  0.00  0.00            
ATOM    646 H2'' DG  X  20      14.660   0.000  -3.880  0.00  0.00            
ATOM    647  O3' DG  X  20      16.050   2.050  -4.700  0.00  0.00            
ATOM    648  P   DT3 X  21      17.530   1.570  -5.100  0.00  0.00            
ATOM    649  OP1 DT3 X  21      18.440   2.440  -4.360  0.00  0.00            
ATOM    650  OP2 DT3 X  21      17.630   1.520  -6.550  0.00  0.00            
ATOM    651  O5' DT3 X  21      17.480   0.130  -4.520  0.00  0.00            
ATOM    652  C5' DT3 X  21      17.890  -0.160  -3.120  0.00  0.00            
ATOM    653  H5' DT3 X  21      18.020   0.790  -2.600  0.00  0.00            
ATOM    654 H5'' DT3 X  21      17.130  -0.770  -2.630  0.00  0.00            
ATOM    655  C4' DT3 X  21      19.210  -0.970  -3.000  0.00  0.00            
ATOM    656  H4' DT3 X  21      19.370  -1.170  -1.940  0.00  0.00            
ATOM    657  O4' DT3 X  21      18.930  -2.240  -3.570  0.00  0.00            
ATOM    658  C1' DT3 X  21      20.060  -2.710  -4.130  0.00  0.00            
ATOM    659  H1' DT3 X  21      20.610  -3.330  -3.410  0.00  0.00            
ATOM    660  N1  DT3 X  21      19.830  -3.560  -5.370  0.00  0.00            
ATOM    661  C6  DT3 X  21      19.980  -4.950  -5.130  0.00  0.00            
ATOM    662  H6  DT3 X  21      20.560  -5.260  -4.280  0.00  0.00            
ATOM    663  C5  DT3 X  21      19.330  -5.840  -5.960  0.00  0.00            
ATOM    664  C7  DT3 X  21      19.460  -7.360  -5.710  0.00  0.00            
ATOM    665  H71 DT3 X  21      18.500  -7.860  -5.620  0.00  0.00            
ATOM    666  H72 DT3 X  21      19.880  -7.780  -6.620  0.00  0.00            
ATOM    667  H73 DT3 X  21      20.060  -7.660  -4.840  0.00  0.00            
ATOM    668  C4  DT3 X  21      18.550  -5.320  -7.130  0.00  0.00            
ATOM    669  O4  DT3 X  21      17.910  -6.020  -7.930  0.00  0.00            
ATOM    670  N3  DT3 X  21      18.430  -3.910  -7.220  0.00  0.00            
ATOM    671  H3  DT3 X  21      18.000  -3.530  -8.050  0.00  0.00            
ATOM    672  C2  DT3 X  21      19.060  -3.020  -6.410  0.00  0.00            
ATOM    673  O2  DT3 X  21      19.050  -1.830  -6.680  0.00  0.00            
ATOM    674  C3' DT3 X  21      20.460  -0.370  -3.600  0.00  0.00            
ATOM    675  H3' DT3 X  21      20.050   0.420  -4.240  0.00  0.00            
ATOM    676  C2' DT3 X  21      20.990  -1.570  -4.420  0.00  0.00            
ATOM    677  H2' DT3 X  21      21.160  -1.240  -5.450  0.00  0.00            
ATOM    678 H2'' DT3 X  21      21.930  -1.920  -4.010  0.00  0.00            
ATOM    679  O3' DT3 X  21      21.330   0.100  -2.620  0.00  0.00            
ATOM    680 HO3' DT3 X  21      21.000   0.890  -2.170  0.00  0.00            
ATOM    681  K+  K+  X  22       2.900   5.550  -1.490  0.00  0.00            
ATOM    682  K+  K+  X  23       5.180   3.380   0.280  0.00  0.00            
END
