# Supplementary material for: Mechanical Stability and Unfolding Pathways of Parallel Tetrameric G-Quadruplexes Probed by Pulling Simulations
Source: J Chem Inf Model. 2024 Apr 17;64(9):3896–911. doi: 10.1021/acs.jcim.4c00227 (PMC11094737; doi:10.1021/acs.jcim.4c00227)
Supplement: Supplementary file 2 — ci4c00227_si_002.zip [file ci4c00227_si_002.zip › shift_3q_1_8_r3.pdb]

ATOM      1  C5' DT5 X   1     -11.110   8.370 -13.820  0.00  0.00           C  
ATOM      2  O5' DT5 X   1     -12.460   7.930 -14.050  0.00  0.00           O  
ATOM      3  C4' DT5 X   1     -11.070   9.920 -13.800  0.00  0.00           C  
ATOM      4  O4' DT5 X   1     -11.630  10.420 -15.000  0.00  0.00           O  
ATOM      5  C3' DT5 X   1     -11.860  10.450 -12.590  0.00  0.00           C  
ATOM      6  O3' DT5 X   1     -11.000  11.190 -11.670  0.00  0.00           O  
ATOM      7  C2' DT5 X   1     -12.950  11.270 -13.170  0.00  0.00           C  
ATOM      8  C1' DT5 X   1     -12.450  11.540 -14.560  0.00  0.00           C  
ATOM      9  N1  DT5 X   1     -13.550  11.900 -15.490  0.00  0.00           N  
ATOM     10  C2  DT5 X   1     -14.540  10.910 -15.820  0.00  0.00           C  
ATOM     11  O2  DT5 X   1     -14.470   9.770 -15.410  0.00  0.00           O  
ATOM     12  N3  DT5 X   1     -15.420  11.280 -16.800  0.00  0.00           N  
ATOM     13  C4  DT5 X   1     -15.600  12.600 -17.260  0.00  0.00           C  
ATOM     14  O4  DT5 X   1     -16.660  12.870 -17.820  0.00  0.00           O  
ATOM     15  C5  DT5 X   1     -14.490  13.480 -16.980  0.00  0.00           C  
ATOM     16  C6  DT5 X   1     -13.510  13.080 -16.150  0.00  0.00           C  
ATOM     17  C7  DT5 X   1     -14.400  14.910 -17.520  0.00  0.00           C  
ATOM     18 HO5' DT5 X   1     -12.950   8.610 -14.520  0.00  0.00           H  
ATOM     19  H3  DT5 X   1     -16.060  10.510 -16.890  0.00  0.00           H  
ATOM     20  H6  DT5 X   1     -12.650  13.720 -15.970  0.00  0.00           H  
ATOM     21  H1' DT5 X   1     -11.770  12.380 -14.510  0.00  0.00           H  
ATOM     22  H2' DT5 X   1     -13.880  10.700 -13.130  0.00  0.00           H  
ATOM     23  H3' DT5 X   1     -12.290   9.610 -12.030  0.00  0.00           H  
ATOM     24  H4' DT5 X   1     -10.010  10.150 -13.680  0.00  0.00           H  
ATOM     25  H5' DT5 X   1     -10.370   8.060 -14.550  0.00  0.00           H  
ATOM     26  H71 DT5 X   1     -14.210  14.900 -18.600  0.00  0.00           H  
ATOM     27  H72 DT5 X   1     -15.340  15.410 -17.260  0.00  0.00           H  
ATOM     28  H73 DT5 X   1     -13.500  15.400 -17.180  0.00  0.00           H  
ATOM     29 H2'' DT5 X   1     -13.040  12.220 -12.650  0.00  0.00           H  
ATOM     30 H5'' DT5 X   1     -10.820   8.090 -12.800  0.00  0.00           H  
ATOM     31  P    DT X   2     -11.470  11.470 -10.100  0.00  0.00           P  
ATOM     32  C5'  DT X   2     -11.130   9.280  -8.850  0.00  0.00           C  
ATOM     33  O5'  DT X   2     -10.560  10.330  -9.510  0.00  0.00           O  
ATOM     34  C4'  DT X   2     -10.070   8.390  -8.280  0.00  0.00           C  
ATOM     35  O4'  DT X   2      -9.200   7.900  -9.300  0.00  0.00           O  
ATOM     36  C3'  DT X   2      -9.140   9.090  -7.280  0.00  0.00           C  
ATOM     37  O3'  DT X   2      -8.640   8.170  -6.330  0.00  0.00           O  
ATOM     38  C2'  DT X   2      -7.950   9.480  -8.120  0.00  0.00           C  
ATOM     39  C1'  DT X   2      -7.830   8.260  -9.100  0.00  0.00           C  
ATOM     40  N1   DT X   2      -7.080   8.420 -10.370  0.00  0.00           N  
ATOM     41  C2   DT X   2      -5.910   7.660 -10.540  0.00  0.00           C  
ATOM     42  O2   DT X   2      -5.380   6.940  -9.720  0.00  0.00           O  
ATOM     43  N3   DT X   2      -5.240   7.750 -11.700  0.00  0.00           N  
ATOM     44  C4   DT X   2      -5.600   8.600 -12.750  0.00  0.00           C  
ATOM     45  O4   DT X   2      -4.900   8.650 -13.740  0.00  0.00           O  
ATOM     46  C5   DT X   2      -6.710   9.500 -12.430  0.00  0.00           C  
ATOM     47  C6   DT X   2      -7.410   9.420 -11.290  0.00  0.00           C  
ATOM     48  C7   DT X   2      -7.000  10.600 -13.430  0.00  0.00           C  
ATOM     49  OP1  DT X   2     -12.920  11.290  -9.860  0.00  0.00           O  
ATOM     50  OP2  DT X   2     -10.790  12.730  -9.870  0.00  0.00           O1-
ATOM     51  H3   DT X   2      -4.480   7.110 -11.870  0.00  0.00           H  
ATOM     52  H6   DT X   2      -8.200  10.140 -11.080  0.00  0.00           H  
ATOM     53  H1'  DT X   2      -7.280   7.490  -8.550  0.00  0.00           H  
ATOM     54  H2'  DT X   2      -8.150  10.400  -8.660  0.00  0.00           H  
ATOM     55  H3'  DT X   2      -9.520   9.980  -6.770  0.00  0.00           H  
ATOM     56  H4'  DT X   2     -10.630   7.670  -7.680  0.00  0.00           H  
ATOM     57  H5'  DT X   2     -11.800   8.720  -9.500  0.00  0.00           H  
ATOM     58  H71  DT X   2      -6.360  11.470 -13.340  0.00  0.00           H  
ATOM     59  H72  DT X   2      -7.010  10.270 -14.470  0.00  0.00           H  
ATOM     60  H73  DT X   2      -8.000  10.980 -13.230  0.00  0.00           H  
ATOM     61 H2''  DT X   2      -7.070   9.570  -7.480  0.00  0.00           H  
ATOM     62 H5''  DT X   2     -11.680   9.710  -8.020  0.00  0.00           H  
ATOM     63  P    DG X   3      -8.940   8.220  -4.790  0.00  0.00           P  
ATOM     64  C5'  DG X   3      -6.990   6.460  -4.330  0.00  0.00           C  
ATOM     65  O5'  DG X   3      -8.350   6.820  -4.320  0.00  0.00           O  
ATOM     66  C4'  DG X   3      -6.860   4.960  -4.040  0.00  0.00           C  
ATOM     67  O4'  DG X   3      -5.490   4.820  -4.060  0.00  0.00           O  
ATOM     68  C3'  DG X   3      -7.400   4.550  -2.620  0.00  0.00           C  
ATOM     69  O3'  DG X   3      -8.160   3.320  -2.790  0.00  0.00           O  
ATOM     70  C2'  DG X   3      -6.030   4.360  -1.970  0.00  0.00           C  
ATOM     71  C1'  DG X   3      -5.070   4.040  -3.080  0.00  0.00           C  
ATOM     72  N1   DG X   3      -0.240   4.860  -4.770  0.00  0.00           N  
ATOM     73  C2   DG X   3      -1.420   4.690  -5.430  0.00  0.00           C  
ATOM     74  N2   DG X   3      -1.380   4.590  -6.740  0.00  0.00           N  
ATOM     75  N3   DG X   3      -2.600   4.390  -4.920  0.00  0.00           N  
ATOM     76  C4   DG X   3      -2.580   4.460  -3.510  0.00  0.00           C  
ATOM     77  C5   DG X   3      -1.430   4.720  -2.790  0.00  0.00           C  
ATOM     78  C6   DG X   3      -0.150   4.950  -3.400  0.00  0.00           C  
ATOM     79  O6   DG X   3       0.980   5.230  -2.980  0.00  0.00           O  
ATOM     80  N7   DG X   3      -1.820   4.650  -1.410  0.00  0.00           N  
ATOM     81  C8   DG X   3      -3.070   4.570  -1.420  0.00  0.00           C  
ATOM     82  N9   DG X   3      -3.620   4.280  -2.640  0.00  0.00           N  
ATOM     83  OP1  DG X   3     -10.410   8.000  -4.620  0.00  0.00           O  
ATOM     84  OP2  DG X   3      -8.140   9.270  -4.070  0.00  0.00           O1-
ATOM     85  H1   DG X   3       0.630   4.810  -5.270  0.00  0.00           H  
ATOM     86  H8   DG X   3      -3.720   4.600  -0.560  0.00  0.00           H  
ATOM     87  H1'  DG X   3      -5.230   2.990  -3.340  0.00  0.00           H  
ATOM     88  H2'  DG X   3      -5.700   5.280  -1.480  0.00  0.00           H  
ATOM     89  H21  DG X   3      -0.500   4.460  -7.210  0.00  0.00           H  
ATOM     90  H3'  DG X   3      -8.020   5.370  -2.270  0.00  0.00           H  
ATOM     91  H22  DG X   3      -2.190   4.490  -7.340  0.00  0.00           H  
ATOM     92  H4'  DG X   3      -7.390   4.400  -4.810  0.00  0.00           H  
ATOM     93  H5'  DG X   3      -6.390   6.980  -3.580  0.00  0.00           H  
ATOM     94 H2''  DG X   3      -5.960   3.630  -1.180  0.00  0.00           H  
ATOM     95 H5''  DG X   3      -6.640   6.680  -5.340  0.00  0.00           H  
ATOM     96  P    DG X   4      -8.680   2.410  -1.580  0.00  0.00           P  
ATOM     97  C5'  DG X   4      -6.840   0.630  -2.350  0.00  0.00           C  
ATOM     98  O5'  DG X   4      -7.450   1.500  -1.350  0.00  0.00           O  
ATOM     99  C4'  DG X   4      -5.560  -0.060  -1.890  0.00  0.00           C  
ATOM    100  O4'  DG X   4      -4.450   0.750  -1.780  0.00  0.00           O  
ATOM    101  C3'  DG X   4      -5.720  -0.940  -0.630  0.00  0.00           C  
ATOM    102  O3'  DG X   4      -6.190  -2.170  -1.070  0.00  0.00           O  
ATOM    103  C2'  DG X   4      -4.330  -0.860  -0.040  0.00  0.00           C  
ATOM    104  C1'  DG X   4      -3.510  -0.010  -1.060  0.00  0.00           C  
ATOM    105  N1   DG X   4       1.020   2.060  -2.250  0.00  0.00           N  
ATOM    106  C2   DG X   4       0.100   1.300  -2.980  0.00  0.00           C  
ATOM    107  N2   DG X   4       0.330   1.270  -4.270  0.00  0.00           N  
ATOM    108  N3   DG X   4      -1.100   0.930  -2.580  0.00  0.00           N  
ATOM    109  C4   DG X   4      -1.310   1.180  -1.260  0.00  0.00           C  
ATOM    110  C5   DG X   4      -0.520   1.980  -0.450  0.00  0.00           C  
ATOM    111  C6   DG X   4       0.750   2.410  -0.960  0.00  0.00           C  
ATOM    112  O6   DG X   4       1.610   3.140  -0.480  0.00  0.00           O  
ATOM    113  N7   DG X   4      -1.040   2.140   0.740  0.00  0.00           N  
ATOM    114  C8   DG X   4      -2.180   1.490   0.690  0.00  0.00           C  
ATOM    115  N9   DG X   4      -2.380   0.820  -0.510  0.00  0.00           N  
ATOM    116  OP1  DG X   4      -9.780   1.540  -2.010  0.00  0.00           O  
ATOM    117  OP2  DG X   4      -8.850   3.340  -0.420  0.00  0.00           O1-
ATOM    118  H1   DG X   4       1.980   2.260  -2.500  0.00  0.00           H  
ATOM    119  H8   DG X   4      -2.910   1.520   1.480  0.00  0.00           H  
ATOM    120  H1'  DG X   4      -3.120  -0.720  -1.780  0.00  0.00           H  
ATOM    121  H2'  DG X   4      -4.490  -0.410   0.940  0.00  0.00           H  
ATOM    122  H21  DG X   4       1.210   1.640  -4.600  0.00  0.00           H  
ATOM    123  H3'  DG X   4      -6.470  -0.540   0.060  0.00  0.00           H  
ATOM    124  H22  DG X   4      -0.420   1.070  -4.920  0.00  0.00           H  
ATOM    125  H4'  DG X   4      -5.310  -0.760  -2.680  0.00  0.00           H  
ATOM    126  H5'  DG X   4      -6.580   1.270  -3.190  0.00  0.00           H  
ATOM    127 H2''  DG X   4      -3.760  -1.770   0.160  0.00  0.00           H  
ATOM    128 H5''  DG X   4      -7.530  -0.160  -2.650  0.00  0.00           H  
ATOM    129  P    DG X   5      -5.970  -3.570  -0.390  0.00  0.00           P  
ATOM    130  C5'  DG X   5      -4.040  -4.290  -2.070  0.00  0.00           C  
ATOM    131  O5'  DG X   5      -4.420  -3.820  -0.780  0.00  0.00           O  
ATOM    132  C4'  DG X   5      -2.450  -4.470  -2.210  0.00  0.00           C  
ATOM    133  O4'  DG X   5      -1.770  -3.290  -1.910  0.00  0.00           O  
ATOM    134  C3'  DG X   5      -2.070  -5.570  -1.140  0.00  0.00           C  
ATOM    135  O3'  DG X   5      -1.330  -6.700  -1.690  0.00  0.00           O  
ATOM    136  C2'  DG X   5      -1.220  -4.740  -0.210  0.00  0.00           C  
ATOM    137  C1'  DG X   5      -0.610  -3.680  -1.140  0.00  0.00           C  
ATOM    138  N1   DG X   5       3.220  -0.400  -1.620  0.00  0.00           N  
ATOM    139  C2   DG X   5       2.870  -1.470  -2.350  0.00  0.00           C  
ATOM    140  N2   DG X   5       3.360  -1.480  -3.590  0.00  0.00           N  
ATOM    141  N3   DG X   5       1.820  -2.210  -2.150  0.00  0.00           N  
ATOM    142  C4   DG X   5       1.200  -1.970  -0.960  0.00  0.00           C  
ATOM    143  C5   DG X   5       1.580  -1.040  -0.040  0.00  0.00           C  
ATOM    144  C6   DG X   5       2.680  -0.100  -0.380  0.00  0.00           C  
ATOM    145  O6   DG X   5       3.240   0.820   0.210  0.00  0.00           O  
ATOM    146  N7   DG X   5       0.710  -1.080   1.080  0.00  0.00           N  
ATOM    147  C8   DG X   5      -0.180  -2.020   0.730  0.00  0.00           C  
ATOM    148  N9   DG X   5       0.120  -2.660  -0.450  0.00  0.00           N  
ATOM    149  OP1  DG X   5      -6.800  -4.640  -0.960  0.00  0.00           O  
ATOM    150  OP2  DG X   5      -6.100  -3.420   1.060  0.00  0.00           O1-
ATOM    151  H1   DG X   5       4.030   0.150  -1.900  0.00  0.00           H  
ATOM    152  H8   DG X   5      -1.020  -2.340   1.320  0.00  0.00           H  
ATOM    153  H1'  DG X   5       0.040  -4.270  -1.790  0.00  0.00           H  
ATOM    154  H2'  DG X   5      -1.950  -4.240   0.440  0.00  0.00           H  
ATOM    155  H21  DG X   5       4.120  -0.890  -3.900  0.00  0.00           H  
ATOM    156  H3'  DG X   5      -3.000  -5.910  -0.680  0.00  0.00           H  
ATOM    157  H22  DG X   5       3.010  -2.150  -4.260  0.00  0.00           H  
ATOM    158  H4'  DG X   5      -2.140  -4.840  -3.180  0.00  0.00           H  
ATOM    159  H5'  DG X   5      -4.260  -3.600  -2.880  0.00  0.00           H  
ATOM    160 H2''  DG X   5      -0.510  -5.330   0.370  0.00  0.00           H  
ATOM    161 H5''  DG X   5      -4.550  -5.210  -2.350  0.00  0.00           H  
ATOM    162  P   DT3 X   6      -1.090  -8.020  -0.790  0.00  0.00           P  
ATOM    163  C5' DT3 X   6       0.470  -9.240  -2.660  0.00  0.00           C  
ATOM    164  O5' DT3 X   6       0.340  -8.590  -1.340  0.00  0.00           O  
ATOM    165  C4' DT3 X   6       1.920  -9.030  -3.090  0.00  0.00           C  
ATOM    166  O4' DT3 X   6       2.270  -7.630  -3.130  0.00  0.00           O  
ATOM    167  C3' DT3 X   6       2.850  -9.840  -2.210  0.00  0.00           C  
ATOM    168  O3' DT3 X   6       3.870 -10.380  -3.040  0.00  0.00           O  
ATOM    169  C2' DT3 X   6       3.500  -8.720  -1.390  0.00  0.00           C  
ATOM    170  C1' DT3 X   6       3.380  -7.460  -2.320  0.00  0.00           C  
ATOM    171  N1  DT3 X   6       3.280  -6.130  -1.630  0.00  0.00           N  
ATOM    172  C2  DT3 X   6       4.170  -5.150  -1.990  0.00  0.00           C  
ATOM    173  O2  DT3 X   6       4.910  -5.110  -3.000  0.00  0.00           O  
ATOM    174  N3  DT3 X   6       4.460  -4.150  -1.070  0.00  0.00           N  
ATOM    175  C4  DT3 X   6       3.760  -3.950   0.050  0.00  0.00           C  
ATOM    176  O4  DT3 X   6       4.070  -3.020   0.800  0.00  0.00           O  
ATOM    177  C5  DT3 X   6       2.630  -4.860   0.250  0.00  0.00           C  
ATOM    178  C6  DT3 X   6       2.400  -5.930  -0.570  0.00  0.00           C  
ATOM    179  C7  DT3 X   6       1.870  -4.860   1.590  0.00  0.00           C  
ATOM    180  OP1 DT3 X   6      -2.090  -8.950  -1.200  0.00  0.00           O  
ATOM    181  OP2 DT3 X   6      -0.910  -7.700   0.650  0.00  0.00           O  
ATOM    182 HO3' DT3 X   6       4.720 -10.120  -2.690  0.00  0.00           H  
ATOM    183  H3  DT3 X   6       5.220  -3.580  -1.390  0.00  0.00           H  
ATOM    184  H6  DT3 X   6       1.670  -6.660  -0.250  0.00  0.00           H  
ATOM    185  H1' DT3 X   6       4.230  -7.490  -3.010  0.00  0.00           H  
ATOM    186  H2' DT3 X   6       2.990  -8.580  -0.440  0.00  0.00           H  
ATOM    187  H3' DT3 X   6       2.330 -10.550  -1.570  0.00  0.00           H  
ATOM    188  H4' DT3 X   6       1.890  -9.490  -4.090  0.00  0.00           H  
ATOM    189  H5' DT3 X   6      -0.280  -8.790  -3.320  0.00  0.00           H  
ATOM    190  H71 DT3 X   6       1.250  -5.750   1.670  0.00  0.00           H  
ATOM    191  H72 DT3 X   6       2.640  -4.840   2.360  0.00  0.00           H  
ATOM    192  H73 DT3 X   6       1.300  -3.920   1.710  0.00  0.00           H  
ATOM    193 H2'' DT3 X   6       4.550  -8.930  -1.220  0.00  0.00           H  
ATOM    194 H5'' DT3 X   6       0.200 -10.300  -2.700  0.00  0.00           H  
ATOM    195  C5' DT5 X   7      -0.280   8.030   4.020  0.00  0.00           C  
ATOM    196  O5' DT5 X   7      -0.640   9.350   3.630  0.00  0.00           O  
ATOM    197  C4' DT5 X   7       1.250   7.860   4.080  0.00  0.00           C  
ATOM    198  O4' DT5 X   7       1.920   7.770   2.850  0.00  0.00           O  
ATOM    199  C3' DT5 X   7       1.980   8.930   4.900  0.00  0.00           C  
ATOM    200  O3' DT5 X   7       2.280   8.360   6.170  0.00  0.00           O  
ATOM    201  C2' DT5 X   7       3.320   8.990   4.140  0.00  0.00           C  
ATOM    202  C1' DT5 X   7       3.110   8.540   2.690  0.00  0.00           C  
ATOM    203  N1  DT5 X   7       2.820   9.580   1.660  0.00  0.00           N  
ATOM    204  C2  DT5 X   7       3.220   9.280   0.380  0.00  0.00           C  
ATOM    205  O2  DT5 X   7       3.850   8.240   0.040  0.00  0.00           O  
ATOM    206  N3  DT5 X   7       3.100  10.270  -0.640  0.00  0.00           N  
ATOM    207  C4  DT5 X   7       2.360  11.400  -0.440  0.00  0.00           C  
ATOM    208  O4  DT5 X   7       2.000  12.040  -1.420  0.00  0.00           O  
ATOM    209  C5  DT5 X   7       2.090  11.700   0.950  0.00  0.00           C  
ATOM    210  C6  DT5 X   7       2.250  10.780   1.950  0.00  0.00           C  
ATOM    211  C7  DT5 X   7       1.380  12.990   1.360  0.00  0.00           C  
ATOM    212 HO5' DT5 X   7      -0.730   9.800   4.470  0.00  0.00           H  
ATOM    213  H3  DT5 X   7       3.280   9.910  -1.560  0.00  0.00           H  
ATOM    214  H6  DT5 X   7       1.770  10.910   2.910  0.00  0.00           H  
ATOM    215  H1' DT5 X   7       4.010   8.000   2.390  0.00  0.00           H  
ATOM    216  H2' DT5 X   7       3.840   9.950   4.240  0.00  0.00           H  
ATOM    217  H3' DT5 X   7       1.550   9.930   4.970  0.00  0.00           H  
ATOM    218  H4' DT5 X   7       1.340   6.880   4.550  0.00  0.00           H  
ATOM    219  H5' DT5 X   7      -0.670   7.230   3.400  0.00  0.00           H  
ATOM    220  H71 DT5 X   7       2.160  13.740   1.320  0.00  0.00           H  
ATOM    221  H72 DT5 X   7       0.550  13.250   0.690  0.00  0.00           H  
ATOM    222  H73 DT5 X   7       0.860  12.950   2.320  0.00  0.00           H  
ATOM    223 H2'' DT5 X   7       3.990   8.210   4.490  0.00  0.00           H  
ATOM    224 H5'' DT5 X   7      -0.710   7.840   5.010  0.00  0.00           H  
ATOM    225  P    DG X   8       2.120   9.240   7.470  0.00  0.00           P  
ATOM    226  C5'  DG X   8       1.890   7.380   9.350  0.00  0.00           C  
ATOM    227  O5'  DG X   8       2.610   8.400   8.750  0.00  0.00           O  
ATOM    228  C4'  DG X   8       2.370   5.990   8.990  0.00  0.00           C  
ATOM    229  O4'  DG X   8       2.230   5.810   7.610  0.00  0.00           O  
ATOM    230  C3'  DG X   8       3.860   5.720   9.360  0.00  0.00           C  
ATOM    231  O3'  DG X   8       3.960   5.120  10.680  0.00  0.00           O  
ATOM    232  C2'  DG X   8       4.220   4.750   8.210  0.00  0.00           C  
ATOM    233  C1'  DG X   8       3.050   4.720   7.240  0.00  0.00           C  
ATOM    234  N1   DG X   8       1.760   3.730   2.340  0.00  0.00           N  
ATOM    235  C2   DG X   8       1.170   3.280   3.460  0.00  0.00           C  
ATOM    236  N2   DG X   8       0.180   2.550   3.180  0.00  0.00           N  
ATOM    237  N3   DG X   8       1.580   3.490   4.710  0.00  0.00           N  
ATOM    238  C4   DG X   8       2.680   4.350   4.730  0.00  0.00           C  
ATOM    239  C5   DG X   8       3.350   4.930   3.680  0.00  0.00           C  
ATOM    240  C6   DG X   8       2.920   4.550   2.370  0.00  0.00           C  
ATOM    241  O6   DG X   8       3.460   4.880   1.320  0.00  0.00           O  
ATOM    242  N7   DG X   8       4.550   5.600   4.030  0.00  0.00           N  
ATOM    243  C8   DG X   8       4.510   5.470   5.290  0.00  0.00           C  
ATOM    244  N9   DG X   8       3.400   4.850   5.810  0.00  0.00           N  
ATOM    245  OP1  DG X   8       0.780   9.610   7.750  0.00  0.00           O  
ATOM    246  OP2  DG X   8       3.090  10.340   7.310  0.00  0.00           O1-
ATOM    247  H1   DG X   8       1.390   3.460   1.440  0.00  0.00           H  
ATOM    248  H8   DG X   8       5.240   6.020   5.840  0.00  0.00           H  
ATOM    249  H1'  DG X   8       2.510   3.780   7.390  0.00  0.00           H  
ATOM    250  H2'  DG X   8       5.140   5.080   7.710  0.00  0.00           H  
ATOM    251  H21  DG X   8      -0.050   2.240   2.250  0.00  0.00           H  
ATOM    252  H3'  DG X   8       4.450   6.640   9.300  0.00  0.00           H  
ATOM    253  H22  DG X   8      -0.330   2.190   3.980  0.00  0.00           H  
ATOM    254  H4'  DG X   8       1.730   5.300   9.530  0.00  0.00           H  
ATOM    255  H5'  DG X   8       0.850   7.350   8.990  0.00  0.00           H  
ATOM    256 H2''  DG X   8       4.300   3.730   8.580  0.00  0.00           H  
ATOM    257 H5''  DG X   8       1.950   7.530  10.420  0.00  0.00           H  
ATOM    258  P    DG X   9       5.410   4.750  11.320  0.00  0.00           P  
ATOM    259  C5'  DG X   9       5.080   2.120  11.300  0.00  0.00           C  
ATOM    260  O5'  DG X   9       5.700   3.310  10.730  0.00  0.00           O  
ATOM    261  C4'  DG X   9       5.280   0.930  10.370  0.00  0.00           C  
ATOM    262  O4'  DG X   9       4.500   1.160   9.210  0.00  0.00           O  
ATOM    263  C3'  DG X   9       6.690   0.580   9.940  0.00  0.00           C  
ATOM    264  O3'  DG X   9       7.500  -0.220  10.810  0.00  0.00           O  
ATOM    265  C2'  DG X   9       6.350  -0.340   8.820  0.00  0.00           C  
ATOM    266  C1'  DG X   9       5.060   0.360   8.240  0.00  0.00           C  
ATOM    267  N1   DG X   9       4.030   0.720   3.320  0.00  0.00           N  
ATOM    268  C2   DG X   9       3.530  -0.050   4.270  0.00  0.00           C  
ATOM    269  N2   DG X   9       2.690  -1.000   3.930  0.00  0.00           N  
ATOM    270  N3   DG X   9       3.870  -0.130   5.520  0.00  0.00           N  
ATOM    271  C4   DG X   9       4.810   0.850   5.810  0.00  0.00           C  
ATOM    272  C5   DG X   9       5.360   1.790   4.990  0.00  0.00           C  
ATOM    273  C6   DG X   9       4.930   1.750   3.600  0.00  0.00           C  
ATOM    274  O6   DG X   9       5.200   2.420   2.650  0.00  0.00           O  
ATOM    275  N7   DG X   9       6.170   2.640   5.730  0.00  0.00           N  
ATOM    276  C8   DG X   9       6.160   2.190   6.930  0.00  0.00           C  
ATOM    277  N9   DG X   9       5.300   1.120   7.070  0.00  0.00           N  
ATOM    278  OP1  DG X   9       5.170   4.760  12.770  0.00  0.00           O  
ATOM    279  OP2  DG X   9       6.470   5.650  10.810  0.00  0.00           O1-
ATOM    280  H1   DG X   9       3.710   0.510   2.380  0.00  0.00           H  
ATOM    281  H8   DG X   9       6.790   2.580   7.730  0.00  0.00           H  
ATOM    282  H1'  DG X   9       4.320  -0.350   7.890  0.00  0.00           H  
ATOM    283  H2'  DG X   9       7.110  -0.340   8.030  0.00  0.00           H  
ATOM    284  H21  DG X   9       2.430  -1.160   2.970  0.00  0.00           H  
ATOM    285  H3'  DG X   9       7.270   1.380   9.480  0.00  0.00           H  
ATOM    286  H22  DG X   9       2.410  -1.700   4.610  0.00  0.00           H  
ATOM    287  H4'  DG X   9       4.940   0.050  10.920  0.00  0.00           H  
ATOM    288  H5'  DG X   9       4.010   2.260  11.460  0.00  0.00           H  
ATOM    289 H2''  DG X   9       6.190  -1.330   9.240  0.00  0.00           H  
ATOM    290 H5''  DG X   9       5.540   1.790  12.230  0.00  0.00           H  
ATOM    291  P    DG X  10       7.790   0.160  12.340  0.00  0.00           P  
ATOM    292  C5'  DG X  10       8.760  -2.060  13.270  0.00  0.00           C  
ATOM    293  O5'  DG X  10       8.970  -0.690  12.890  0.00  0.00           O  
ATOM    294  C4'  DG X  10      10.060  -2.890  13.300  0.00  0.00           C  
ATOM    295  O4'  DG X  10      10.670  -2.950  11.970  0.00  0.00           O  
ATOM    296  C3'  DG X  10      11.180  -2.270  14.230  0.00  0.00           C  
ATOM    297  O3'  DG X  10      11.950  -3.220  14.980  0.00  0.00           O  
ATOM    298  C2'  DG X  10      12.080  -1.570  13.290  0.00  0.00           C  
ATOM    299  C1'  DG X  10      12.030  -2.560  12.120  0.00  0.00           C  
ATOM    300  N1   DG X  10      12.100   1.060   8.560  0.00  0.00           N  
ATOM    301  C2   DG X  10      11.170   0.820   9.540  0.00  0.00           C  
ATOM    302  N2   DG X  10      10.170   1.640   9.640  0.00  0.00           N  
ATOM    303  N3   DG X  10      11.320  -0.230  10.380  0.00  0.00           N  
ATOM    304  C4   DG X  10      12.430  -0.950  10.170  0.00  0.00           C  
ATOM    305  C5   DG X  10      13.390  -0.800   9.210  0.00  0.00           C  
ATOM    306  C6   DG X  10      13.260   0.320   8.330  0.00  0.00           C  
ATOM    307  O6   DG X  10      13.950   0.630   7.360  0.00  0.00           O  
ATOM    308  N7   DG X  10      14.240  -1.890   9.260  0.00  0.00           N  
ATOM    309  C8   DG X  10      13.750  -2.610  10.290  0.00  0.00           C  
ATOM    310  N9   DG X  10      12.700  -2.110  10.900  0.00  0.00           N  
ATOM    311  OP1  DG X  10       6.590  -0.320  13.070  0.00  0.00           O  
ATOM    312  OP2  DG X  10       8.210   1.580  12.490  0.00  0.00           O1-
ATOM    313  H1   DG X  10      11.940   1.830   7.910  0.00  0.00           H  
ATOM    314  H8   DG X  10      14.180  -3.570  10.550  0.00  0.00           H  
ATOM    315  H1'  DG X  10      12.570  -3.490  12.330  0.00  0.00           H  
ATOM    316  H2'  DG X  10      11.680  -0.590  13.040  0.00  0.00           H  
ATOM    317  H21  DG X  10      10.170   2.500   9.100  0.00  0.00           H  
ATOM    318  H3'  DG X  10      10.740  -1.570  14.930  0.00  0.00           H  
ATOM    319  H22  DG X  10       9.930   1.860  10.590  0.00  0.00           H  
ATOM    320  H4'  DG X  10       9.780  -3.860  13.710  0.00  0.00           H  
ATOM    321  H5'  DG X  10       7.990  -2.570  12.690  0.00  0.00           H  
ATOM    322 H2''  DG X  10      13.080  -1.500  13.730  0.00  0.00           H  
ATOM    323 H5''  DG X  10       8.390  -2.150  14.290  0.00  0.00           H  
ATOM    324  P   DT3 X  11      11.290  -4.300  15.900  0.00  0.00           P  
ATOM    325  C5' DT3 X  11      13.590  -4.790  17.100  0.00  0.00           C  
ATOM    326  O5' DT3 X  11      12.240  -4.420  17.220  0.00  0.00           O  
ATOM    327  C4' DT3 X  11      14.280  -5.240  18.380  0.00  0.00           C  
ATOM    328  O4' DT3 X  11      15.550  -5.780  18.100  0.00  0.00           O  
ATOM    329  C3' DT3 X  11      14.630  -4.080  19.300  0.00  0.00           C  
ATOM    330  O3' DT3 X  11      13.830  -3.880  20.420  0.00  0.00           O  
ATOM    331  C2' DT3 X  11      16.060  -4.400  19.720  0.00  0.00           C  
ATOM    332  C1' DT3 X  11      16.180  -5.850  19.300  0.00  0.00           C  
ATOM    333  N1  DT3 X  11      17.560  -6.390  19.160  0.00  0.00           N  
ATOM    334  C2  DT3 X  11      17.960  -7.320  20.050  0.00  0.00           C  
ATOM    335  O2  DT3 X  11      17.260  -7.950  20.820  0.00  0.00           O  
ATOM    336  N3  DT3 X  11      19.320  -7.620  19.970  0.00  0.00           N  
ATOM    337  C4  DT3 X  11      20.280  -7.000  19.200  0.00  0.00           C  
ATOM    338  O4  DT3 X  11      21.460  -7.300  19.350  0.00  0.00           O  
ATOM    339  C5  DT3 X  11      19.760  -5.970  18.340  0.00  0.00           C  
ATOM    340  C6  DT3 X  11      18.460  -5.690  18.310  0.00  0.00           C  
ATOM    341  C7  DT3 X  11      20.730  -5.200  17.370  0.00  0.00           C  
ATOM    342  OP1 DT3 X  11      11.360  -5.520  15.120  0.00  0.00           O  
ATOM    343  OP2 DT3 X  11       9.950  -3.810  16.220  0.00  0.00           O  
ATOM    344 HO3' DT3 X  11      13.010  -3.480  20.130  0.00  0.00           H  
ATOM    345  H3  DT3 X  11      19.680  -8.330  20.590  0.00  0.00           H  
ATOM    346  H6  DT3 X  11      18.090  -4.910  17.660  0.00  0.00           H  
ATOM    347  H1' DT3 X  11      15.590  -6.580  19.850  0.00  0.00           H  
ATOM    348  H2' DT3 X  11      16.680  -3.690  19.190  0.00  0.00           H  
ATOM    349  H3' DT3 X  11      14.630  -3.150  18.740  0.00  0.00           H  
ATOM    350  H4' DT3 X  11      13.680  -6.010  18.850  0.00  0.00           H  
ATOM    351  H5' DT3 X  11      14.160  -3.970  16.680  0.00  0.00           H  
ATOM    352  H71 DT3 X  11      21.600  -4.860  17.940  0.00  0.00           H  
ATOM    353  H72 DT3 X  11      21.040  -5.860  16.570  0.00  0.00           H  
ATOM    354  H73 DT3 X  11      20.310  -4.280  16.960  0.00  0.00           H  
ATOM    355 H2'' DT3 X  11      16.320  -4.290  20.770  0.00  0.00           H  
ATOM    356 H5'' DT3 X  11      13.690  -5.700  16.520  0.00  0.00           H  
ATOM    357  C5' DT5 X  12       5.070  12.030  -7.230  0.00  0.00           C  
ATOM    358  O5' DT5 X  12       4.370  11.120  -8.070  0.00  0.00           O  
ATOM    359  C4' DT5 X  12       5.640  11.600  -5.860  0.00  0.00           C  
ATOM    360  O4' DT5 X  12       4.600  10.780  -5.250  0.00  0.00           O  
ATOM    361  C3' DT5 X  12       6.780  10.630  -5.970  0.00  0.00           C  
ATOM    362  O3' DT5 X  12       8.020  11.350  -5.980  0.00  0.00           O  
ATOM    363  C2' DT5 X  12       6.610   9.700  -4.730  0.00  0.00           C  
ATOM    364  C1' DT5 X  12       5.120   9.680  -4.540  0.00  0.00           C  
ATOM    365  N1  DT5 X  12       4.300   8.520  -5.090  0.00  0.00           N  
ATOM    366  C2  DT5 X  12       3.360   7.870  -4.230  0.00  0.00           C  
ATOM    367  O2  DT5 X  12       3.210   8.140  -2.990  0.00  0.00           O  
ATOM    368  N3  DT5 X  12       2.600   6.940  -4.830  0.00  0.00           N  
ATOM    369  C4  DT5 X  12       2.700   6.440  -6.120  0.00  0.00           C  
ATOM    370  O4  DT5 X  12       2.100   5.410  -6.410  0.00  0.00           O  
ATOM    371  C5  DT5 X  12       3.630   7.120  -6.960  0.00  0.00           C  
ATOM    372  C6  DT5 X  12       4.400   8.120  -6.440  0.00  0.00           C  
ATOM    373  C7  DT5 X  12       3.750   6.750  -8.390  0.00  0.00           C  
ATOM    374 HO5' DT5 X  12       3.470  11.120  -7.750  0.00  0.00           H  
ATOM    375  H3  DT5 X  12       1.960   6.440  -4.220  0.00  0.00           H  
ATOM    376  H6  DT5 X  12       5.120   8.680  -7.030  0.00  0.00           H  
ATOM    377  H1' DT5 X  12       4.940   9.860  -3.470  0.00  0.00           H  
ATOM    378  H2' DT5 X  12       7.010   8.700  -4.950  0.00  0.00           H  
ATOM    379  H3' DT5 X  12       6.680  10.040  -6.890  0.00  0.00           H  
ATOM    380  H4' DT5 X  12       5.930  12.450  -5.230  0.00  0.00           H  
ATOM    381  H5' DT5 X  12       4.320  12.800  -7.020  0.00  0.00           H  
ATOM    382  H71 DT5 X  12       2.700   6.690  -8.680  0.00  0.00           H  
ATOM    383  H72 DT5 X  12       4.240   7.540  -8.950  0.00  0.00           H  
ATOM    384  H73 DT5 X  12       4.170   5.760  -8.530  0.00  0.00           H  
ATOM    385 H2'' DT5 X  12       7.020  10.100  -3.810  0.00  0.00           H  
ATOM    386 H5'' DT5 X  12       5.880  12.430  -7.850  0.00  0.00           H  
ATOM    387  P    DG X  13       9.500  10.870  -5.750  0.00  0.00           P  
ATOM    388  C5'  DG X  13       9.640  12.090  -3.360  0.00  0.00           C  
ATOM    389  O5'  DG X  13       9.640  10.870  -4.170  0.00  0.00           O  
ATOM    390  C4'  DG X  13       9.930  11.710  -1.930  0.00  0.00           C  
ATOM    391  O4'  DG X  13       8.950  10.680  -1.510  0.00  0.00           O  
ATOM    392  C3'  DG X  13      11.280  10.980  -1.800  0.00  0.00           C  
ATOM    393  O3'  DG X  13      11.830  11.340  -0.510  0.00  0.00           O  
ATOM    394  C2'  DG X  13      10.960   9.490  -1.860  0.00  0.00           C  
ATOM    395  C1'  DG X  13       9.640   9.510  -1.130  0.00  0.00           C  
ATOM    396  N1   DG X  13       6.080   6.330   0.510  0.00  0.00           N  
ATOM    397  C2   DG X  13       6.780   7.250   1.150  0.00  0.00           C  
ATOM    398  N2   DG X  13       6.590   7.250   2.440  0.00  0.00           N  
ATOM    399  N3   DG X  13       7.740   8.050   0.710  0.00  0.00           N  
ATOM    400  C4   DG X  13       8.000   7.620  -0.610  0.00  0.00           C  
ATOM    401  C5   DG X  13       7.320   6.720  -1.370  0.00  0.00           C  
ATOM    402  C6   DG X  13       6.260   5.990  -0.800  0.00  0.00           C  
ATOM    403  O6   DG X  13       5.590   5.090  -1.260  0.00  0.00           O  
ATOM    404  N7   DG X  13       7.850   6.600  -2.660  0.00  0.00           N  
ATOM    405  C8   DG X  13       8.750   7.550  -2.640  0.00  0.00           C  
ATOM    406  N9   DG X  13       8.860   8.250  -1.460  0.00  0.00           N  
ATOM    407  OP1  DG X  13      10.480  11.810  -6.320  0.00  0.00           O  
ATOM    408  OP2  DG X  13       9.560   9.480  -6.150  0.00  0.00           O1-
ATOM    409  H1   DG X  13       5.390   5.860   1.090  0.00  0.00           H  
ATOM    410  H8   DG X  13       9.260   7.930  -3.500  0.00  0.00           H  
ATOM    411  H1'  DG X  13       9.890   9.540  -0.060  0.00  0.00           H  
ATOM    412  H2'  DG X  13      10.930   9.170  -2.900  0.00  0.00           H  
ATOM    413  H21  DG X  13       6.100   6.480   2.880  0.00  0.00           H  
ATOM    414  H3'  DG X  13      11.910  11.390  -2.600  0.00  0.00           H  
ATOM    415  H22  DG X  13       7.030   7.920   3.060  0.00  0.00           H  
ATOM    416  H4'  DG X  13       9.910  12.640  -1.360  0.00  0.00           H  
ATOM    417  H5'  DG X  13       8.710  12.650  -3.410  0.00  0.00           H  
ATOM    418 H2''  DG X  13      11.710   8.910  -1.330  0.00  0.00           H  
ATOM    419 H5''  DG X  13      10.390  12.750  -3.790  0.00  0.00           H  
ATOM    420  P    DG X  14      13.390  11.270  -0.270  0.00  0.00           P  
ATOM    421  C5'  DG X  14      13.100  10.180   2.050  0.00  0.00           C  
ATOM    422  O5'  DG X  14      13.500  10.040   0.670  0.00  0.00           O  
ATOM    423  C4'  DG X  14      12.820   8.870   2.860  0.00  0.00           C  
ATOM    424  O4'  DG X  14      11.650   8.150   2.430  0.00  0.00           O  
ATOM    425  C3'  DG X  14      13.990   7.890   2.660  0.00  0.00           C  
ATOM    426  O3'  DG X  14      14.480   7.410   3.910  0.00  0.00           O  
ATOM    427  C2'  DG X  14      13.410   6.750   1.850  0.00  0.00           C  
ATOM    428  C1'  DG X  14      11.960   6.760   2.330  0.00  0.00           C  
ATOM    429  N1   DG X  14       7.610   3.880   2.610  0.00  0.00           N  
ATOM    430  C2   DG X  14       8.300   4.630   3.530  0.00  0.00           C  
ATOM    431  N2   DG X  14       8.050   4.560   4.800  0.00  0.00           N  
ATOM    432  N3   DG X  14       9.330   5.440   3.280  0.00  0.00           N  
ATOM    433  C4   DG X  14       9.850   5.380   2.050  0.00  0.00           C  
ATOM    434  C5   DG X  14       9.270   4.680   1.010  0.00  0.00           C  
ATOM    435  C6   DG X  14       8.050   3.950   1.300  0.00  0.00           C  
ATOM    436  O6   DG X  14       7.330   3.360   0.480  0.00  0.00           O  
ATOM    437  N7   DG X  14       9.860   5.000  -0.160  0.00  0.00           N  
ATOM    438  C8   DG X  14      10.840   5.820   0.220  0.00  0.00           C  
ATOM    439  N9   DG X  14      10.980   6.010   1.530  0.00  0.00           N  
ATOM    440  OP1  DG X  14      13.820  12.550   0.350  0.00  0.00           O  
ATOM    441  OP2  DG X  14      14.110  10.950  -1.540  0.00  0.00           O1-
ATOM    442  H1   DG X  14       6.870   3.280   2.950  0.00  0.00           H  
ATOM    443  H8   DG X  14      11.530   6.310  -0.460  0.00  0.00           H  
ATOM    444  H1'  DG X  14      11.980   6.320   3.330  0.00  0.00           H  
ATOM    445  H2'  DG X  14      13.440   6.970   0.780  0.00  0.00           H  
ATOM    446  H21  DG X  14       7.240   4.050   5.140  0.00  0.00           H  
ATOM    447  H3'  DG X  14      14.880   8.300   2.180  0.00  0.00           H  
ATOM    448  H22  DG X  14       8.730   4.920   5.440  0.00  0.00           H  
ATOM    449  H4'  DG X  14      12.710   9.150   3.910  0.00  0.00           H  
ATOM    450  H5'  DG X  14      12.180  10.750   2.110  0.00  0.00           H  
ATOM    451 H2''  DG X  14      13.890   5.800   2.070  0.00  0.00           H  
ATOM    452 H5''  DG X  14      13.870  10.760   2.550  0.00  0.00           H  
ATOM    453  P    DG X  15      16.010   7.570   4.450  0.00  0.00           P  
ATOM    454  C5'  DG X  15      14.810   7.350   6.830  0.00  0.00           C  
ATOM    455  O5'  DG X  15      15.790   6.900   5.890  0.00  0.00           O  
ATOM    456  C4'  DG X  15      14.130   6.200   7.650  0.00  0.00           C  
ATOM    457  O4'  DG X  15      13.170   5.690   6.750  0.00  0.00           O  
ATOM    458  C3'  DG X  15      15.130   5.040   8.030  0.00  0.00           C  
ATOM    459  O3'  DG X  15      14.700   4.370   9.250  0.00  0.00           O  
ATOM    460  C2'  DG X  15      14.840   4.040   6.940  0.00  0.00           C  
ATOM    461  C1'  DG X  15      13.340   4.300   6.700  0.00  0.00           C  
ATOM    462  N1   DG X  15       9.660   1.330   4.730  0.00  0.00           N  
ATOM    463  C2   DG X  15       9.940   1.620   6.030  0.00  0.00           C  
ATOM    464  N2   DG X  15       9.250   0.950   6.900  0.00  0.00           N  
ATOM    465  N3   DG X  15      10.810   2.550   6.450  0.00  0.00           N  
ATOM    466  C4   DG X  15      11.670   2.940   5.430  0.00  0.00           C  
ATOM    467  C5   DG X  15      11.490   2.660   4.080  0.00  0.00           C  
ATOM    468  C6   DG X  15      10.320   1.880   3.660  0.00  0.00           C  
ATOM    469  O6   DG X  15       9.960   1.610   2.530  0.00  0.00           O  
ATOM    470  N7   DG X  15      12.490   3.340   3.310  0.00  0.00           N  
ATOM    471  C8   DG X  15      13.220   3.920   4.190  0.00  0.00           C  
ATOM    472  N9   DG X  15      12.760   3.810   5.460  0.00  0.00           N  
ATOM    473  OP1  DG X  15      16.350   9.030   4.570  0.00  0.00           O  
ATOM    474  OP2  DG X  15      16.900   6.670   3.630  0.00  0.00           O1-
ATOM    475  H1   DG X  15       9.020   0.590   4.510  0.00  0.00           H  
ATOM    476  H8   DG X  15      14.050   4.560   3.930  0.00  0.00           H  
ATOM    477  H1'  DG X  15      12.830   3.850   7.540  0.00  0.00           H  
ATOM    478  H2'  DG X  15      15.390   4.250   6.010  0.00  0.00           H  
ATOM    479  H21  DG X  15       8.720   0.130   6.630  0.00  0.00           H  
ATOM    480  H3'  DG X  15      16.160   5.380   8.130  0.00  0.00           H  
ATOM    481  H22  DG X  15       9.450   1.040   7.890  0.00  0.00           H  
ATOM    482  H4'  DG X  15      13.680   6.720   8.500  0.00  0.00           H  
ATOM    483  H5'  DG X  15      14.040   7.910   6.310  0.00  0.00           H  
ATOM    484 H2''  DG X  15      15.080   3.040   7.280  0.00  0.00           H  
ATOM    485 H5''  DG X  15      15.330   8.060   7.460  0.00  0.00           H  
ATOM    486  P   DT3 X  16      14.460   5.040  10.600  0.00  0.00           P  
ATOM    487  C5' DT3 X  16      13.350   3.140  12.210  0.00  0.00           C  
ATOM    488  O5' DT3 X  16      14.490   3.740  11.570  0.00  0.00           O  
ATOM    489  C4' DT3 X  16      13.550   1.800  12.950  0.00  0.00           C  
ATOM    490  O4' DT3 X  16      13.930   0.840  11.980  0.00  0.00           O  
ATOM    491  C3' DT3 X  16      14.600   1.990  14.060  0.00  0.00           C  
ATOM    492  O3' DT3 X  16      14.400   1.190  15.260  0.00  0.00           O  
ATOM    493  C2' DT3 X  16      15.860   1.470  13.330  0.00  0.00           C  
ATOM    494  C1' DT3 X  16      15.300   0.370  12.380  0.00  0.00           C  
ATOM    495  N1  DT3 X  16      16.120  -0.020  11.330  0.00  0.00           N  
ATOM    496  C2  DT3 X  16      16.640  -1.350  11.320  0.00  0.00           C  
ATOM    497  O2  DT3 X  16      16.420  -2.250  12.160  0.00  0.00           O  
ATOM    498  N3  DT3 X  16      17.670  -1.660  10.430  0.00  0.00           N  
ATOM    499  C4  DT3 X  16      18.100  -0.790   9.420  0.00  0.00           C  
ATOM    500  O4  DT3 X  16      19.100  -1.160   8.790  0.00  0.00           O  
ATOM    501  C5  DT3 X  16      17.450   0.500   9.390  0.00  0.00           C  
ATOM    502  C6  DT3 X  16      16.460   0.800  10.300  0.00  0.00           C  
ATOM    503  C7  DT3 X  16      17.840   1.520   8.330  0.00  0.00           C  
ATOM    504  OP1 DT3 X  16      13.110   5.630  10.550  0.00  0.00           O  
ATOM    505  OP2 DT3 X  16      15.680   5.870  10.960  0.00  0.00           O  
ATOM    506 HO3' DT3 X  16      13.630   1.470  15.760  0.00  0.00           H  
ATOM    507  H3  DT3 X  16      18.270  -2.450  10.610  0.00  0.00           H  
ATOM    508  H6  DT3 X  16      16.010   1.780  10.230  0.00  0.00           H  
ATOM    509  H1' DT3 X  16      15.110  -0.460  13.060  0.00  0.00           H  
ATOM    510  H2' DT3 X  16      16.240   2.340  12.790  0.00  0.00           H  
ATOM    511  H3' DT3 X  16      14.780   3.030  14.310  0.00  0.00           H  
ATOM    512  H4' DT3 X  16      12.640   1.440  13.420  0.00  0.00           H  
ATOM    513  H5' DT3 X  16      12.570   2.850  11.510  0.00  0.00           H  
ATOM    514  H71 DT3 X  16      17.110   2.340   8.340  0.00  0.00           H  
ATOM    515  H72 DT3 X  16      18.860   1.830   8.530  0.00  0.00           H  
ATOM    516  H73 DT3 X  16      17.830   0.990   7.360  0.00  0.00           H  
ATOM    517 H2'' DT3 X  16      16.630   1.030  13.970  0.00  0.00           H  
ATOM    518 H5'' DT3 X  16      12.910   3.940  12.840  0.00  0.00           H  
ATOM    519  C5' DT5 X  17      -3.380   4.380  -9.870  0.00  0.00           C  
ATOM    520  O5' DT5 X  17      -3.290   5.290  -8.660  0.00  0.00           O  
ATOM    521  C4' DT5 X  17      -2.510   4.930 -10.950  0.00  0.00           C  
ATOM    522  O4' DT5 X  17      -2.920   6.240 -11.380  0.00  0.00           O  
ATOM    523  C3' DT5 X  17      -1.020   5.010 -10.650  0.00  0.00           C  
ATOM    524  O3' DT5 X  17      -0.060   4.720 -11.650  0.00  0.00           O  
ATOM    525  C2' DT5 X  17      -0.820   6.460 -10.290  0.00  0.00           C  
ATOM    526  C1' DT5 X  17      -1.800   7.150 -11.270  0.00  0.00           C  
ATOM    527  N1  DT5 X  17      -2.290   8.470 -11.070  0.00  0.00           N  
ATOM    528  C2  DT5 X  17      -2.920   8.840  -9.830  0.00  0.00           C  
ATOM    529  O2  DT5 X  17      -2.850   8.180  -8.840  0.00  0.00           O  
ATOM    530  N3  DT5 X  17      -3.560  10.050  -9.900  0.00  0.00           N  
ATOM    531  C4  DT5 X  17      -3.460  11.070 -10.860  0.00  0.00           C  
ATOM    532  O4  DT5 X  17      -4.050  12.140 -10.640  0.00  0.00           O  
ATOM    533  C5  DT5 X  17      -2.760  10.610 -12.080  0.00  0.00           C  
ATOM    534  C6  DT5 X  17      -2.200   9.410 -12.110  0.00  0.00           C  
ATOM    535  C7  DT5 X  17      -2.780  11.620 -13.240  0.00  0.00           C  
ATOM    536 HO5' DT5 X  17      -3.710   6.100  -8.980  0.00  0.00           H  
ATOM    537  H3  DT5 X  17      -3.990  10.300  -9.020  0.00  0.00           H  
ATOM    538  H6  DT5 X  17      -1.780   9.030 -13.030  0.00  0.00           H  
ATOM    539  H1' DT5 X  17      -1.340   7.090 -12.260  0.00  0.00           H  
ATOM    540  H2' DT5 X  17      -1.130   6.620  -9.260  0.00  0.00           H  
ATOM    541  H3' DT5 X  17      -0.820   4.360  -9.800  0.00  0.00           H  
ATOM    542  H4' DT5 X  17      -2.570   4.240 -11.800  0.00  0.00           H  
ATOM    543  H5' DT5 X  17      -4.400   4.250 -10.220  0.00  0.00           H  
ATOM    544  H71 DT5 X  17      -2.280  12.500 -12.840  0.00  0.00           H  
ATOM    545  H72 DT5 X  17      -2.310  11.290 -14.160  0.00  0.00           H  
ATOM    546  H73 DT5 X  17      -3.830  11.850 -13.410  0.00  0.00           H  
ATOM    547 H2'' DT5 X  17       0.220   6.730 -10.460  0.00  0.00           H  
ATOM    548 H5'' DT5 X  17      -3.010   3.440  -9.470  0.00  0.00           H  
ATOM    549  P    DG X  18       0.290   3.190 -11.940  0.00  0.00           P  
ATOM    550  C5'  DG X  18       2.870   3.540 -11.580  0.00  0.00           C  
ATOM    551  O5'  DG X  18       1.640   3.030 -11.170  0.00  0.00           O  
ATOM    552  C4'  DG X  18       4.030   3.070 -10.650  0.00  0.00           C  
ATOM    553  O4'  DG X  18       3.970   3.470  -9.250  0.00  0.00           O  
ATOM    554  C3'  DG X  18       4.260   1.510 -10.750  0.00  0.00           C  
ATOM    555  O3'  DG X  18       5.380   1.320 -11.570  0.00  0.00           O  
ATOM    556  C2'  DG X  18       4.230   1.150  -9.270  0.00  0.00           C  
ATOM    557  C1'  DG X  18       4.510   2.420  -8.470  0.00  0.00           C  
ATOM    558  N1   DG X  18       4.900   4.750  -4.010  0.00  0.00           N  
ATOM    559  C2   DG X  18       5.540   4.940  -5.180  0.00  0.00           C  
ATOM    560  N2   DG X  18       6.470   5.860  -5.240  0.00  0.00           N  
ATOM    561  N3   DG X  18       5.300   4.290  -6.280  0.00  0.00           N  
ATOM    562  C4   DG X  18       4.400   3.270  -6.100  0.00  0.00           C  
ATOM    563  C5   DG X  18       3.830   2.960  -4.950  0.00  0.00           C  
ATOM    564  C6   DG X  18       4.000   3.760  -3.760  0.00  0.00           C  
ATOM    565  O6   DG X  18       3.550   3.660  -2.680  0.00  0.00           O  
ATOM    566  N7   DG X  18       2.940   1.860  -5.160  0.00  0.00           N  
ATOM    567  C8   DG X  18       3.050   1.590  -6.440  0.00  0.00           C  
ATOM    568  N9   DG X  18       4.030   2.370  -7.100  0.00  0.00           N  
ATOM    569  OP1  DG X  18       0.610   3.020 -13.360  0.00  0.00           O  
ATOM    570  OP2  DG X  18      -0.760   2.220 -11.420  0.00  0.00           O1-
ATOM    571  H1   DG X  18       4.990   5.430  -3.260  0.00  0.00           H  
ATOM    572  H8   DG X  18       2.530   0.700  -6.780  0.00  0.00           H  
ATOM    573  H1'  DG X  18       5.590   2.560  -8.480  0.00  0.00           H  
ATOM    574  H2'  DG X  18       3.200   0.860  -9.030  0.00  0.00           H  
ATOM    575  H21  DG X  18       6.810   6.380  -4.450  0.00  0.00           H  
ATOM    576  H3'  DG X  18       3.430   0.990 -11.220  0.00  0.00           H  
ATOM    577  H22  DG X  18       7.030   5.830  -6.080  0.00  0.00           H  
ATOM    578  H4'  DG X  18       4.880   3.650 -11.030  0.00  0.00           H  
ATOM    579  H5'  DG X  18       2.740   4.620 -11.480  0.00  0.00           H  
ATOM    580 H2''  DG X  18       4.940   0.390  -8.940  0.00  0.00           H  
ATOM    581 H5''  DG X  18       3.050   3.360 -12.630  0.00  0.00           H  
ATOM    582  P    DG X  19       6.280  -0.040 -11.620  0.00  0.00           P  
ATOM    583  C5'  DG X  19       8.340   0.980 -10.360  0.00  0.00           C  
ATOM    584  O5'  DG X  19       7.290   0.000 -10.360  0.00  0.00           O  
ATOM    585  C4'  DG X  19       9.290   1.100  -9.140  0.00  0.00           C  
ATOM    586  O4'  DG X  19       8.470   1.530  -8.060  0.00  0.00           O  
ATOM    587  C3'  DG X  19       9.940  -0.200  -8.740  0.00  0.00           C  
ATOM    588  O3'  DG X  19      11.310   0.060  -8.320  0.00  0.00           O  
ATOM    589  C2'  DG X  19       8.970  -0.610  -7.570  0.00  0.00           C  
ATOM    590  C1'  DG X  19       8.660   0.730  -6.910  0.00  0.00           C  
ATOM    591  N1   DG X  19       7.310   2.500  -2.450  0.00  0.00           N  
ATOM    592  C2   DG X  19       8.270   2.810  -3.250  0.00  0.00           C  
ATOM    593  N2   DG X  19       9.230   3.610  -2.860  0.00  0.00           N  
ATOM    594  N3   DG X  19       8.470   2.310  -4.480  0.00  0.00           N  
ATOM    595  C4   DG X  19       7.550   1.350  -4.790  0.00  0.00           C  
ATOM    596  C5   DG X  19       6.470   0.930  -4.060  0.00  0.00           C  
ATOM    597  C6   DG X  19       6.330   1.510  -2.780  0.00  0.00           C  
ATOM    598  O6   DG X  19       5.430   1.290  -1.970  0.00  0.00           O  
ATOM    599  N7   DG X  19       5.680   0.040  -4.800  0.00  0.00           N  
ATOM    600  C8   DG X  19       6.400  -0.090  -5.920  0.00  0.00           C  
ATOM    601  N9   DG X  19       7.540   0.670  -5.940  0.00  0.00           N  
ATOM    602  OP1  DG X  19       7.110   0.000 -12.850  0.00  0.00           O  
ATOM    603  OP2  DG X  19       5.410  -1.220 -11.410  0.00  0.00           O1-
ATOM    604  H1   DG X  19       7.410   2.720  -1.470  0.00  0.00           H  
ATOM    605  H8   DG X  19       6.030  -0.730  -6.700  0.00  0.00           H  
ATOM    606  H1'  DG X  19       9.540   1.130  -6.420  0.00  0.00           H  
ATOM    607  H2'  DG X  19       8.050  -1.030  -7.960  0.00  0.00           H  
ATOM    608  H21  DG X  19       9.120   4.190  -2.050  0.00  0.00           H  
ATOM    609  H3'  DG X  19      10.020  -0.980  -9.510  0.00  0.00           H  
ATOM    610  H22  DG X  19       9.890   3.790  -3.600  0.00  0.00           H  
ATOM    611  H4'  DG X  19      10.150   1.730  -9.390  0.00  0.00           H  
ATOM    612  H5'  DG X  19       7.840   1.940 -10.340  0.00  0.00           H  
ATOM    613 H2''  DG X  19       9.440  -1.280  -6.860  0.00  0.00           H  
ATOM    614 H5''  DG X  19       8.950   0.830 -11.260  0.00  0.00           H  
ATOM    615  P    DG X  20      12.530  -0.930  -8.480  0.00  0.00           P  
ATOM    616  C5'  DG X  20      14.650   0.300  -7.700  0.00  0.00           C  
ATOM    617  O5'  DG X  20      13.660  -0.620  -7.470  0.00  0.00           O  
ATOM    618  C4'  DG X  20      14.970   0.910  -6.380  0.00  0.00           C  
ATOM    619  O4'  DG X  20      13.820   1.590  -5.760  0.00  0.00           O  
ATOM    620  C3'  DG X  20      15.610   0.080  -5.310  0.00  0.00           C  
ATOM    621  O3'  DG X  20      16.740   0.730  -4.750  0.00  0.00           O  
ATOM    622  C2'  DG X  20      14.510  -0.060  -4.240  0.00  0.00           C  
ATOM    623  C1'  DG X  20      13.780   1.260  -4.410  0.00  0.00           C  
ATOM    624  N1   DG X  20      11.040   1.480  -0.200  0.00  0.00           N  
ATOM    625  C2   DG X  20      12.220   2.030  -0.510  0.00  0.00           C  
ATOM    626  N2   DG X  20      12.800   2.840   0.350  0.00  0.00           N  
ATOM    627  N3   DG X  20      12.760   2.020  -1.710  0.00  0.00           N  
ATOM    628  C4   DG X  20      11.960   1.400  -2.680  0.00  0.00           C  
ATOM    629  C5   DG X  20      10.780   0.750  -2.410  0.00  0.00           C  
ATOM    630  C6   DG X  20      10.270   0.770  -1.070  0.00  0.00           C  
ATOM    631  O6   DG X  20       9.270   0.310  -0.590  0.00  0.00           O  
ATOM    632  N7   DG X  20      10.400   0.080  -3.560  0.00  0.00           N  
ATOM    633  C8   DG X  20      11.350   0.270  -4.410  0.00  0.00           C  
ATOM    634  N9   DG X  20      12.380   1.080  -3.940  0.00  0.00           N  
ATOM    635  OP1  DG X  20      13.120  -0.700  -9.810  0.00  0.00           O  
ATOM    636  OP2  DG X  20      12.030  -2.270  -8.190  0.00  0.00           O1-
ATOM    637  H1   DG X  20      10.620   1.600   0.710  0.00  0.00           H  
ATOM    638  H8   DG X  20      11.460  -0.120  -5.420  0.00  0.00           H  
ATOM    639  H1'  DG X  20      14.240   2.130  -3.920  0.00  0.00           H  
ATOM    640  H2'  DG X  20      13.910  -0.900  -4.560  0.00  0.00           H  
ATOM    641  H21  DG X  20      12.370   2.900   1.260  0.00  0.00           H  
ATOM    642  H3'  DG X  20      15.880  -0.950  -5.530  0.00  0.00           H  
ATOM    643  H22  DG X  20      13.680   3.240   0.090  0.00  0.00           H  
ATOM    644  H4'  DG X  20      15.670   1.700  -6.640  0.00  0.00           H  
ATOM    645  H5'  DG X  20      14.240   1.100  -8.310  0.00  0.00           H  
ATOM    646 H2''  DG X  20      14.860  -0.200  -3.210  0.00  0.00           H  
ATOM    647 H5''  DG X  20      15.530  -0.140  -8.170  0.00  0.00           H  
ATOM    648  P   DT3 X  21      17.690   0.050  -3.650  0.00  0.00           P  
ATOM    649  C5' DT3 X  21      17.250   1.720  -1.750  0.00  0.00           C  
ATOM    650  O5' DT3 X  21      17.090   0.390  -2.220  0.00  0.00           O  
ATOM    651  C4' DT3 X  21      17.450   1.980  -0.280  0.00  0.00           C  
ATOM    652  O4' DT3 X  21      16.170   1.920   0.430  0.00  0.00           O  
ATOM    653  C3' DT3 X  21      18.460   1.170   0.550  0.00  0.00           C  
ATOM    654  O3' DT3 X  21      19.680   1.840   0.710  0.00  0.00           O  
ATOM    655  C2' DT3 X  21      17.710   0.960   1.860  0.00  0.00           C  
ATOM    656  C1' DT3 X  21      16.410   1.780   1.770  0.00  0.00           C  
ATOM    657  N1  DT3 X  21      15.260   1.190   2.590  0.00  0.00           N  
ATOM    658  C2  DT3 X  21      15.260   1.370   3.990  0.00  0.00           C  
ATOM    659  O2  DT3 X  21      16.030   2.100   4.620  0.00  0.00           O  
ATOM    660  N3  DT3 X  21      14.270   0.750   4.630  0.00  0.00           N  
ATOM    661  C4  DT3 X  21      13.230  -0.020   4.070  0.00  0.00           C  
ATOM    662  O4  DT3 X  21      12.440  -0.530   4.810  0.00  0.00           O  
ATOM    663  C5  DT3 X  21      13.300  -0.210   2.650  0.00  0.00           C  
ATOM    664  C6  DT3 X  21      14.320   0.300   1.940  0.00  0.00           C  
ATOM    665  C7  DT3 X  21      12.230  -1.040   1.930  0.00  0.00           C  
ATOM    666  OP1 DT3 X  21      18.970   0.690  -3.780  0.00  0.00           O  
ATOM    667  OP2 DT3 X  21      17.630  -1.410  -3.820  0.00  0.00           O  
ATOM    668 HO3' DT3 X  21      20.120   1.760  -0.140  0.00  0.00           H  
ATOM    669  H3  DT3 X  21      14.140   0.850   5.630  0.00  0.00           H  
ATOM    670  H6  DT3 X  21      14.410   0.090   0.890  0.00  0.00           H  
ATOM    671  H1' DT3 X  21      16.620   2.780   2.150  0.00  0.00           H  
ATOM    672  H2' DT3 X  21      17.540  -0.120   1.980  0.00  0.00           H  
ATOM    673  H3' DT3 X  21      18.590   0.200   0.070  0.00  0.00           H  
ATOM    674  H4' DT3 X  21      17.760   3.020  -0.200  0.00  0.00           H  
ATOM    675  H5' DT3 X  21      17.950   2.250  -2.400  0.00  0.00           H  
ATOM    676  H71 DT3 X  21      12.260  -0.800   0.870  0.00  0.00           H  
ATOM    677  H72 DT3 X  21      12.420  -2.080   2.190  0.00  0.00           H  
ATOM    678  H73 DT3 X  21      11.260  -0.740   2.330  0.00  0.00           H  
ATOM    679 H2'' DT3 X  21      18.210   1.420   2.690  0.00  0.00           H  
ATOM    680 H5'' DT3 X  21      16.350   2.240  -2.070  0.00  0.00           H  
ATOM    681  K+   K+ X  22       2.090   6.090  -0.760  0.00  0.00           K  
ATOM    682  K+   K+ X  23       4.700   2.970  -0.140  0.00  0.00           K  
END
