# Supplementary material for: Mechanical Stability and Unfolding Pathways of Parallel Tetrameric G-Quadruplexes Probed by Pulling Simulations
Source: J Chem Inf Model. 2024 Apr 17;64(9):3896–911. doi: 10.1021/acs.jcim.4c00227 (PMC11094737; doi:10.1021/acs.jcim.4c00227)
Supplement: Supplementary file 2 — ci4c00227_si_002.zip [file ci4c00227_si_002.zip › shift_4q_1_6_r3.pdb]

ATOM      1  C5' DT5 X   1      53.450  77.820  88.080  0.00  0.00           C  
ATOM      2  O5' DT5 X   1      53.170  79.160  88.400  0.00  0.00           O  
ATOM      3  C4' DT5 X   1      53.360  77.440  86.590  0.00  0.00           C  
ATOM      4  O4' DT5 X   1      52.020  77.460  86.060  0.00  0.00           O  
ATOM      5  C3' DT5 X   1      54.140  78.310  85.630  0.00  0.00           C  
ATOM      6  O3' DT5 X   1      55.070  77.600  84.780  0.00  0.00           O  
ATOM      7  C2' DT5 X   1      53.120  78.940  84.660  0.00  0.00           C  
ATOM      8  C1' DT5 X   1      52.100  77.840  84.660  0.00  0.00           C  
ATOM      9  N1  DT5 X   1      50.720  78.070  84.090  0.00  0.00           N  
ATOM     10  C2  DT5 X   1      49.940  79.160  84.580  0.00  0.00           C  
ATOM     11  O2  DT5 X   1      50.200  79.800  85.580  0.00  0.00           O  
ATOM     12  N3  DT5 X   1      48.780  79.380  83.910  0.00  0.00           N  
ATOM     13  C4  DT5 X   1      48.190  78.560  83.000  0.00  0.00           C  
ATOM     14  O4  DT5 X   1      47.100  78.920  82.640  0.00  0.00           O  
ATOM     15  C5  DT5 X   1      48.940  77.280  82.670  0.00  0.00           C  
ATOM     16  C6  DT5 X   1      50.170  77.130  83.280  0.00  0.00           C  
ATOM     17  C7  DT5 X   1      48.510  76.440  81.490  0.00  0.00           C  
ATOM     18 HO5' DT5 X   1      52.470  79.150  89.050  0.00  0.00           H  
ATOM     19  H3  DT5 X   1      48.230  80.080  84.390  0.00  0.00           H  
ATOM     20  H6  DT5 X   1      50.700  76.220  83.010  0.00  0.00           H  
ATOM     21  H1' DT5 X   1      52.530  76.990  84.120  0.00  0.00           H  
ATOM     22  H2' DT5 X   1      52.700  79.900  85.010  0.00  0.00           H  
ATOM     23  H3' DT5 X   1      54.630  79.090  86.200  0.00  0.00           H  
ATOM     24  H4' DT5 X   1      53.760  76.420  86.570  0.00  0.00           H  
ATOM     25  H5' DT5 X   1      52.710  77.230  88.630  0.00  0.00           H  
ATOM     26  H71 DT5 X   1      47.640  75.830  81.730  0.00  0.00           H  
ATOM     27  H72 DT5 X   1      48.180  77.060  80.650  0.00  0.00           H  
ATOM     28  H73 DT5 X   1      49.340  75.860  81.120  0.00  0.00           H  
ATOM     29 H2'' DT5 X   1      53.610  79.050  83.700  0.00  0.00           H  
ATOM     30 H5'' DT5 X   1      54.400  77.480  88.490  0.00  0.00           H  
ATOM     31  P    DT X   2      56.380  76.950  85.270  0.00  0.00           P  
ATOM     32  C5'  DT X   2      57.580  78.530  83.560  0.00  0.00           C  
ATOM     33  O5'  DT X   2      57.190  77.210  83.940  0.00  0.00           O  
ATOM     34  C4'  DT X   2      59.070  78.570  83.280  0.00  0.00           C  
ATOM     35  O4'  DT X   2      59.790  77.830  84.300  0.00  0.00           O  
ATOM     36  C3'  DT X   2      59.430  77.920  81.970  0.00  0.00           C  
ATOM     37  O3'  DT X   2      60.460  78.710  81.360  0.00  0.00           O  
ATOM     38  C2'  DT X   2      59.960  76.520  82.390  0.00  0.00           C  
ATOM     39  C1'  DT X   2      60.670  76.880  83.690  0.00  0.00           C  
ATOM     40  N1   DT X   2      61.040  75.820  84.600  0.00  0.00           N  
ATOM     41  C2   DT X   2      62.320  75.830  85.170  0.00  0.00           C  
ATOM     42  O2   DT X   2      63.100  76.740  84.910  0.00  0.00           O  
ATOM     43  N3   DT X   2      62.680  74.780  85.930  0.00  0.00           N  
ATOM     44  C4   DT X   2      61.900  73.590  86.090  0.00  0.00           C  
ATOM     45  O4   DT X   2      62.340  72.720  86.800  0.00  0.00           O  
ATOM     46  C5   DT X   2      60.490  73.740  85.560  0.00  0.00           C  
ATOM     47  C6   DT X   2      60.100  74.900  84.930  0.00  0.00           C  
ATOM     48  C7   DT X   2      59.450  72.670  85.630  0.00  0.00           C  
ATOM     49  OP1  DT X   2      56.250  75.490  85.480  0.00  0.00           O  
ATOM     50  OP2  DT X   2      56.920  77.750  86.390  0.00  0.00           O1-
ATOM     51  H3   DT X   2      63.590  74.760  86.370  0.00  0.00           H  
ATOM     52  H6   DT X   2      59.120  74.940  84.490  0.00  0.00           H  
ATOM     53  H1'  DT X   2      61.520  77.500  83.410  0.00  0.00           H  
ATOM     54  H2'  DT X   2      59.170  75.780  82.520  0.00  0.00           H  
ATOM     55  H3'  DT X   2      58.580  77.740  81.320  0.00  0.00           H  
ATOM     56  H4'  DT X   2      59.380  79.610  83.360  0.00  0.00           H  
ATOM     57  H5'  DT X   2      57.480  79.300  84.330  0.00  0.00           H  
ATOM     58  H71  DT X   2      59.330  72.290  86.640  0.00  0.00           H  
ATOM     59  H72  DT X   2      58.470  73.000  85.290  0.00  0.00           H  
ATOM     60  H73  DT X   2      59.750  71.830  85.000  0.00  0.00           H  
ATOM     61 H2''  DT X   2      60.630  76.070  81.650  0.00  0.00           H  
ATOM     62 H5''  DT X   2      56.960  78.910  82.740  0.00  0.00           H  
ATOM     63  P    DG X   3      61.240  78.300  80.050  0.00  0.00           P  
ATOM     64  C5'  DG X   3      63.690  78.550  80.980  0.00  0.00           C  
ATOM     65  O5'  DG X   3      62.660  77.700  80.510  0.00  0.00           O  
ATOM     66  C4'  DG X   3      64.920  77.800  81.560  0.00  0.00           C  
ATOM     67  O4'  DG X   3      64.430  76.750  82.370  0.00  0.00           O  
ATOM     68  C3'  DG X   3      65.670  77.190  80.410  0.00  0.00           C  
ATOM     69  O3'  DG X   3      67.080  77.100  80.700  0.00  0.00           O  
ATOM     70  C2'  DG X   3      65.210  75.760  80.310  0.00  0.00           C  
ATOM     71  C1'  DG X   3      64.820  75.490  81.840  0.00  0.00           C  
ATOM     72  N1   DG X   3      63.180  71.200  84.120  0.00  0.00           N  
ATOM     73  C2   DG X   3      64.290  71.910  84.320  0.00  0.00           C  
ATOM     74  N2   DG X   3      64.970  71.650  85.390  0.00  0.00           N  
ATOM     75  N3   DG X   3      64.610  73.010  83.720  0.00  0.00           N  
ATOM     76  C4   DG X   3      63.670  73.410  82.760  0.00  0.00           C  
ATOM     77  C5   DG X   3      62.520  72.740  82.450  0.00  0.00           C  
ATOM     78  C6   DG X   3      62.220  71.510  83.160  0.00  0.00           C  
ATOM     79  O6   DG X   3      61.290  70.740  83.090  0.00  0.00           O  
ATOM     80  N7   DG X   3      61.790  73.390  81.480  0.00  0.00           N  
ATOM     81  C8   DG X   3      62.500  74.440  81.290  0.00  0.00           C  
ATOM     82  N9   DG X   3      63.750  74.480  81.910  0.00  0.00           N  
ATOM     83  OP1  DG X   3      61.460  79.570  79.330  0.00  0.00           O  
ATOM     84  OP2  DG X   3      60.460  77.250  79.360  0.00  0.00           O1-
ATOM     85  H1   DG X   3      62.970  70.410  84.720  0.00  0.00           H  
ATOM     86  H8   DG X   3      62.190  75.160  80.550  0.00  0.00           H  
ATOM     87  H1'  DG X   3      65.620  75.200  82.520  0.00  0.00           H  
ATOM     88  H2'  DG X   3      64.340  75.750  79.640  0.00  0.00           H  
ATOM     89  H21  DG X   3      64.720  70.810  85.900  0.00  0.00           H  
ATOM     90  H3'  DG X   3      65.590  77.710  79.440  0.00  0.00           H  
ATOM     91  H22  DG X   3      65.700  72.240  85.770  0.00  0.00           H  
ATOM     92  H4'  DG X   3      65.560  78.540  82.050  0.00  0.00           H  
ATOM     93  H5'  DG X   3      63.220  79.140  81.760  0.00  0.00           H  
ATOM     94 H2''  DG X   3      66.000  75.060  80.040  0.00  0.00           H  
ATOM     95 H5''  DG X   3      63.960  79.280  80.220  0.00  0.00           H  
ATOM     96  P    DG X   4      68.130  78.380  80.770  0.00  0.00           P  
ATOM     97  C5'  DG X   4      70.690  78.630  80.670  0.00  0.00           C  
ATOM     98  O5'  DG X   4      69.610  77.790  80.870  0.00  0.00           O  
ATOM     99  C4'  DG X   4      71.500  78.150  79.440  0.00  0.00           C  
ATOM    100  O4'  DG X   4      72.530  79.150  79.220  0.00  0.00           O  
ATOM    101  C3'  DG X   4      72.200  76.740  79.520  0.00  0.00           C  
ATOM    102  O3'  DG X   4      71.910  75.960  78.380  0.00  0.00           O  
ATOM    103  C2'  DG X   4      73.710  77.120  79.510  0.00  0.00           C  
ATOM    104  C1'  DG X   4      73.780  78.560  78.940  0.00  0.00           C  
ATOM    105  N1   DG X   4      78.600  80.220  78.290  0.00  0.00           N  
ATOM    106  C2   DG X   4      77.840  79.520  77.500  0.00  0.00           C  
ATOM    107  N2   DG X   4      78.190  79.240  76.280  0.00  0.00           N  
ATOM    108  N3   DG X   4      76.580  79.110  77.810  0.00  0.00           N  
ATOM    109  C4   DG X   4      76.080  79.570  79.040  0.00  0.00           C  
ATOM    110  C5   DG X   4      76.780  80.460  79.850  0.00  0.00           C  
ATOM    111  C6   DG X   4      78.160  80.820  79.460  0.00  0.00           C  
ATOM    112  O6   DG X   4      79.010  81.440  80.100  0.00  0.00           O  
ATOM    113  N7   DG X   4      75.950  80.710  80.990  0.00  0.00           N  
ATOM    114  C8   DG X   4      74.860  80.010  80.810  0.00  0.00           C  
ATOM    115  N9   DG X   4      74.870  79.370  79.560  0.00  0.00           N  
ATOM    116  OP1  DG X   4      67.890  79.030  82.080  0.00  0.00           O  
ATOM    117  OP2  DG X   4      68.040  79.190  79.560  0.00  0.00           O1-
ATOM    118  H1   DG X   4      79.590  80.280  78.090  0.00  0.00           H  
ATOM    119  H8   DG X   4      74.000  80.050  81.440  0.00  0.00           H  
ATOM    120  H1'  DG X   4      73.860  78.550  77.850  0.00  0.00           H  
ATOM    121  H2'  DG X   4      74.240  77.220  80.460  0.00  0.00           H  
ATOM    122  H21  DG X   4      79.160  79.280  76.010  0.00  0.00           H  
ATOM    123  H3'  DG X   4      71.890  76.220  80.420  0.00  0.00           H  
ATOM    124  H22  DG X   4      77.640  78.580  75.750  0.00  0.00           H  
ATOM    125  H4'  DG X   4      70.900  78.230  78.530  0.00  0.00           H  
ATOM    126  H5'  DG X   4      71.300  78.540  81.570  0.00  0.00           H  
ATOM    127 H2''  DG X   4      74.370  76.480  78.930  0.00  0.00           H  
ATOM    128 H5''  DG X   4      70.450  79.700  80.580  0.00  0.00           H  
ATOM    129  P    DG X   5      72.180  74.420  78.370  0.00  0.00           P  
ATOM    130  C5'  DG X   5      74.100  74.450  76.530  0.00  0.00           C  
ATOM    131  O5'  DG X   5      73.700  74.200  77.860  0.00  0.00           O  
ATOM    132  C4'  DG X   5      75.650  74.520  76.510  0.00  0.00           C  
ATOM    133  O4'  DG X   5      76.200  75.740  77.130  0.00  0.00           O  
ATOM    134  C3'  DG X   5      76.270  73.370  77.260  0.00  0.00           C  
ATOM    135  O3'  DG X   5      77.300  72.780  76.410  0.00  0.00           O  
ATOM    136  C2'  DG X   5      76.960  74.000  78.430  0.00  0.00           C  
ATOM    137  C1'  DG X   5      77.340  75.370  77.880  0.00  0.00           C  
ATOM    138  N1   DG X   5      81.170  78.050  80.000  0.00  0.00           N  
ATOM    139  C2   DG X   5      81.090  77.410  78.840  0.00  0.00           C  
ATOM    140  N2   DG X   5      82.110  77.280  78.110  0.00  0.00           N  
ATOM    141  N3   DG X   5      80.000  76.820  78.350  0.00  0.00           N  
ATOM    142  C4   DG X   5      78.970  76.790  79.230  0.00  0.00           C  
ATOM    143  C5   DG X   5      78.980  77.360  80.490  0.00  0.00           C  
ATOM    144  C6   DG X   5      80.170  78.090  80.910  0.00  0.00           C  
ATOM    145  O6   DG X   5      80.420  78.720  81.940  0.00  0.00           O  
ATOM    146  N7   DG X   5      77.750  77.160  81.060  0.00  0.00           N  
ATOM    147  C8   DG X   5      77.090  76.420  80.170  0.00  0.00           C  
ATOM    148  N9   DG X   5      77.730  76.310  78.960  0.00  0.00           N  
ATOM    149  OP1  DG X   5      71.250  73.800  77.360  0.00  0.00           O  
ATOM    150  OP2  DG X   5      72.130  73.940  79.750  0.00  0.00           O1-
ATOM    151  H1   DG X   5      81.940  78.660  80.200  0.00  0.00           H  
ATOM    152  H8   DG X   5      76.170  75.890  80.330  0.00  0.00           H  
ATOM    153  H1'  DG X   5      78.140  75.170  77.160  0.00  0.00           H  
ATOM    154  H2'  DG X   5      76.240  74.080  79.250  0.00  0.00           H  
ATOM    155  H21  DG X   5      83.020  77.650  78.290  0.00  0.00           H  
ATOM    156  H3'  DG X   5      75.590  72.590  77.600  0.00  0.00           H  
ATOM    157  H22  DG X   5      81.850  76.790  77.260  0.00  0.00           H  
ATOM    158  H4'  DG X   5      76.070  74.440  75.500  0.00  0.00           H  
ATOM    159  H5'  DG X   5      73.720  75.430  76.250  0.00  0.00           H  
ATOM    160 H2''  DG X   5      77.870  73.490  78.740  0.00  0.00           H  
ATOM    161 H5''  DG X   5      73.750  73.710  75.810  0.00  0.00           H  
ATOM    162  P    DG X   6      77.800  71.300  76.430  0.00  0.00           P  
ATOM    163  C5'  DG X   6      80.240  71.700  75.600  0.00  0.00           C  
ATOM    164  O5'  DG X   6      79.320  71.530  76.690  0.00  0.00           O  
ATOM    165  C4'  DG X   6      81.700  71.580  76.180  0.00  0.00           C  
ATOM    166  O4'  DG X   6      82.010  72.860  76.810  0.00  0.00           O  
ATOM    167  C3'  DG X   6      81.730  70.480  77.300  0.00  0.00           C  
ATOM    168  O3'  DG X   6      83.090  69.930  77.220  0.00  0.00           O  
ATOM    169  C2'  DG X   6      81.450  71.280  78.560  0.00  0.00           C  
ATOM    170  C1'  DG X   6      82.170  72.540  78.220  0.00  0.00           C  
ATOM    171  N1   DG X   6      84.400  75.870  81.190  0.00  0.00           N  
ATOM    172  C2   DG X   6      84.890  75.200  80.210  0.00  0.00           C  
ATOM    173  N2   DG X   6      86.180  75.330  79.930  0.00  0.00           N  
ATOM    174  N3   DG X   6      84.080  74.540  79.340  0.00  0.00           N  
ATOM    175  C4   DG X   6      82.810  74.420  79.750  0.00  0.00           C  
ATOM    176  C5   DG X   6      82.260  75.010  80.840  0.00  0.00           C  
ATOM    177  C6   DG X   6      83.090  75.910  81.620  0.00  0.00           C  
ATOM    178  O6   DG X   6      82.900  76.590  82.600  0.00  0.00           O  
ATOM    179  N7   DG X   6      80.900  74.620  80.970  0.00  0.00           N  
ATOM    180  C8   DG X   6      80.760  73.780  79.980  0.00  0.00           C  
ATOM    181  N9   DG X   6      81.880  73.560  79.240  0.00  0.00           N  
ATOM    182  OP1  DG X   6      77.620  70.850  75.040  0.00  0.00           O  
ATOM    183  OP2  DG X   6      77.220  70.500  77.500  0.00  0.00           O1-
ATOM    184  H1   DG X   6      85.050  76.310  81.830  0.00  0.00           H  
ATOM    185  H8   DG X   6      79.820  73.310  79.720  0.00  0.00           H  
ATOM    186  H1'  DG X   6      83.230  72.300  78.330  0.00  0.00           H  
ATOM    187  H2'  DG X   6      80.400  71.350  78.850  0.00  0.00           H  
ATOM    188  H21  DG X   6      86.800  75.850  80.540  0.00  0.00           H  
ATOM    189  H3'  DG X   6      81.020  69.660  77.170  0.00  0.00           H  
ATOM    190  H22  DG X   6      86.500  74.590  79.320  0.00  0.00           H  
ATOM    191  H4'  DG X   6      82.480  71.390  75.430  0.00  0.00           H  
ATOM    192  H5'  DG X   6      80.120  72.660  75.120  0.00  0.00           H  
ATOM    193 H2''  DG X   6      82.010  70.940  79.430  0.00  0.00           H  
ATOM    194 H5''  DG X   6      80.010  70.930  74.870  0.00  0.00           H  
ATOM    195  P   DT3 X   7      83.730  68.900  78.300  0.00  0.00           P  
ATOM    196  C5' DT3 X   7      85.360  70.720  79.260  0.00  0.00           C  
ATOM    197  O5' DT3 X   7      84.450  69.640  79.470  0.00  0.00           O  
ATOM    198  C4' DT3 X   7      85.520  71.580  80.440  0.00  0.00           C  
ATOM    199  O4' DT3 X   7      84.180  72.010  80.850  0.00  0.00           O  
ATOM    200  C3' DT3 X   7      86.180  70.880  81.650  0.00  0.00           C  
ATOM    201  O3' DT3 X   7      86.990  71.900  82.180  0.00  0.00           O  
ATOM    202  C2' DT3 X   7      85.040  70.640  82.610  0.00  0.00           C  
ATOM    203  C1' DT3 X   7      84.030  71.830  82.180  0.00  0.00           C  
ATOM    204  N1  DT3 X   7      82.630  71.590  82.460  0.00  0.00           N  
ATOM    205  C2  DT3 X   7      81.940  72.520  83.220  0.00  0.00           C  
ATOM    206  O2  DT3 X   7      82.410  73.480  83.740  0.00  0.00           O  
ATOM    207  N3  DT3 X   7      80.630  72.360  83.560  0.00  0.00           N  
ATOM    208  C4  DT3 X   7      79.950  71.290  83.080  0.00  0.00           C  
ATOM    209  O4  DT3 X   7      78.750  71.270  83.370  0.00  0.00           O  
ATOM    210  C5  DT3 X   7      80.690  70.240  82.350  0.00  0.00           C  
ATOM    211  C6  DT3 X   7      82.100  70.430  82.110  0.00  0.00           C  
ATOM    212  C7  DT3 X   7      79.880  68.960  81.920  0.00  0.00           C  
ATOM    213  OP1 DT3 X   7      84.800  68.120  77.610  0.00  0.00           O  
ATOM    214  OP2 DT3 X   7      82.590  68.130  78.900  0.00  0.00           O  
ATOM    215 HO3' DT3 X   7      87.810  71.960  81.680  0.00  0.00           H  
ATOM    216  H3  DT3 X   7      80.110  73.120  83.980  0.00  0.00           H  
ATOM    217  H6  DT3 X   7      82.570  69.690  81.480  0.00  0.00           H  
ATOM    218  H1' DT3 X   7      84.440  72.710  82.690  0.00  0.00           H  
ATOM    219  H2' DT3 X   7      84.580  69.660  82.490  0.00  0.00           H  
ATOM    220  H3' DT3 X   7      86.670  69.970  81.300  0.00  0.00           H  
ATOM    221  H4' DT3 X   7      86.090  72.470  80.150  0.00  0.00           H  
ATOM    222  H5' DT3 X   7      85.060  71.390  78.450  0.00  0.00           H  
ATOM    223  H71 DT3 X   7      80.470  68.230  81.370  0.00  0.00           H  
ATOM    224  H72 DT3 X   7      79.490  68.380  82.750  0.00  0.00           H  
ATOM    225  H73 DT3 X   7      78.980  69.220  81.370  0.00  0.00           H  
ATOM    226 H2'' DT3 X   7      85.320  70.530  83.660  0.00  0.00           H  
ATOM    227 H5'' DT3 X   7      86.380  70.400  79.050  0.00  0.00           H  
ATOM    228  C5' DT5 X   8      83.980  91.830  79.140  0.00  0.00           C  
ATOM    229  O5' DT5 X   8      83.980  90.410  79.170  0.00  0.00           O  
ATOM    230  C4' DT5 X   8      82.930  92.510  80.150  0.00  0.00           C  
ATOM    231  O4' DT5 X   8      81.580  92.240  79.870  0.00  0.00           O  
ATOM    232  C3' DT5 X   8      83.090  92.180  81.670  0.00  0.00           C  
ATOM    233  O3' DT5 X   8      82.760  93.330  82.410  0.00  0.00           O  
ATOM    234  C2' DT5 X   8      82.130  91.090  81.910  0.00  0.00           C  
ATOM    235  C1' DT5 X   8      80.980  91.690  81.070  0.00  0.00           C  
ATOM    236  N1  DT5 X   8      79.900  90.740  80.720  0.00  0.00           N  
ATOM    237  C2  DT5 X   8      80.180  89.650  79.840  0.00  0.00           C  
ATOM    238  O2  DT5 X   8      81.340  89.330  79.530  0.00  0.00           O  
ATOM    239  N3  DT5 X   8      79.090  88.920  79.430  0.00  0.00           N  
ATOM    240  C4  DT5 X   8      77.730  89.150  79.700  0.00  0.00           C  
ATOM    241  O4  DT5 X   8      76.810  88.470  79.190  0.00  0.00           O  
ATOM    242  C5  DT5 X   8      77.580  90.390  80.540  0.00  0.00           C  
ATOM    243  C6  DT5 X   8      78.650  91.070  81.070  0.00  0.00           C  
ATOM    244  C7  DT5 X   8      76.120  90.930  80.780  0.00  0.00           C  
ATOM    245 HO5' DT5 X   8      83.030  90.210  79.260  0.00  0.00           H  
ATOM    246  H3  DT5 X   8      79.330  88.110  78.890  0.00  0.00           H  
ATOM    247  H6  DT5 X   8      78.510  91.980  81.620  0.00  0.00           H  
ATOM    248  H1' DT5 X   8      80.560  92.540  81.630  0.00  0.00           H  
ATOM    249  H2' DT5 X   8      82.570  90.190  81.460  0.00  0.00           H  
ATOM    250  H3' DT5 X   8      84.120  91.950  81.930  0.00  0.00           H  
ATOM    251  H4' DT5 X   8      83.120  93.570  80.000  0.00  0.00           H  
ATOM    252  H5' DT5 X   8      83.660  91.890  78.100  0.00  0.00           H  
ATOM    253  H71 DT5 X   8      75.480  90.150  81.200  0.00  0.00           H  
ATOM    254  H72 DT5 X   8      76.160  91.730  81.520  0.00  0.00           H  
ATOM    255  H73 DT5 X   8      75.640  91.240  79.860  0.00  0.00           H  
ATOM    256 H2'' DT5 X   8      81.750  90.900  82.910  0.00  0.00           H  
ATOM    257 H5'' DT5 X   8      84.980  92.240  79.220  0.00  0.00           H  
ATOM    258  P    DG X   9      83.210  93.430  83.990  0.00  0.00           P  
ATOM    259  C5'  DG X   9      80.610  93.290  84.630  0.00  0.00           C  
ATOM    260  O5'  DG X   9      81.980  92.810  84.730  0.00  0.00           O  
ATOM    261  C4'  DG X   9      79.650  92.260  85.230  0.00  0.00           C  
ATOM    262  O4'  DG X   9      79.340  91.200  84.320  0.00  0.00           O  
ATOM    263  C3'  DG X   9      79.950  91.680  86.600  0.00  0.00           C  
ATOM    264  O3'  DG X   9      78.760  91.590  87.420  0.00  0.00           O  
ATOM    265  C2'  DG X   9      80.440  90.310  86.220  0.00  0.00           C  
ATOM    266  C1'  DG X   9      79.580  89.990  85.010  0.00  0.00           C  
ATOM    267  N1   DG X   9      78.440  86.410  81.590  0.00  0.00           N  
ATOM    268  C2   DG X   9      77.640  87.040  82.490  0.00  0.00           C  
ATOM    269  N2   DG X   9      76.370  86.710  82.490  0.00  0.00           N  
ATOM    270  N3   DG X   9      78.060  88.110  83.220  0.00  0.00           N  
ATOM    271  C4   DG X   9      79.410  88.100  83.350  0.00  0.00           C  
ATOM    272  C5   DG X   9      80.330  87.330  82.670  0.00  0.00           C  
ATOM    273  C6   DG X   9      79.810  86.450  81.660  0.00  0.00           C  
ATOM    274  O6   DG X   9      80.390  85.730  80.890  0.00  0.00           O  
ATOM    275  N7   DG X   9      81.630  87.620  83.030  0.00  0.00           N  
ATOM    276  C8   DG X   9      81.430  88.480  84.040  0.00  0.00           C  
ATOM    277  N9   DG X   9      80.150  88.990  84.150  0.00  0.00           N  
ATOM    278  OP1  DG X   9      83.160  94.830  84.380  0.00  0.00           O  
ATOM    279  OP2  DG X   9      84.420  92.660  84.180  0.00  0.00           O1-
ATOM    280  H1   DG X   9      78.080  85.610  81.080  0.00  0.00           H  
ATOM    281  H8   DG X   9      82.290  88.800  84.630  0.00  0.00           H  
ATOM    282  H1'  DG X   9      78.560  89.720  85.270  0.00  0.00           H  
ATOM    283  H2'  DG X   9      81.480  90.450  85.930  0.00  0.00           H  
ATOM    284  H21  DG X   9      76.010  86.190  81.700  0.00  0.00           H  
ATOM    285  H3'  DG X   9      80.790  92.170  87.110  0.00  0.00           H  
ATOM    286  H22  DG X   9      75.740  87.130  83.160  0.00  0.00           H  
ATOM    287  H4'  DG X   9      78.700  92.770  85.370  0.00  0.00           H  
ATOM    288  H5'  DG X   9      80.430  93.690  83.620  0.00  0.00           H  
ATOM    289 H2''  DG X   9      80.330  89.490  86.930  0.00  0.00           H  
ATOM    290 H5''  DG X   9      80.590  94.170  85.280  0.00  0.00           H  
ATOM    291  P    DG X  10      78.740  90.980  88.850  0.00  0.00           P  
ATOM    292  C5'  DG X  10      77.380  88.900  88.230  0.00  0.00           C  
ATOM    293  O5'  DG X  10      78.610  89.430  88.670  0.00  0.00           O  
ATOM    294  C4'  DG X  10      77.390  87.400  87.900  0.00  0.00           C  
ATOM    295  O4'  DG X  10      78.250  86.990  86.800  0.00  0.00           O  
ATOM    296  C3'  DG X  10      77.810  86.490  89.030  0.00  0.00           C  
ATOM    297  O3'  DG X  10      76.630  86.030  89.780  0.00  0.00           O  
ATOM    298  C2'  DG X  10      78.580  85.360  88.390  0.00  0.00           C  
ATOM    299  C1'  DG X  10      78.230  85.580  86.920  0.00  0.00           C  
ATOM    300  N1   DG X  10      78.790  82.920  82.630  0.00  0.00           N  
ATOM    301  C2   DG X  10      77.690  83.170  83.340  0.00  0.00           C  
ATOM    302  N2   DG X  10      76.590  82.740  82.860  0.00  0.00           N  
ATOM    303  N3   DG X  10      77.710  83.780  84.500  0.00  0.00           N  
ATOM    304  C4   DG X  10      78.950  84.210  84.870  0.00  0.00           C  
ATOM    305  C5   DG X  10      80.120  84.110  84.150  0.00  0.00           C  
ATOM    306  C6   DG X  10      80.080  83.330  82.980  0.00  0.00           C  
ATOM    307  O6   DG X  10      81.030  83.130  82.270  0.00  0.00           O  
ATOM    308  N7   DG X  10      81.180  84.650  84.860  0.00  0.00           N  
ATOM    309  C8   DG X  10      80.570  85.180  85.950  0.00  0.00           C  
ATOM    310  N9   DG X  10      79.230  85.040  85.990  0.00  0.00           N  
ATOM    311  OP1  DG X  10      77.540  91.410  89.530  0.00  0.00           O  
ATOM    312  OP2  DG X  10      80.000  91.290  89.550  0.00  0.00           O1-
ATOM    313  H1   DG X  10      78.720  82.410  81.750  0.00  0.00           H  
ATOM    314  H8   DG X  10      81.180  85.430  86.800  0.00  0.00           H  
ATOM    315  H1'  DG X  10      77.260  85.130  86.730  0.00  0.00           H  
ATOM    316  H2'  DG X  10      79.660  85.380  88.480  0.00  0.00           H  
ATOM    317  H21  DG X  10      76.680  82.190  82.010  0.00  0.00           H  
ATOM    318  H3'  DG X  10      78.530  87.000  89.680  0.00  0.00           H  
ATOM    319  H22  DG X  10      75.770  83.120  83.300  0.00  0.00           H  
ATOM    320  H4'  DG X  10      76.360  87.140  87.660  0.00  0.00           H  
ATOM    321  H5'  DG X  10      76.940  89.500  87.440  0.00  0.00           H  
ATOM    322 H2''  DG X  10      78.320  84.380  88.770  0.00  0.00           H  
ATOM    323 H5''  DG X  10      76.680  89.010  89.060  0.00  0.00           H  
ATOM    324  P    DG X  11      76.780  85.250  91.140  0.00  0.00           P  
ATOM    325  C5'  DG X  11      75.070  83.430  90.480  0.00  0.00           C  
ATOM    326  O5'  DG X  11      76.440  83.720  90.890  0.00  0.00           O  
ATOM    327  C4'  DG X  11      75.080  82.030  89.790  0.00  0.00           C  
ATOM    328  O4'  DG X  11      75.880  81.970  88.590  0.00  0.00           O  
ATOM    329  C3'  DG X  11      75.630  80.920  90.740  0.00  0.00           C  
ATOM    330  O3'  DG X  11      74.860  79.720  90.600  0.00  0.00           O  
ATOM    331  C2'  DG X  11      77.140  80.790  90.210  0.00  0.00           C  
ATOM    332  C1'  DG X  11      76.910  80.970  88.700  0.00  0.00           C  
ATOM    333  N1   DG X  11      79.260  80.000  84.310  0.00  0.00           N  
ATOM    334  C2   DG X  11      77.920  79.800  84.620  0.00  0.00           C  
ATOM    335  N2   DG X  11      77.090  79.210  83.770  0.00  0.00           N  
ATOM    336  N3   DG X  11      77.400  80.190  85.790  0.00  0.00           N  
ATOM    337  C4   DG X  11      78.250  80.880  86.530  0.00  0.00           C  
ATOM    338  C5   DG X  11      79.620  81.170  86.230  0.00  0.00           C  
ATOM    339  C6   DG X  11      80.160  80.730  85.000  0.00  0.00           C  
ATOM    340  O6   DG X  11      81.300  80.910  84.540  0.00  0.00           O  
ATOM    341  N7   DG X  11      80.130  81.960  87.240  0.00  0.00           N  
ATOM    342  C8   DG X  11      79.180  81.950  88.200  0.00  0.00           C  
ATOM    343  N9   DG X  11      78.110  81.300  87.820  0.00  0.00           N  
ATOM    344  OP1  DG X  11      75.750  85.870  91.970  0.00  0.00           O  
ATOM    345  OP2  DG X  11      78.160  85.370  91.640  0.00  0.00           O1-
ATOM    346  H1   DG X  11      79.510  79.720  83.370  0.00  0.00           H  
ATOM    347  H8   DG X  11      79.420  82.390  89.160  0.00  0.00           H  
ATOM    348  H1'  DG X  11      76.490  80.040  88.320  0.00  0.00           H  
ATOM    349  H2'  DG X  11      77.600  81.670  90.670  0.00  0.00           H  
ATOM    350  H21  DG X  11      77.460  78.860  82.890  0.00  0.00           H  
ATOM    351  H3'  DG X  11      75.670  81.360  91.730  0.00  0.00           H  
ATOM    352  H22  DG X  11      76.280  78.770  84.190  0.00  0.00           H  
ATOM    353  H4'  DG X  11      74.070  81.710  89.540  0.00  0.00           H  
ATOM    354  H5'  DG X  11      74.790  84.160  89.710  0.00  0.00           H  
ATOM    355 H2''  DG X  11      77.600  79.820  90.400  0.00  0.00           H  
ATOM    356 H5''  DG X  11      74.390  83.320  91.320  0.00  0.00           H  
ATOM    357  P    DG X  12      75.090  78.550  91.690  0.00  0.00           P  
ATOM    358  C5'  DG X  12      74.340  76.900  89.850  0.00  0.00           C  
ATOM    359  O5'  DG X  12      75.460  77.370  90.640  0.00  0.00           O  
ATOM    360  C4'  DG X  12      74.640  75.700  88.940  0.00  0.00           C  
ATOM    361  O4'  DG X  12      75.310  76.250  87.820  0.00  0.00           O  
ATOM    362  C3'  DG X  12      75.570  74.630  89.540  0.00  0.00           C  
ATOM    363  O3'  DG X  12      75.320  73.310  89.100  0.00  0.00           O  
ATOM    364  C2'  DG X  12      76.910  75.130  89.110  0.00  0.00           C  
ATOM    365  C1'  DG X  12      76.590  75.700  87.750  0.00  0.00           C  
ATOM    366  N1   DG X  12      80.170  76.370  84.210  0.00  0.00           N  
ATOM    367  C2   DG X  12      79.050  75.600  84.170  0.00  0.00           C  
ATOM    368  N2   DG X  12      78.880  74.860  83.130  0.00  0.00           N  
ATOM    369  N3   DG X  12      78.070  75.560  85.080  0.00  0.00           N  
ATOM    370  C4   DG X  12      78.330  76.470  86.110  0.00  0.00           C  
ATOM    371  C5   DG X  12      79.420  77.340  86.200  0.00  0.00           C  
ATOM    372  C6   DG X  12      80.460  77.270  85.210  0.00  0.00           C  
ATOM    373  O6   DG X  12      81.520  77.890  85.220  0.00  0.00           O  
ATOM    374  N7   DG X  12      79.370  78.020  87.400  0.00  0.00           N  
ATOM    375  C8   DG X  12      78.200  77.720  87.910  0.00  0.00           C  
ATOM    376  N9   DG X  12      77.570  76.640  87.240  0.00  0.00           N  
ATOM    377  OP1  DG X  12      73.740  78.360  92.260  0.00  0.00           O  
ATOM    378  OP2  DG X  12      76.230  78.870  92.590  0.00  0.00           O1-
ATOM    379  H1   DG X  12      80.760  76.400  83.380  0.00  0.00           H  
ATOM    380  H8   DG X  12      77.760  78.140  88.790  0.00  0.00           H  
ATOM    381  H1'  DG X  12      76.620  74.880  87.030  0.00  0.00           H  
ATOM    382  H2'  DG X  12      77.280  75.840  89.850  0.00  0.00           H  
ATOM    383  H21  DG X  12      79.510  74.940  82.340  0.00  0.00           H  
ATOM    384  H3'  DG X  12      75.580  74.560  90.630  0.00  0.00           H  
ATOM    385  H22  DG X  12      78.010  74.380  83.040  0.00  0.00           H  
ATOM    386  H4'  DG X  12      73.770  75.180  88.540  0.00  0.00           H  
ATOM    387  H5'  DG X  12      73.900  77.680  89.220  0.00  0.00           H  
ATOM    388 H2''  DG X  12      77.750  74.430  88.990  0.00  0.00           H  
ATOM    389 H5''  DG X  12      73.510  76.570  90.470  0.00  0.00           H  
ATOM    390  P   DT3 X  13      76.190  72.120  89.840  0.00  0.00           P  
ATOM    391  C5' DT3 X  13      77.500  71.910  87.540  0.00  0.00           C  
ATOM    392  O5' DT3 X  13      77.510  72.010  88.970  0.00  0.00           O  
ATOM    393  C4' DT3 X  13      78.900  71.720  86.890  0.00  0.00           C  
ATOM    394  O4' DT3 X  13      79.690  72.890  87.040  0.00  0.00           O  
ATOM    395  C3' DT3 X  13      79.690  70.550  87.600  0.00  0.00           C  
ATOM    396  O3' DT3 X  13      80.540  69.800  86.620  0.00  0.00           O  
ATOM    397  C2' DT3 X  13      80.480  71.370  88.680  0.00  0.00           C  
ATOM    398  C1' DT3 X  13      80.710  72.710  87.920  0.00  0.00           C  
ATOM    399  N1  DT3 X  13      80.830  73.920  88.840  0.00  0.00           N  
ATOM    400  C2  DT3 X  13      81.700  75.020  88.470  0.00  0.00           C  
ATOM    401  O2  DT3 X  13      82.340  75.080  87.400  0.00  0.00           O  
ATOM    402  N3  DT3 X  13      81.660  76.100  89.250  0.00  0.00           N  
ATOM    403  C4  DT3 X  13      80.920  76.310  90.380  0.00  0.00           C  
ATOM    404  O4  DT3 X  13      81.040  77.340  91.050  0.00  0.00           O  
ATOM    405  C5  DT3 X  13      80.160  75.080  90.820  0.00  0.00           C  
ATOM    406  C6  DT3 X  13      80.080  74.020  89.980  0.00  0.00           C  
ATOM    407  C7  DT3 X  13      79.370  75.200  92.080  0.00  0.00           C  
ATOM    408  OP1 DT3 X  13      75.510  70.830  89.580  0.00  0.00           O  
ATOM    409  OP2 DT3 X  13      76.550  72.470  91.240  0.00  0.00           O  
ATOM    410 HO3' DT3 X  13      81.380  70.270  86.650  0.00  0.00           H  
ATOM    411  H3  DT3 X  13      82.160  76.920  88.910  0.00  0.00           H  
ATOM    412  H6  DT3 X  13      79.390  73.250  90.300  0.00  0.00           H  
ATOM    413  H1' DT3 X  13      81.700  72.620  87.480  0.00  0.00           H  
ATOM    414  H2' DT3 X  13      79.770  71.360  89.510  0.00  0.00           H  
ATOM    415  H3' DT3 X  13      79.040  69.790  88.030  0.00  0.00           H  
ATOM    416  H4' DT3 X  13      78.740  71.480  85.840  0.00  0.00           H  
ATOM    417  H5' DT3 X  13      76.980  72.700  86.980  0.00  0.00           H  
ATOM    418  H71 DT3 X  13      79.900  75.780  92.840  0.00  0.00           H  
ATOM    419  H72 DT3 X  13      78.480  75.810  91.920  0.00  0.00           H  
ATOM    420  H73 DT3 X  13      79.090  74.220  92.460  0.00  0.00           H  
ATOM    421 H2'' DT3 X  13      81.450  70.930  88.910  0.00  0.00           H  
ATOM    422 H5'' DT3 X  13      76.920  71.080  87.150  0.00  0.00           H  
ATOM    423  C5' DT5 X  14      86.000  90.330  70.260  0.00  0.00           C  
ATOM    424  O5' DT5 X  14      85.170  89.200  70.030  0.00  0.00           O  
ATOM    425  C4' DT5 X  14      86.610  90.250  71.630  0.00  0.00           C  
ATOM    426  O4' DT5 X  14      85.570  90.270  72.540  0.00  0.00           O  
ATOM    427  C3' DT5 X  14      87.520  89.070  71.960  0.00  0.00           C  
ATOM    428  O3' DT5 X  14      88.720  89.580  72.530  0.00  0.00           O  
ATOM    429  C2' DT5 X  14      86.670  88.360  73.010  0.00  0.00           C  
ATOM    430  C1' DT5 X  14      86.000  89.500  73.640  0.00  0.00           C  
ATOM    431  N1  DT5 X  14      84.830  89.090  74.440  0.00  0.00           N  
ATOM    432  C2  DT5 X  14      84.670  89.560  75.750  0.00  0.00           C  
ATOM    433  O2  DT5 X  14      85.480  90.300  76.370  0.00  0.00           O  
ATOM    434  N3  DT5 X  14      83.650  89.070  76.430  0.00  0.00           N  
ATOM    435  C4  DT5 X  14      82.550  88.340  75.920  0.00  0.00           C  
ATOM    436  O4  DT5 X  14      81.490  88.170  76.570  0.00  0.00           O  
ATOM    437  C5  DT5 X  14      82.790  87.800  74.580  0.00  0.00           C  
ATOM    438  C6  DT5 X  14      83.880  88.280  73.860  0.00  0.00           C  
ATOM    439  C7  DT5 X  14      81.830  86.850  73.890  0.00  0.00           C  
ATOM    440 HO5' DT5 X  14      85.610  88.620  69.420  0.00  0.00           H  
ATOM    441  H3  DT5 X  14      83.430  89.510  77.310  0.00  0.00           H  
ATOM    442  H6  DT5 X  14      83.820  87.900  72.850  0.00  0.00           H  
ATOM    443  H1' DT5 X  14      86.820  90.000  74.150  0.00  0.00           H  
ATOM    444  H2' DT5 X  14      85.950  87.710  72.500  0.00  0.00           H  
ATOM    445  H3' DT5 X  14      87.710  88.490  71.060  0.00  0.00           H  
ATOM    446  H4' DT5 X  14      87.220  91.150  71.750  0.00  0.00           H  
ATOM    447  H5' DT5 X  14      85.410  91.230  70.120  0.00  0.00           H  
ATOM    448  H71 DT5 X  14      82.040  86.760  72.830  0.00  0.00           H  
ATOM    449  H72 DT5 X  14      81.860  85.860  74.350  0.00  0.00           H  
ATOM    450  H73 DT5 X  14      80.790  87.120  74.040  0.00  0.00           H  
ATOM    451 H2'' DT5 X  14      87.230  87.710  73.680  0.00  0.00           H  
ATOM    452 H5'' DT5 X  14      86.820  90.310  69.560  0.00  0.00           H  
ATOM    453  P    DG X  15      90.020  88.680  72.790  0.00  0.00           P  
ATOM    454  C5'  DG X  15      90.120  88.750  75.420  0.00  0.00           C  
ATOM    455  O5'  DG X  15      89.730  88.040  74.200  0.00  0.00           O  
ATOM    456  C4'  DG X  15      89.450  88.200  76.690  0.00  0.00           C  
ATOM    457  O4'  DG X  15      88.080  88.060  76.730  0.00  0.00           O  
ATOM    458  C3'  DG X  15      89.920  86.770  76.940  0.00  0.00           C  
ATOM    459  O3'  DG X  15      91.130  86.840  77.600  0.00  0.00           O  
ATOM    460  C2'  DG X  15      88.750  86.020  77.520  0.00  0.00           C  
ATOM    461  C1'  DG X  15      87.670  87.090  77.620  0.00  0.00           C  
ATOM    462  N1   DG X  15      82.850  86.400  79.450  0.00  0.00           N  
ATOM    463  C2   DG X  15      83.890  87.120  79.940  0.00  0.00           C  
ATOM    464  N2   DG X  15      83.840  87.790  81.070  0.00  0.00           N  
ATOM    465  N3   DG X  15      85.120  87.290  79.350  0.00  0.00           N  
ATOM    466  C4   DG X  15      85.130  86.720  78.140  0.00  0.00           C  
ATOM    467  C5   DG X  15      84.120  86.030  77.480  0.00  0.00           C  
ATOM    468  C6   DG X  15      82.880  85.860  78.180  0.00  0.00           C  
ATOM    469  O6   DG X  15      81.890  85.210  77.860  0.00  0.00           O  
ATOM    470  N7   DG X  15      84.570  85.570  76.270  0.00  0.00           N  
ATOM    471  C8   DG X  15      85.850  85.820  76.290  0.00  0.00           C  
ATOM    472  N9   DG X  15      86.250  86.620  77.320  0.00  0.00           N  
ATOM    473  OP1  DG X  15      91.200  89.650  72.880  0.00  0.00           O  
ATOM    474  OP2  DG X  15      90.080  87.590  71.810  0.00  0.00           O1-
ATOM    475  H1   DG X  15      81.990  86.420  79.980  0.00  0.00           H  
ATOM    476  H8   DG X  15      86.530  85.550  75.490  0.00  0.00           H  
ATOM    477  H1'  DG X  15      87.650  87.500  78.630  0.00  0.00           H  
ATOM    478  H2'  DG X  15      88.510  85.180  76.860  0.00  0.00           H  
ATOM    479  H21  DG X  15      82.930  87.780  81.510  0.00  0.00           H  
ATOM    480  H3'  DG X  15      90.010  86.400  75.930  0.00  0.00           H  
ATOM    481  H22  DG X  15      84.520  88.530  81.190  0.00  0.00           H  
ATOM    482  H4'  DG X  15      89.790  88.740  77.580  0.00  0.00           H  
ATOM    483  H5'  DG X  15      89.770  89.780  75.250  0.00  0.00           H  
ATOM    484 H2''  DG X  15      88.900  85.600  78.510  0.00  0.00           H  
ATOM    485 H5''  DG X  15      91.180  88.660  75.640  0.00  0.00           H  
ATOM    486  P    DG X  16      91.760  85.580  78.310  0.00  0.00           P  
ATOM    487  C5'  DG X  16      91.270  86.460  80.770  0.00  0.00           C  
ATOM    488  O5'  DG X  16      91.080  85.470  79.730  0.00  0.00           O  
ATOM    489  C4'  DG X  16      90.370  86.140  82.010  0.00  0.00           C  
ATOM    490  O4'  DG X  16      89.020  85.970  81.570  0.00  0.00           O  
ATOM    491  C3'  DG X  16      90.850  84.830  82.690  0.00  0.00           C  
ATOM    492  O3'  DG X  16      90.550  84.840  84.100  0.00  0.00           O  
ATOM    493  C2'  DG X  16      89.820  83.860  82.040  0.00  0.00           C  
ATOM    494  C1'  DG X  16      88.680  84.730  81.950  0.00  0.00           C  
ATOM    495  N1   DG X  16      83.610  84.320  81.850  0.00  0.00           N  
ATOM    496  C2   DG X  16      84.450  85.070  82.670  0.00  0.00           C  
ATOM    497  N2   DG X  16      84.000  85.480  83.860  0.00  0.00           N  
ATOM    498  N3   DG X  16      85.720  85.160  82.570  0.00  0.00           N  
ATOM    499  C4   DG X  16      86.220  84.480  81.510  0.00  0.00           C  
ATOM    500  C5   DG X  16      85.440  83.860  80.520  0.00  0.00           C  
ATOM    501  C6   DG X  16      84.050  83.820  80.670  0.00  0.00           C  
ATOM    502  O6   DG X  16      83.180  83.200  79.940  0.00  0.00           O  
ATOM    503  N7   DG X  16      86.290  83.250  79.550  0.00  0.00           N  
ATOM    504  C8   DG X  16      87.470  83.450  80.030  0.00  0.00           C  
ATOM    505  N9   DG X  16      87.510  84.230  81.150  0.00  0.00           N  
ATOM    506  OP1  DG X  16      93.180  85.970  78.580  0.00  0.00           O  
ATOM    507  OP2  DG X  16      91.580  84.420  77.460  0.00  0.00           O1-
ATOM    508  H1   DG X  16      82.630  84.260  82.100  0.00  0.00           H  
ATOM    509  H8   DG X  16      88.350  83.150  79.490  0.00  0.00           H  
ATOM    510  H1'  DG X  16      88.350  84.770  83.000  0.00  0.00           H  
ATOM    511  H2'  DG X  16      90.180  83.550  81.060  0.00  0.00           H  
ATOM    512  H21  DG X  16      82.990  85.540  83.950  0.00  0.00           H  
ATOM    513  H3'  DG X  16      91.910  84.720  82.440  0.00  0.00           H  
ATOM    514  H22  DG X  16      84.600  86.110  84.380  0.00  0.00           H  
ATOM    515  H4'  DG X  16      90.440  86.940  82.740  0.00  0.00           H  
ATOM    516  H5'  DG X  16      90.940  87.400  80.340  0.00  0.00           H  
ATOM    517 H2''  DG X  16      89.600  83.030  82.720  0.00  0.00           H  
ATOM    518 H5''  DG X  16      92.280  86.710  81.080  0.00  0.00           H  
ATOM    519  P    DG X  17      91.770  85.220  85.070  0.00  0.00           P  
ATOM    520  C5'  DG X  17      90.190  86.430  86.710  0.00  0.00           C  
ATOM    521  O5'  DG X  17      91.060  85.360  86.440  0.00  0.00           O  
ATOM    522  C4'  DG X  17      89.240  86.240  87.930  0.00  0.00           C  
ATOM    523  O4'  DG X  17      87.890  85.850  87.550  0.00  0.00           O  
ATOM    524  C3'  DG X  17      89.730  85.180  88.940  0.00  0.00           C  
ATOM    525  O3'  DG X  17      89.680  85.690  90.220  0.00  0.00           O  
ATOM    526  C2'  DG X  17      88.970  83.950  88.390  0.00  0.00           C  
ATOM    527  C1'  DG X  17      87.710  84.460  87.770  0.00  0.00           C  
ATOM    528  N1   DG X  17      83.590  82.530  85.580  0.00  0.00           N  
ATOM    529  C2   DG X  17      83.670  83.180  86.750  0.00  0.00           C  
ATOM    530  N2   DG X  17      82.670  83.130  87.570  0.00  0.00           N  
ATOM    531  N3   DG X  17      84.780  83.680  87.200  0.00  0.00           N  
ATOM    532  C4   DG X  17      85.850  83.460  86.370  0.00  0.00           C  
ATOM    533  C5   DG X  17      85.860  82.750  85.210  0.00  0.00           C  
ATOM    534  C6   DG X  17      84.640  82.220  84.760  0.00  0.00           C  
ATOM    535  O6   DG X  17      84.390  81.610  83.680  0.00  0.00           O  
ATOM    536  N7   DG X  17      87.080  82.770  84.600  0.00  0.00           N  
ATOM    537  C8   DG X  17      87.810  83.530  85.410  0.00  0.00           C  
ATOM    538  N9   DG X  17      87.150  83.840  86.580  0.00  0.00           N  
ATOM    539  OP1  DG X  17      92.260  86.580  84.740  0.00  0.00           O  
ATOM    540  OP2  DG X  17      92.660  84.050  85.120  0.00  0.00           O1-
ATOM    541  H1   DG X  17      82.720  82.090  85.380  0.00  0.00           H  
ATOM    542  H8   DG X  17      88.850  83.770  85.260  0.00  0.00           H  
ATOM    543  H1'  DG X  17      86.950  84.470  88.560  0.00  0.00           H  
ATOM    544  H2'  DG X  17      89.580  83.490  87.610  0.00  0.00           H  
ATOM    545  H21  DG X  17      81.790  82.700  87.310  0.00  0.00           H  
ATOM    546  H3'  DG X  17      90.780  85.160  88.640  0.00  0.00           H  
ATOM    547  H22  DG X  17      82.840  83.520  88.490  0.00  0.00           H  
ATOM    548  H4'  DG X  17      89.080  87.190  88.450  0.00  0.00           H  
ATOM    549  H5'  DG X  17      89.510  86.640  85.880  0.00  0.00           H  
ATOM    550 H2''  DG X  17      88.750  83.250  89.190  0.00  0.00           H  
ATOM    551 H5''  DG X  17      90.850  87.270  86.950  0.00  0.00           H  
ATOM    552  P    DG X  18      89.900  84.810  91.520  0.00  0.00           P  
ATOM    553  C5'  DG X  18      87.610  83.600  92.290  0.00  0.00           C  
ATOM    554  O5'  DG X  18      88.790  83.640  91.530  0.00  0.00           O  
ATOM    555  C4'  DG X  18      86.820  82.300  92.240  0.00  0.00           C  
ATOM    556  O4'  DG X  18      86.230  82.000  90.980  0.00  0.00           O  
ATOM    557  C3'  DG X  18      87.780  81.130  92.600  0.00  0.00           C  
ATOM    558  O3'  DG X  18      87.280  80.390  93.730  0.00  0.00           O  
ATOM    559  C2'  DG X  18      87.900  80.370  91.240  0.00  0.00           C  
ATOM    560  C1'  DG X  18      86.540  80.680  90.670  0.00  0.00           C  
ATOM    561  N1   DG X  18      83.360  79.200  86.970  0.00  0.00           N  
ATOM    562  C2   DG X  18      83.060  79.620  88.200  0.00  0.00           C  
ATOM    563  N2   DG X  18      81.830  79.520  88.620  0.00  0.00           N  
ATOM    564  N3   DG X  18      83.960  80.050  89.080  0.00  0.00           N  
ATOM    565  C4   DG X  18      85.230  80.170  88.570  0.00  0.00           C  
ATOM    566  C5   DG X  18      85.580  79.790  87.320  0.00  0.00           C  
ATOM    567  C6   DG X  18      84.600  79.330  86.430  0.00  0.00           C  
ATOM    568  O6   DG X  18      84.610  78.920  85.280  0.00  0.00           O  
ATOM    569  N7   DG X  18      86.950  79.890  87.130  0.00  0.00           N  
ATOM    570  C8   DG X  18      87.360  80.320  88.300  0.00  0.00           C  
ATOM    571  N9   DG X  18      86.410  80.430  89.190  0.00  0.00           N  
ATOM    572  OP1  DG X  18      89.690  85.660  92.720  0.00  0.00           O  
ATOM    573  OP2  DG X  18      91.080  83.990  91.460  0.00  0.00           O1-
ATOM    574  H1   DG X  18      82.570  78.860  86.430  0.00  0.00           H  
ATOM    575  H8   DG X  18      88.400  80.520  88.520  0.00  0.00           H  
ATOM    576  H1'  DG X  18      85.840  80.050  91.220  0.00  0.00           H  
ATOM    577  H2'  DG X  18      88.690  80.780  90.620  0.00  0.00           H  
ATOM    578  H21  DG X  18      81.060  79.240  88.040  0.00  0.00           H  
ATOM    579  H3'  DG X  18      88.740  81.530  92.910  0.00  0.00           H  
ATOM    580  H22  DG X  18      81.600  79.920  89.520  0.00  0.00           H  
ATOM    581  H4'  DG X  18      86.000  82.400  92.950  0.00  0.00           H  
ATOM    582  H5'  DG X  18      86.940  84.410  92.030  0.00  0.00           H  
ATOM    583 H2''  DG X  18      88.090  79.300  91.410  0.00  0.00           H  
ATOM    584 H5''  DG X  18      87.890  83.800  93.330  0.00  0.00           H  
ATOM    585  P   DT3 X  19      87.630  78.860  94.070  0.00  0.00           P  
ATOM    586  C5' DT3 X  19      85.250  78.060  93.020  0.00  0.00           C  
ATOM    587  O5' DT3 X  19      86.670  78.040  92.950  0.00  0.00           O  
ATOM    588  C4' DT3 X  19      84.470  77.180  91.950  0.00  0.00           C  
ATOM    589  O4' DT3 X  19      85.050  77.510  90.680  0.00  0.00           O  
ATOM    590  C3' DT3 X  19      84.700  75.650  92.190  0.00  0.00           C  
ATOM    591  O3' DT3 X  19      83.480  75.020  92.170  0.00  0.00           O  
ATOM    592  C2' DT3 X  19      85.560  75.310  91.000  0.00  0.00           C  
ATOM    593  C1' DT3 X  19      85.470  76.340  89.990  0.00  0.00           C  
ATOM    594  N1  DT3 X  19      86.710  76.500  89.170  0.00  0.00           N  
ATOM    595  C2  DT3 X  19      86.590  76.450  87.780  0.00  0.00           C  
ATOM    596  O2  DT3 X  19      85.480  76.260  87.190  0.00  0.00           O  
ATOM    597  N3  DT3 X  19      87.690  76.720  87.020  0.00  0.00           N  
ATOM    598  C4  DT3 X  19      88.850  77.070  87.540  0.00  0.00           C  
ATOM    599  O4  DT3 X  19      89.720  77.370  86.740  0.00  0.00           O  
ATOM    600  C5  DT3 X  19      88.940  76.950  89.020  0.00  0.00           C  
ATOM    601  C6  DT3 X  19      87.880  76.730  89.830  0.00  0.00           C  
ATOM    602  C7  DT3 X  19      90.280  77.090  89.750  0.00  0.00           C  
ATOM    603  OP1 DT3 X  19      87.190  78.730  95.480  0.00  0.00           O  
ATOM    604  OP2 DT3 X  19      89.060  78.530  93.750  0.00  0.00           O  
ATOM    605 HO3' DT3 X  19      83.190  75.120  93.080  0.00  0.00           H  
ATOM    606  H3  DT3 X  19      87.420  76.970  86.090  0.00  0.00           H  
ATOM    607  H6  DT3 X  19      87.990  76.740  90.910  0.00  0.00           H  
ATOM    608  H1' DT3 X  19      84.670  76.120  89.270  0.00  0.00           H  
ATOM    609  H2' DT3 X  19      86.590  75.210  91.350  0.00  0.00           H  
ATOM    610  H3' DT3 X  19      85.280  75.510  93.110  0.00  0.00           H  
ATOM    611  H4' DT3 X  19      83.410  77.410  91.860  0.00  0.00           H  
ATOM    612  H5' DT3 X  19      84.920  79.090  92.930  0.00  0.00           H  
ATOM    613  H71 DT3 X  19      91.050  76.450  89.340  0.00  0.00           H  
ATOM    614  H72 DT3 X  19      90.590  78.120  89.560  0.00  0.00           H  
ATOM    615  H73 DT3 X  19      90.220  77.000  90.830  0.00  0.00           H  
ATOM    616 H2'' DT3 X  19      85.220  74.370  90.570  0.00  0.00           H  
ATOM    617 H5'' DT3 X  19      84.960  77.650  93.990  0.00  0.00           H  
ATOM    618  C5' DT5 X  20      79.350  81.820  69.870  0.00  0.00           C  
ATOM    619  O5' DT5 X  20      77.960  81.720  70.140  0.00  0.00           O  
ATOM    620  C4' DT5 X  20      80.230  81.250  70.980  0.00  0.00           C  
ATOM    621  O4' DT5 X  20      80.090  81.980  72.200  0.00  0.00           O  
ATOM    622  C3' DT5 X  20      79.840  79.800  71.370  0.00  0.00           C  
ATOM    623  O3' DT5 X  20      80.940  79.000  71.310  0.00  0.00           O  
ATOM    624  C2' DT5 X  20      79.230  79.920  72.770  0.00  0.00           C  
ATOM    625  C1' DT5 X  20      80.110  81.080  73.210  0.00  0.00           C  
ATOM    626  N1  DT5 X  20      79.740  81.800  74.460  0.00  0.00           N  
ATOM    627  C2  DT5 X  20      80.800  82.600  74.980  0.00  0.00           C  
ATOM    628  O2  DT5 X  20      81.930  82.750  74.520  0.00  0.00           O  
ATOM    629  N3  DT5 X  20      80.440  83.400  76.020  0.00  0.00           N  
ATOM    630  C4  DT5 X  20      79.300  83.310  76.760  0.00  0.00           C  
ATOM    631  O4  DT5 X  20      79.210  83.970  77.850  0.00  0.00           O  
ATOM    632  C5  DT5 X  20      78.190  82.540  76.130  0.00  0.00           C  
ATOM    633  C6  DT5 X  20      78.470  81.860  74.990  0.00  0.00           C  
ATOM    634  C7  DT5 X  20      76.760  82.590  76.670  0.00  0.00           C  
ATOM    635 HO5' DT5 X  20      77.600  81.130  69.460  0.00  0.00           H  
ATOM    636  H3  DT5 X  20      81.220  83.940  76.360  0.00  0.00           H  
ATOM    637  H6  DT5 X  20      77.700  81.220  74.570  0.00  0.00           H  
ATOM    638  H1' DT5 X  20      81.140  80.740  73.270  0.00  0.00           H  
ATOM    639  H2' DT5 X  20      78.210  80.230  72.570  0.00  0.00           H  
ATOM    640  H3' DT5 X  20      79.090  79.400  70.690  0.00  0.00           H  
ATOM    641  H4' DT5 X  20      81.280  81.260  70.690  0.00  0.00           H  
ATOM    642  H5' DT5 X  20      79.610  82.860  69.660  0.00  0.00           H  
ATOM    643  H71 DT5 X  20      76.380  83.600  76.810  0.00  0.00           H  
ATOM    644  H72 DT5 X  20      76.120  82.080  75.950  0.00  0.00           H  
ATOM    645  H73 DT5 X  20      76.730  82.160  77.670  0.00  0.00           H  
ATOM    646 H2'' DT5 X  20      79.420  79.110  73.470  0.00  0.00           H  
ATOM    647 H5'' DT5 X  20      79.650  81.290  68.970  0.00  0.00           H  
ATOM    648  P    DG X  21      81.230  78.090  70.070  0.00  0.00           P  
ATOM    649  C5'  DG X  21      83.800  77.900  70.060  0.00  0.00           C  
ATOM    650  O5'  DG X  21      82.530  77.270  70.220  0.00  0.00           O  
ATOM    651  C4'  DG X  21      84.700  78.250  71.290  0.00  0.00           C  
ATOM    652  O4'  DG X  21      83.980  79.100  72.260  0.00  0.00           O  
ATOM    653  C3'  DG X  21      85.250  77.020  72.050  0.00  0.00           C  
ATOM    654  O3'  DG X  21      86.600  77.110  72.470  0.00  0.00           O  
ATOM    655  C2'  DG X  21      84.350  77.050  73.370  0.00  0.00           C  
ATOM    656  C1'  DG X  21      84.300  78.540  73.540  0.00  0.00           C  
ATOM    657  N1   DG X  21      83.500  81.830  77.360  0.00  0.00           N  
ATOM    658  C2   DG X  21      84.640  81.550  76.640  0.00  0.00           C  
ATOM    659  N2   DG X  21      85.740  82.200  76.860  0.00  0.00           N  
ATOM    660  N3   DG X  21      84.740  80.630  75.730  0.00  0.00           N  
ATOM    661  C4   DG X  21      83.520  79.990  75.560  0.00  0.00           C  
ATOM    662  C5   DG X  21      82.350  80.140  76.280  0.00  0.00           C  
ATOM    663  C6   DG X  21      82.340  81.080  77.290  0.00  0.00           C  
ATOM    664  O6   DG X  21      81.390  81.390  78.030  0.00  0.00           O  
ATOM    665  N7   DG X  21      81.330  79.370  75.720  0.00  0.00           N  
ATOM    666  C8   DG X  21      81.980  78.650  74.810  0.00  0.00           C  
ATOM    667  N9   DG X  21      83.290  79.020  74.590  0.00  0.00           N  
ATOM    668  OP1  DG X  21      81.320  78.920  68.850  0.00  0.00           O  
ATOM    669  OP2  DG X  21      80.180  77.070  70.050  0.00  0.00           O1-
ATOM    670  H1   DG X  21      83.600  82.440  78.170  0.00  0.00           H  
ATOM    671  H8   DG X  21      81.490  77.900  74.220  0.00  0.00           H  
ATOM    672  H1'  DG X  21      85.310  78.810  73.830  0.00  0.00           H  
ATOM    673  H2'  DG X  21      83.350  76.670  73.160  0.00  0.00           H  
ATOM    674  H21  DG X  21      85.830  82.930  77.550  0.00  0.00           H  
ATOM    675  H3'  DG X  21      85.090  76.120  71.460  0.00  0.00           H  
ATOM    676  H22  DG X  21      86.570  81.820  76.430  0.00  0.00           H  
ATOM    677  H4'  DG X  21      85.600  78.790  71.010  0.00  0.00           H  
ATOM    678  H5'  DG X  21      83.660  78.830  69.510  0.00  0.00           H  
ATOM    679 H2''  DG X  21      84.890  76.520  74.150  0.00  0.00           H  
ATOM    680 H5''  DG X  21      84.450  77.190  69.550  0.00  0.00           H  
ATOM    681  P    DG X  22      87.550  75.820  72.110  0.00  0.00           P  
ATOM    682  C5'  DG X  22      89.880  77.040  72.610  0.00  0.00           C  
ATOM    683  O5'  DG X  22      88.860  76.070  72.920  0.00  0.00           O  
ATOM    684  C4'  DG X  22      90.780  77.290  73.830  0.00  0.00           C  
ATOM    685  O4'  DG X  22      90.010  78.050  74.740  0.00  0.00           O  
ATOM    686  C3'  DG X  22      91.230  76.110  74.620  0.00  0.00           C  
ATOM    687  O3'  DG X  22      92.570  76.370  75.010  0.00  0.00           O  
ATOM    688  C2'  DG X  22      90.310  76.020  75.840  0.00  0.00           C  
ATOM    689  C1'  DG X  22      89.870  77.460  76.120  0.00  0.00           C  
ATOM    690  N1   DG X  22      86.650  79.690  79.460  0.00  0.00           N  
ATOM    691  C2   DG X  22      88.030  79.640  79.440  0.00  0.00           C  
ATOM    692  N2   DG X  22      88.550  80.370  80.420  0.00  0.00           N  
ATOM    693  N3   DG X  22      88.800  79.090  78.530  0.00  0.00           N  
ATOM    694  C4   DG X  22      88.030  78.330  77.670  0.00  0.00           C  
ATOM    695  C5   DG X  22      86.650  78.180  77.640  0.00  0.00           C  
ATOM    696  C6   DG X  22      85.930  78.880  78.690  0.00  0.00           C  
ATOM    697  O6   DG X  22      84.710  78.970  78.810  0.00  0.00           O  
ATOM    698  N7   DG X  22      86.240  77.320  76.580  0.00  0.00           N  
ATOM    699  C8   DG X  22      87.330  77.030  76.000  0.00  0.00           C  
ATOM    700  N9   DG X  22      88.450  77.540  76.620  0.00  0.00           N  
ATOM    701  OP1  DG X  22      87.830  75.940  70.610  0.00  0.00           O  
ATOM    702  OP2  DG X  22      86.900  74.630  72.640  0.00  0.00           O1-
ATOM    703  H1   DG X  22      86.210  80.200  80.190  0.00  0.00           H  
ATOM    704  H8   DG X  22      87.400  76.500  75.060  0.00  0.00           H  
ATOM    705  H1'  DG X  22      90.620  77.870  76.780  0.00  0.00           H  
ATOM    706  H2'  DG X  22      89.460  75.360  75.630  0.00  0.00           H  
ATOM    707  H21  DG X  22      88.030  80.750  81.200  0.00  0.00           H  
ATOM    708  H3'  DG X  22      91.130  75.230  73.990  0.00  0.00           H  
ATOM    709  H22  DG X  22      89.540  80.580  80.400  0.00  0.00           H  
ATOM    710  H4'  DG X  22      91.660  77.840  73.490  0.00  0.00           H  
ATOM    711  H5'  DG X  22      89.460  78.010  72.320  0.00  0.00           H  
ATOM    712 H2''  DG X  22      90.860  75.640  76.690  0.00  0.00           H  
ATOM    713 H5''  DG X  22      90.510  76.670  71.810  0.00  0.00           H  
ATOM    714  P    DG X  23      93.840  76.290  74.020  0.00  0.00           P  
ATOM    715  C5'  DG X  23      95.560  76.790  75.860  0.00  0.00           C  
ATOM    716  O5'  DG X  23      94.930  75.870  75.030  0.00  0.00           O  
ATOM    717  C4'  DG X  23      97.020  76.390  76.040  0.00  0.00           C  
ATOM    718  O4'  DG X  23      97.140  75.130  76.810  0.00  0.00           O  
ATOM    719  C3'  DG X  23      97.730  76.160  74.690  0.00  0.00           C  
ATOM    720  O3'  DG X  23      98.890  76.940  74.840  0.00  0.00           O  
ATOM    721  C2'  DG X  23      97.960  74.610  74.710  0.00  0.00           C  
ATOM    722  C1'  DG X  23      98.100  74.270  76.240  0.00  0.00           C  
ATOM    723  N1   DG X  23      99.540  70.420  79.330  0.00  0.00           N  
ATOM    724  C2   DG X  23     100.040  71.640  79.170  0.00  0.00           C  
ATOM    725  N2   DG X  23     101.050  72.120  79.930  0.00  0.00           N  
ATOM    726  N3   DG X  23      99.610  72.530  78.280  0.00  0.00           N  
ATOM    727  C4   DG X  23      98.540  72.140  77.580  0.00  0.00           C  
ATOM    728  C5   DG X  23      97.960  70.930  77.670  0.00  0.00           C  
ATOM    729  C6   DG X  23      98.460  70.000  78.660  0.00  0.00           C  
ATOM    730  O6   DG X  23      98.180  68.860  79.000  0.00  0.00           O  
ATOM    731  N7   DG X  23      96.950  70.780  76.720  0.00  0.00           N  
ATOM    732  C8   DG X  23      96.920  71.960  76.100  0.00  0.00           C  
ATOM    733  N9   DG X  23      97.840  72.830  76.630  0.00  0.00           N  
ATOM    734  OP1  DG X  23      94.100  77.620  73.400  0.00  0.00           O  
ATOM    735  OP2  DG X  23      93.710  75.090  73.170  0.00  0.00           O1-
ATOM    736  H1   DG X  23      99.990  69.840  80.020  0.00  0.00           H  
ATOM    737  H8   DG X  23      96.240  72.190  75.290  0.00  0.00           H  
ATOM    738  H1'  DG X  23      99.120  74.480  76.560  0.00  0.00           H  
ATOM    739  H2'  DG X  23      97.070  74.070  74.380  0.00  0.00           H  
ATOM    740  H21  DG X  23     101.380  71.510  80.650  0.00  0.00           H  
ATOM    741  H3'  DG X  23      97.120  76.340  73.810  0.00  0.00           H  
ATOM    742  H22  DG X  23     101.310  73.090  79.790  0.00  0.00           H  
ATOM    743  H4'  DG X  23      97.480  77.180  76.650  0.00  0.00           H  
ATOM    744  H5'  DG X  23      95.090  76.820  76.850  0.00  0.00           H  
ATOM    745 H2''  DG X  23      98.830  74.290  74.130  0.00  0.00           H  
ATOM    746 H5''  DG X  23      95.500  77.790  75.440  0.00  0.00           H  
ATOM    747  P    DG X  24     100.280  76.710  74.080  0.00  0.00           P  
ATOM    748  C5'  DG X  24     101.970  75.830  75.810  0.00  0.00           C  
ATOM    749  O5'  DG X  24     101.070  75.570  74.720  0.00  0.00           O  
ATOM    750  C4'  DG X  24     102.800  74.550  76.200  0.00  0.00           C  
ATOM    751  O4'  DG X  24     102.020  73.490  76.530  0.00  0.00           O  
ATOM    752  C3'  DG X  24     103.860  74.050  75.260  0.00  0.00           C  
ATOM    753  O3'  DG X  24     105.160  74.230  75.730  0.00  0.00           O  
ATOM    754  C2'  DG X  24     103.590  72.560  75.150  0.00  0.00           C  
ATOM    755  C1'  DG X  24     102.800  72.340  76.490  0.00  0.00           C  
ATOM    756  N1   DG X  24      98.900  69.580  74.650  0.00  0.00           N  
ATOM    757  C2   DG X  24      99.360  70.760  74.160  0.00  0.00           C  
ATOM    758  N2   DG X  24      98.690  71.360  73.250  0.00  0.00           N  
ATOM    759  N3   DG X  24     100.470  71.280  74.600  0.00  0.00           N  
ATOM    760  C4   DG X  24     101.130  70.600  75.670  0.00  0.00           C  
ATOM    761  C5   DG X  24     100.750  69.370  76.200  0.00  0.00           C  
ATOM    762  C6   DG X  24      99.590  68.800  75.580  0.00  0.00           C  
ATOM    763  O6   DG X  24      99.150  67.680  75.800  0.00  0.00           O  
ATOM    764  N7   DG X  24     101.520  68.930  77.260  0.00  0.00           N  
ATOM    765  C8   DG X  24     102.360  69.960  77.250  0.00  0.00           C  
ATOM    766  N9   DG X  24     102.140  71.060  76.470  0.00  0.00           N  
ATOM    767  OP1  DG X  24     100.990  77.950  74.330  0.00  0.00           O  
ATOM    768  OP2  DG X  24     100.020  76.280  72.710  0.00  0.00           O1-
ATOM    769  H1   DG X  24      97.970  69.280  74.430  0.00  0.00           H  
ATOM    770  H8   DG X  24     103.170  70.110  77.950  0.00  0.00           H  
ATOM    771  H1'  DG X  24     103.520  72.370  77.310  0.00  0.00           H  
ATOM    772  H2'  DG X  24     102.970  72.280  74.300  0.00  0.00           H  
ATOM    773  H21  DG X  24      97.830  70.970  72.890  0.00  0.00           H  
ATOM    774  H3'  DG X  24     103.750  74.480  74.260  0.00  0.00           H  
ATOM    775  H22  DG X  24      99.070  72.260  72.970  0.00  0.00           H  
ATOM    776  H4'  DG X  24     103.370  74.810  77.090  0.00  0.00           H  
ATOM    777  H5'  DG X  24     101.510  76.240  76.700  0.00  0.00           H  
ATOM    778 H2''  DG X  24     104.510  72.000  75.010  0.00  0.00           H  
ATOM    779 H5''  DG X  24     102.660  76.590  75.440  0.00  0.00           H  
ATOM    780  P   DT3 X  25     106.320  74.240  74.600  0.00  0.00           P  
ATOM    781  C5' DT3 X  25     108.940  74.620  74.790  0.00  0.00           C  
ATOM    782  O5' DT3 X  25     107.650  74.720  75.380  0.00  0.00           O  
ATOM    783  C4' DT3 X  25     109.580  73.170  74.740  0.00  0.00           C  
ATOM    784  O4' DT3 X  25     110.730  73.200  73.880  0.00  0.00           O  
ATOM    785  C3' DT3 X  25     110.010  72.610  76.070  0.00  0.00           C  
ATOM    786  O3' DT3 X  25     108.940  71.730  76.580  0.00  0.00           O  
ATOM    787  C2' DT3 X  25     111.250  71.810  75.680  0.00  0.00           C  
ATOM    788  C1' DT3 X  25     111.480  72.020  74.160  0.00  0.00           C  
ATOM    789  N1  DT3 X  25     112.840  72.130  73.620  0.00  0.00           N  
ATOM    790  C2  DT3 X  25     113.260  71.290  72.610  0.00  0.00           C  
ATOM    791  O2  DT3 X  25     112.510  70.500  72.000  0.00  0.00           O  
ATOM    792  N3  DT3 X  25     114.540  71.410  72.150  0.00  0.00           N  
ATOM    793  C4  DT3 X  25     115.480  72.370  72.590  0.00  0.00           C  
ATOM    794  O4  DT3 X  25     116.570  72.460  71.980  0.00  0.00           O  
ATOM    795  C5  DT3 X  25     114.990  73.190  73.680  0.00  0.00           C  
ATOM    796  C6  DT3 X  25     113.750  73.110  74.190  0.00  0.00           C  
ATOM    797  C7  DT3 X  25     115.870  74.180  74.360  0.00  0.00           C  
ATOM    798  OP1 DT3 X  25     106.110  75.260  73.600  0.00  0.00           O  
ATOM    799  OP2 DT3 X  25     106.520  72.870  74.140  0.00  0.00           O  
ATOM    800 HO3' DT3 X  25     108.160  72.230  76.820  0.00  0.00           H  
ATOM    801  H3  DT3 X  25     114.810  70.740  71.440  0.00  0.00           H  
ATOM    802  H6  DT3 X  25     113.410  73.610  75.090  0.00  0.00           H  
ATOM    803  H1' DT3 X  25     111.000  71.140  73.730  0.00  0.00           H  
ATOM    804  H2' DT3 X  25     112.120  72.230  76.190  0.00  0.00           H  
ATOM    805  H3' DT3 X  25     110.320  73.370  76.780  0.00  0.00           H  
ATOM    806  H4' DT3 X  25     108.940  72.430  74.260  0.00  0.00           H  
ATOM    807  H5' DT3 X  25     108.940  74.970  73.770  0.00  0.00           H  
ATOM    808  H71 DT3 X  25     116.780  73.660  74.640  0.00  0.00           H  
ATOM    809  H72 DT3 X  25     116.170  74.910  73.600  0.00  0.00           H  
ATOM    810  H73 DT3 X  25     115.360  74.520  75.250  0.00  0.00           H  
ATOM    811 H2'' DT3 X  25     111.150  70.750  75.920  0.00  0.00           H  
ATOM    812 H5'' DT3 X  25     109.560  75.290  75.410  0.00  0.00           H  
ATOM    813  K+   K+ X  26      80.690  83.430  79.820  0.00  0.00           K  
ATOM    814  K+   K+ X  27      82.960  79.420  83.240  0.00  0.00           K  
END
