# Supplementary material for: Mechanical Stability and Unfolding Pathways of Parallel Tetrameric G-Quadruplexes Probed by Pulling Simulations
Source: J Chem Inf Model. 2024 Apr 17;64(9):3896–911. doi: 10.1021/acs.jcim.4c00227 (PMC11094737; doi:10.1021/acs.jcim.4c00227)
Supplement: Supplementary file 2 — ci4c00227_si_002.zip [file ci4c00227_si_002.zip › shift_4q_1_8_r1.pdb]

ATOM      1  C5' DT5 X   1     -14.250  17.500 -13.550  0.00  0.00           C  
ATOM      2  O5' DT5 X   1     -13.790  17.900 -14.840  0.00  0.00           O  
ATOM      3  C4' DT5 X   1     -15.390  16.510 -13.610  0.00  0.00           C  
ATOM      4  O4' DT5 X   1     -16.580  17.030 -14.300  0.00  0.00           O  
ATOM      5  C3' DT5 X   1     -14.840  15.320 -14.470  0.00  0.00           C  
ATOM      6  O3' DT5 X   1     -15.360  14.120 -13.950  0.00  0.00           O  
ATOM      7  C2' DT5 X   1     -15.380  15.520 -15.800  0.00  0.00           C  
ATOM      8  C1' DT5 X   1     -16.710  16.270 -15.510  0.00  0.00           C  
ATOM      9  N1  DT5 X   1     -17.200  17.000 -16.720  0.00  0.00           N  
ATOM     10  C2  DT5 X   1     -16.620  18.300 -17.000  0.00  0.00           C  
ATOM     11  O2  DT5 X   1     -15.680  18.720 -16.350  0.00  0.00           O  
ATOM     12  N3  DT5 X   1     -17.140  18.930 -18.110  0.00  0.00           N  
ATOM     13  C4  DT5 X   1     -18.150  18.430 -18.880  0.00  0.00           C  
ATOM     14  O4  DT5 X   1     -18.550  19.070 -19.790  0.00  0.00           O  
ATOM     15  C5  DT5 X   1     -18.670  17.120 -18.500  0.00  0.00           C  
ATOM     16  C6  DT5 X   1     -18.230  16.450 -17.460  0.00  0.00           C  
ATOM     17  C7  DT5 X   1     -19.830  16.550 -19.180  0.00  0.00           C  
ATOM     18 HO5' DT5 X   1     -14.510  18.320 -15.310  0.00  0.00           H  
ATOM     19  H3  DT5 X   1     -16.790  19.850 -18.330  0.00  0.00           H  
ATOM     20  H6  DT5 X   1     -18.660  15.480 -17.260  0.00  0.00           H  
ATOM     21  H1' DT5 X   1     -17.420  15.460 -15.360  0.00  0.00           H  
ATOM     22  H2' DT5 X   1     -14.730  16.040 -16.500  0.00  0.00           H  
ATOM     23  H3' DT5 X   1     -13.760  15.210 -14.440  0.00  0.00           H  
ATOM     24  H4' DT5 X   1     -15.650  16.110 -12.620  0.00  0.00           H  
ATOM     25  H5' DT5 X   1     -14.560  18.420 -13.050  0.00  0.00           H  
ATOM     26  H71 DT5 X   1     -20.020  15.540 -18.790  0.00  0.00           H  
ATOM     27  H72 DT5 X   1     -20.680  17.170 -18.870  0.00  0.00           H  
ATOM     28  H73 DT5 X   1     -19.710  16.390 -20.240  0.00  0.00           H  
ATOM     29 H2'' DT5 X   1     -15.440  14.560 -16.320  0.00  0.00           H  
ATOM     30 H5'' DT5 X   1     -13.460  16.960 -13.030  0.00  0.00           H  
ATOM     31  P    DT X   2     -14.630  12.700 -14.050  0.00  0.00           P  
ATOM     32  C5'  DT X   2     -14.430  12.630 -11.470  0.00  0.00           C  
ATOM     33  O5'  DT X   2     -14.850  11.970 -12.660  0.00  0.00           O  
ATOM     34  C4'  DT X   2     -14.220  11.620 -10.320  0.00  0.00           C  
ATOM     35  O4'  DT X   2     -15.500  11.110  -9.860  0.00  0.00           O  
ATOM     36  C3'  DT X   2     -13.320  10.420 -10.690  0.00  0.00           C  
ATOM     37  O3'  DT X   2     -12.330  10.210  -9.780  0.00  0.00           O  
ATOM     38  C2'  DT X   2     -14.300   9.250 -10.820  0.00  0.00           C  
ATOM     39  C1'  DT X   2     -15.420   9.640  -9.880  0.00  0.00           C  
ATOM     40  N1   DT X   2     -16.690   9.070 -10.330  0.00  0.00           N  
ATOM     41  C2   DT X   2     -17.130   7.870  -9.730  0.00  0.00           C  
ATOM     42  O2   DT X   2     -16.430   7.260  -8.920  0.00  0.00           O  
ATOM     43  N3   DT X   2     -18.420   7.460 -10.100  0.00  0.00           N  
ATOM     44  C4   DT X   2     -19.160   7.940 -11.090  0.00  0.00           C  
ATOM     45  O4   DT X   2     -20.310   7.540 -11.240  0.00  0.00           O  
ATOM     46  C5   DT X   2     -18.430   8.940 -11.890  0.00  0.00           C  
ATOM     47  C6   DT X   2     -17.280   9.490 -11.540  0.00  0.00           C  
ATOM     48  C7   DT X   2     -19.130   9.570 -13.080  0.00  0.00           C  
ATOM     49  OP1  DT X   2     -13.200  12.890 -14.210  0.00  0.00           O  
ATOM     50  OP2  DT X   2     -15.350  11.990 -15.100  0.00  0.00           O1-
ATOM     51  H3   DT X   2     -18.710   6.630  -9.590  0.00  0.00           H  
ATOM     52  H6   DT X   2     -16.830  10.290 -12.090  0.00  0.00           H  
ATOM     53  H1'  DT X   2     -15.170   9.350  -8.860  0.00  0.00           H  
ATOM     54  H2'  DT X   2     -14.670   9.180 -11.840  0.00  0.00           H  
ATOM     55  H3'  DT X   2     -12.890  10.620 -11.680  0.00  0.00           H  
ATOM     56  H4'  DT X   2     -13.690  12.100  -9.500  0.00  0.00           H  
ATOM     57  H5'  DT X   2     -15.140  13.380 -11.120  0.00  0.00           H  
ATOM     58  H71  DT X   2     -19.550   8.800 -13.740  0.00  0.00           H  
ATOM     59  H72  DT X   2     -20.000  10.110 -12.680  0.00  0.00           H  
ATOM     60  H73  DT X   2     -18.500  10.200 -13.710  0.00  0.00           H  
ATOM     61 H2''  DT X   2     -13.960   8.230 -10.600  0.00  0.00           H  
ATOM     62 H5''  DT X   2     -13.520  13.220 -11.620  0.00  0.00           H  
ATOM     63  P    DG X   3     -10.890  10.980  -9.870  0.00  0.00           P  
ATOM     64  C5'  DG X   3      -8.740  10.410  -8.640  0.00  0.00           C  
ATOM     65  O5'  DG X   3     -10.070  10.120  -8.940  0.00  0.00           O  
ATOM     66  C4'  DG X   3      -8.100   9.340  -7.690  0.00  0.00           C  
ATOM     67  O4'  DG X   3      -6.840   9.780  -7.260  0.00  0.00           O  
ATOM     68  C3'  DG X   3      -8.730   8.790  -6.490  0.00  0.00           C  
ATOM     69  O3'  DG X   3      -9.350   7.520  -6.760  0.00  0.00           O  
ATOM     70  C2'  DG X   3      -7.500   8.630  -5.530  0.00  0.00           C  
ATOM     71  C1'  DG X   3      -6.300   8.820  -6.350  0.00  0.00           C  
ATOM     72  N1   DG X   3      -1.320   8.120  -5.600  0.00  0.00           N  
ATOM     73  C2   DG X   3      -2.160   7.430  -6.380  0.00  0.00           C  
ATOM     74  N2   DG X   3      -1.730   6.570  -7.200  0.00  0.00           N  
ATOM     75  N3   DG X   3      -3.450   7.730  -6.560  0.00  0.00           N  
ATOM     76  C4   DG X   3      -3.860   8.800  -5.780  0.00  0.00           C  
ATOM     77  C5   DG X   3      -3.030   9.510  -4.880  0.00  0.00           C  
ATOM     78  C6   DG X   3      -1.630   9.170  -4.780  0.00  0.00           C  
ATOM     79  O6   DG X   3      -0.710   9.710  -4.160  0.00  0.00           O  
ATOM     80  N7   DG X   3      -3.790  10.410  -4.140  0.00  0.00           N  
ATOM     81  C8   DG X   3      -4.940  10.240  -4.640  0.00  0.00           C  
ATOM     82  N9   DG X   3      -5.090   9.340  -5.670  0.00  0.00           N  
ATOM     83  OP1  DG X   3     -11.090  12.300  -9.190  0.00  0.00           O  
ATOM     84  OP2  DG X   3     -10.370  10.950 -11.280  0.00  0.00           O1-
ATOM     85  H1   DG X   3      -0.340   7.880  -5.710  0.00  0.00           H  
ATOM     86  H8   DG X   3      -5.790  10.830  -4.370  0.00  0.00           H  
ATOM     87  H1'  DG X   3      -6.030   7.910  -6.890  0.00  0.00           H  
ATOM     88  H2'  DG X   3      -7.530   9.420  -4.780  0.00  0.00           H  
ATOM     89  H21  DG X   3      -0.730   6.420  -7.130  0.00  0.00           H  
ATOM     90  H3'  DG X   3      -9.380   9.520  -6.010  0.00  0.00           H  
ATOM     91  H22  DG X   3      -2.270   6.230  -7.980  0.00  0.00           H  
ATOM     92  H4'  DG X   3      -7.940   8.400  -8.230  0.00  0.00           H  
ATOM     93  H5'  DG X   3      -8.600  11.310  -8.030  0.00  0.00           H  
ATOM     94 H2''  DG X   3      -7.380   7.660  -5.050  0.00  0.00           H  
ATOM     95 H5''  DG X   3      -8.010  10.560  -9.440  0.00  0.00           H  
ATOM     96  P    DG X   4      -9.860   6.460  -5.670  0.00  0.00           P  
ATOM     97  C5'  DG X   4      -7.900   4.700  -6.470  0.00  0.00           C  
ATOM     98  O5'  DG X   4      -8.540   5.500  -5.400  0.00  0.00           O  
ATOM     99  C4'  DG X   4      -6.810   3.750  -6.030  0.00  0.00           C  
ATOM    100  O4'  DG X   4      -5.590   4.480  -5.770  0.00  0.00           O  
ATOM    101  C3'  DG X   4      -7.100   2.790  -4.890  0.00  0.00           C  
ATOM    102  O3'  DG X   4      -6.910   1.420  -5.350  0.00  0.00           O  
ATOM    103  C2'  DG X   4      -5.990   3.310  -3.900  0.00  0.00           C  
ATOM    104  C1'  DG X   4      -4.860   3.740  -4.850  0.00  0.00           C  
ATOM    105  N1   DG X   4       0.040   4.880  -4.030  0.00  0.00           N  
ATOM    106  C2   DG X   4      -0.470   3.920  -4.800  0.00  0.00           C  
ATOM    107  N2   DG X   4       0.320   3.030  -5.300  0.00  0.00           N  
ATOM    108  N3   DG X   4      -1.780   3.700  -4.940  0.00  0.00           N  
ATOM    109  C4   DG X   4      -2.520   4.530  -4.170  0.00  0.00           C  
ATOM    110  C5   DG X   4      -2.080   5.460  -3.260  0.00  0.00           C  
ATOM    111  C6   DG X   4      -0.650   5.610  -3.080  0.00  0.00           C  
ATOM    112  O6   DG X   4       0.010   6.320  -2.310  0.00  0.00           O  
ATOM    113  N7   DG X   4      -3.060   6.240  -2.710  0.00  0.00           N  
ATOM    114  C8   DG X   4      -4.120   5.690  -3.250  0.00  0.00           C  
ATOM    115  N9   DG X   4      -3.900   4.640  -4.100  0.00  0.00           N  
ATOM    116  OP1  DG X   4     -11.040   5.660  -6.120  0.00  0.00           O  
ATOM    117  OP2  DG X   4     -10.090   7.180  -4.380  0.00  0.00           O1-
ATOM    118  H1   DG X   4       1.040   5.050  -4.060  0.00  0.00           H  
ATOM    119  H8   DG X   4      -5.140   5.980  -3.040  0.00  0.00           H  
ATOM    120  H1'  DG X   4      -4.410   2.850  -5.310  0.00  0.00           H  
ATOM    121  H2'  DG X   4      -6.520   4.140  -3.440  0.00  0.00           H  
ATOM    122  H21  DG X   4       1.280   3.350  -5.290  0.00  0.00           H  
ATOM    123  H3'  DG X   4      -8.100   2.760  -4.450  0.00  0.00           H  
ATOM    124  H22  DG X   4      -0.130   2.300  -5.830  0.00  0.00           H  
ATOM    125  H4'  DG X   4      -6.670   3.120  -6.910  0.00  0.00           H  
ATOM    126  H5'  DG X   4      -7.400   5.270  -7.240  0.00  0.00           H  
ATOM    127 H2''  DG X   4      -5.750   2.590  -3.110  0.00  0.00           H  
ATOM    128 H5''  DG X   4      -8.640   3.960  -6.810  0.00  0.00           H  
ATOM    129  P    DG X   5      -6.870   0.130  -4.400  0.00  0.00           P  
ATOM    130  C5'  DG X   5      -4.400  -0.140  -5.140  0.00  0.00           C  
ATOM    131  O5'  DG X   5      -5.350   0.000  -4.100  0.00  0.00           O  
ATOM    132  C4'  DG X   5      -2.970  -0.310  -4.690  0.00  0.00           C  
ATOM    133  O4'  DG X   5      -2.380   0.810  -4.120  0.00  0.00           O  
ATOM    134  C3'  DG X   5      -2.660  -1.550  -3.860  0.00  0.00           C  
ATOM    135  O3'  DG X   5      -2.190  -2.640  -4.640  0.00  0.00           O  
ATOM    136  C2'  DG X   5      -1.590  -1.030  -2.900  0.00  0.00           C  
ATOM    137  C1'  DG X   5      -1.210   0.360  -3.500  0.00  0.00           C  
ATOM    138  N1   DG X   5       2.930   2.470  -1.570  0.00  0.00           N  
ATOM    139  C2   DG X   5       2.820   1.380  -2.340  0.00  0.00           C  
ATOM    140  N2   DG X   5       3.900   0.860  -2.930  0.00  0.00           N  
ATOM    141  N3   DG X   5       1.640   0.970  -2.780  0.00  0.00           N  
ATOM    142  C4   DG X   5       0.550   1.610  -2.170  0.00  0.00           C  
ATOM    143  C5   DG X   5       0.580   2.740  -1.370  0.00  0.00           C  
ATOM    144  C6   DG X   5       1.910   3.180  -0.980  0.00  0.00           C  
ATOM    145  O6   DG X   5       2.180   4.100  -0.230  0.00  0.00           O  
ATOM    146  N7   DG X   5      -0.750   3.110  -1.080  0.00  0.00           N  
ATOM    147  C8   DG X   5      -1.520   2.310  -1.800  0.00  0.00           C  
ATOM    148  N9   DG X   5      -0.780   1.380  -2.490  0.00  0.00           N  
ATOM    149  OP1  DG X   5      -7.190  -1.080  -5.190  0.00  0.00           O  
ATOM    150  OP2  DG X   5      -7.550   0.380  -3.130  0.00  0.00           O1-
ATOM    151  H1   DG X   5       3.890   2.750  -1.390  0.00  0.00           H  
ATOM    152  H8   DG X   5      -2.590   2.360  -1.860  0.00  0.00           H  
ATOM    153  H1'  DG X   5      -0.450   0.450  -4.270  0.00  0.00           H  
ATOM    154  H2'  DG X   5      -1.890  -0.950  -1.860  0.00  0.00           H  
ATOM    155  H21  DG X   5       4.850   1.210  -2.870  0.00  0.00           H  
ATOM    156  H3'  DG X   5      -3.550  -1.780  -3.280  0.00  0.00           H  
ATOM    157  H22  DG X   5       3.780   0.020  -3.480  0.00  0.00           H  
ATOM    158  H4'  DG X   5      -2.490  -0.550  -5.660  0.00  0.00           H  
ATOM    159  H5'  DG X   5      -4.420   0.800  -5.680  0.00  0.00           H  
ATOM    160 H2''  DG X   5      -0.680  -1.630  -2.910  0.00  0.00           H  
ATOM    161 H5''  DG X   5      -4.730  -0.930  -5.820  0.00  0.00           H  
ATOM    162  P    DG X   6      -2.170  -4.130  -4.130  0.00  0.00           P  
ATOM    163  C5'  DG X   6       0.310  -4.430  -3.640  0.00  0.00           C  
ATOM    164  O5'  DG X   6      -0.910  -4.300  -3.120  0.00  0.00           O  
ATOM    165  C4'  DG X   6       1.500  -4.390  -2.700  0.00  0.00           C  
ATOM    166  O4'  DG X   6       1.710  -3.050  -2.210  0.00  0.00           O  
ATOM    167  C3'  DG X   6       1.280  -5.300  -1.490  0.00  0.00           C  
ATOM    168  O3'  DG X   6       2.390  -6.180  -1.360  0.00  0.00           O  
ATOM    169  C2'  DG X   6       1.140  -4.290  -0.380  0.00  0.00           C  
ATOM    170  C1'  DG X   6       2.120  -3.210  -0.930  0.00  0.00           C  
ATOM    171  N1   DG X   6       4.890   0.670   0.710  0.00  0.00           N  
ATOM    172  C2   DG X   6       5.210  -0.380  -0.080  0.00  0.00           C  
ATOM    173  N2   DG X   6       6.500  -0.530  -0.300  0.00  0.00           N  
ATOM    174  N3   DG X   6       4.360  -1.340  -0.460  0.00  0.00           N  
ATOM    175  C4   DG X   6       3.120  -1.120  -0.040  0.00  0.00           C  
ATOM    176  C5   DG X   6       2.690  -0.090   0.790  0.00  0.00           C  
ATOM    177  C6   DG X   6       3.640   0.880   1.240  0.00  0.00           C  
ATOM    178  O6   DG X   6       3.550   1.770   2.070  0.00  0.00           O  
ATOM    179  N7   DG X   6       1.340  -0.240   1.030  0.00  0.00           N  
ATOM    180  C8   DG X   6       0.970  -1.280   0.320  0.00  0.00           C  
ATOM    181  N9   DG X   6       2.010  -1.870  -0.320  0.00  0.00           N  
ATOM    182  OP1  DG X   6      -1.930  -5.060  -5.320  0.00  0.00           O  
ATOM    183  OP2  DG X   6      -3.420  -4.270  -3.380  0.00  0.00           O1-
ATOM    184  H1   DG X   6       5.550   1.420   0.820  0.00  0.00           H  
ATOM    185  H8   DG X   6      -0.030  -1.680   0.400  0.00  0.00           H  
ATOM    186  H1'  DG X   6       3.150  -3.550  -0.900  0.00  0.00           H  
ATOM    187  H2'  DG X   6       0.160  -3.810  -0.330  0.00  0.00           H  
ATOM    188  H21  DG X   6       7.140   0.190  -0.010  0.00  0.00           H  
ATOM    189  H3'  DG X   6       0.330  -5.810  -1.570  0.00  0.00           H  
ATOM    190  H22  DG X   6       6.750  -1.350  -0.850  0.00  0.00           H  
ATOM    191  H4'  DG X   6       2.420  -4.620  -3.230  0.00  0.00           H  
ATOM    192  H5'  DG X   6       0.430  -3.700  -4.440  0.00  0.00           H  
ATOM    193 H2''  DG X   6       1.500  -4.730   0.550  0.00  0.00           H  
ATOM    194 H5''  DG X   6       0.370  -5.400  -4.140  0.00  0.00           H  
ATOM    195  P   DT3 X   7       2.120  -7.700  -0.770  0.00  0.00           P  
ATOM    196  C5' DT3 X   7       4.760  -8.290  -1.170  0.00  0.00           C  
ATOM    197  O5' DT3 X   7       3.610  -8.220  -0.270  0.00  0.00           O  
ATOM    198  C4' DT3 X   7       6.040  -7.680  -0.620  0.00  0.00           C  
ATOM    199  O4' DT3 X   7       5.750  -6.310  -0.300  0.00  0.00           O  
ATOM    200  C3' DT3 X   7       6.530  -8.190   0.760  0.00  0.00           C  
ATOM    201  O3' DT3 X   7       7.830  -8.700   0.680  0.00  0.00           O  
ATOM    202  C2' DT3 X   7       6.390  -7.110   1.810  0.00  0.00           C  
ATOM    203  C1' DT3 X   7       6.370  -5.870   0.890  0.00  0.00           C  
ATOM    204  N1  DT3 X   7       5.520  -4.700   1.410  0.00  0.00           N  
ATOM    205  C2  DT3 X   7       6.200  -3.530   1.760  0.00  0.00           C  
ATOM    206  O2  DT3 X   7       7.380  -3.350   1.500  0.00  0.00           O  
ATOM    207  N3  DT3 X   7       5.430  -2.610   2.390  0.00  0.00           N  
ATOM    208  C4  DT3 X   7       4.200  -2.740   2.890  0.00  0.00           C  
ATOM    209  O4  DT3 X   7       3.700  -1.810   3.550  0.00  0.00           O  
ATOM    210  C5  DT3 X   7       3.510  -3.980   2.520  0.00  0.00           C  
ATOM    211  C6  DT3 X   7       4.170  -4.870   1.720  0.00  0.00           C  
ATOM    212  C7  DT3 X   7       2.170  -4.350   3.120  0.00  0.00           C  
ATOM    213  OP1 DT3 X   7       1.680  -8.550  -1.880  0.00  0.00           O  
ATOM    214  OP2 DT3 X   7       1.290  -7.640   0.400  0.00  0.00           O  
ATOM    215 HO3' DT3 X   7       7.690  -9.620   0.950  0.00  0.00           H  
ATOM    216  H3  DT3 X   7       5.920  -1.720   2.470  0.00  0.00           H  
ATOM    217  H6  DT3 X   7       3.740  -5.780   1.350  0.00  0.00           H  
ATOM    218  H1' DT3 X   7       7.390  -5.580   0.700  0.00  0.00           H  
ATOM    219  H2' DT3 X   7       5.400  -7.280   2.220  0.00  0.00           H  
ATOM    220  H3' DT3 X   7       5.840  -8.970   1.060  0.00  0.00           H  
ATOM    221  H4' DT3 X   7       6.890  -7.790  -1.290  0.00  0.00           H  
ATOM    222  H5' DT3 X   7       4.480  -7.720  -2.050  0.00  0.00           H  
ATOM    223  H71 DT3 X   7       1.850  -5.300   2.690  0.00  0.00           H  
ATOM    224  H72 DT3 X   7       2.320  -4.420   4.200  0.00  0.00           H  
ATOM    225  H73 DT3 X   7       1.400  -3.610   2.920  0.00  0.00           H  
ATOM    226 H2'' DT3 X   7       7.160  -7.180   2.580  0.00  0.00           H  
ATOM    227 H5'' DT3 X   7       5.040  -9.320  -1.380  0.00  0.00           H  
ATOM    228  C5' DT5 X   8      -1.650  13.340   5.810  0.00  0.00           C  
ATOM    229  O5' DT5 X   8      -0.580  13.540   4.970  0.00  0.00           O  
ATOM    230  C4' DT5 X   8      -1.740  11.860   6.250  0.00  0.00           C  
ATOM    231  O4' DT5 X   8      -2.150  10.880   5.230  0.00  0.00           O  
ATOM    232  C3' DT5 X   8      -0.430  11.280   6.900  0.00  0.00           C  
ATOM    233  O3' DT5 X   8      -0.600  11.370   8.370  0.00  0.00           O  
ATOM    234  C2' DT5 X   8      -0.410   9.850   6.390  0.00  0.00           C  
ATOM    235  C1' DT5 X   8      -1.440   9.680   5.240  0.00  0.00           C  
ATOM    236  N1  DT5 X   8      -0.780   9.390   3.950  0.00  0.00           N  
ATOM    237  C2  DT5 X   8      -0.580   8.080   3.570  0.00  0.00           C  
ATOM    238  O2  DT5 X   8      -1.090   7.070   4.100  0.00  0.00           O  
ATOM    239  N3  DT5 X   8       0.150   7.920   2.370  0.00  0.00           N  
ATOM    240  C4  DT5 X   8       0.740   8.920   1.600  0.00  0.00           C  
ATOM    241  O4  DT5 X   8       1.400   8.510   0.680  0.00  0.00           O  
ATOM    242  C5  DT5 X   8       0.620  10.250   2.160  0.00  0.00           C  
ATOM    243  C6  DT5 X   8      -0.080  10.440   3.310  0.00  0.00           C  
ATOM    244  C7  DT5 X   8       1.270  11.440   1.470  0.00  0.00           C  
ATOM    245 HO5' DT5 X   8      -0.630  14.330   4.440  0.00  0.00           H  
ATOM    246  H3  DT5 X   8       0.050   7.060   1.860  0.00  0.00           H  
ATOM    247  H6  DT5 X   8      -0.180  11.440   3.700  0.00  0.00           H  
ATOM    248  H1' DT5 X   8      -2.090   8.840   5.480  0.00  0.00           H  
ATOM    249  H2' DT5 X   8       0.620   9.700   6.030  0.00  0.00           H  
ATOM    250  H3' DT5 X   8       0.450  11.830   6.580  0.00  0.00           H  
ATOM    251  H4' DT5 X   8      -2.510  11.820   7.030  0.00  0.00           H  
ATOM    252  H5' DT5 X   8      -2.520  13.750   5.300  0.00  0.00           H  
ATOM    253  H71 DT5 X   8       2.350  11.380   1.480  0.00  0.00           H  
ATOM    254  H72 DT5 X   8       0.880  11.520   0.450  0.00  0.00           H  
ATOM    255  H73 DT5 X   8       0.900  12.310   2.020  0.00  0.00           H  
ATOM    256 H2'' DT5 X   8      -0.660   9.190   7.220  0.00  0.00           H  
ATOM    257 H5'' DT5 X   8      -1.460  13.910   6.720  0.00  0.00           H  
ATOM    258  P    DG X   9       0.600  11.050   9.340  0.00  0.00           P  
ATOM    259  C5'  DG X   9       0.450   8.500   9.890  0.00  0.00           C  
ATOM    260  O5'  DG X   9       1.060   9.540   9.200  0.00  0.00           O  
ATOM    261  C4'  DG X   9       1.250   7.260   9.600  0.00  0.00           C  
ATOM    262  O4'  DG X   9       1.130   6.830   8.250  0.00  0.00           O  
ATOM    263  C3'  DG X   9       2.730   7.300  10.020  0.00  0.00           C  
ATOM    264  O3'  DG X   9       3.110   6.090  10.740  0.00  0.00           O  
ATOM    265  C2'  DG X   9       3.450   7.350   8.720  0.00  0.00           C  
ATOM    266  C1'  DG X   9       2.500   6.590   7.810  0.00  0.00           C  
ATOM    267  N1   DG X   9       1.560   4.780   3.110  0.00  0.00           N  
ATOM    268  C2   DG X   9       1.250   4.310   4.360  0.00  0.00           C  
ATOM    269  N2   DG X   9       0.770   3.130   4.420  0.00  0.00           N  
ATOM    270  N3   DG X   9       1.480   4.900   5.510  0.00  0.00           N  
ATOM    271  C4   DG X   9       2.030   6.130   5.360  0.00  0.00           C  
ATOM    272  C5   DG X   9       2.520   6.730   4.170  0.00  0.00           C  
ATOM    273  C6   DG X   9       2.320   5.980   2.960  0.00  0.00           C  
ATOM    274  O6   DG X   9       2.660   6.190   1.760  0.00  0.00           O  
ATOM    275  N7   DG X   9       2.990   7.950   4.470  0.00  0.00           N  
ATOM    276  C8   DG X   9       2.980   8.070   5.760  0.00  0.00           C  
ATOM    277  N9   DG X   9       2.510   6.940   6.390  0.00  0.00           N  
ATOM    278  OP1  DG X   9       0.170  11.190  10.750  0.00  0.00           O  
ATOM    279  OP2  DG X   9       1.700  11.860   8.900  0.00  0.00           O1-
ATOM    280  H1   DG X   9       1.370   4.210   2.300  0.00  0.00           H  
ATOM    281  H8   DG X   9       3.220   8.980   6.290  0.00  0.00           H  
ATOM    282  H1'  DG X   9       2.790   5.540   7.900  0.00  0.00           H  
ATOM    283  H2'  DG X   9       3.490   8.400   8.430  0.00  0.00           H  
ATOM    284  H21  DG X   9       0.480   2.560   3.630  0.00  0.00           H  
ATOM    285  H3'  DG X   9       3.040   8.130  10.660  0.00  0.00           H  
ATOM    286  H22  DG X   9       0.590   2.760   5.350  0.00  0.00           H  
ATOM    287  H4'  DG X   9       0.690   6.510  10.160  0.00  0.00           H  
ATOM    288  H5'  DG X   9      -0.610   8.410   9.660  0.00  0.00           H  
ATOM    289 H2''  DG X   9       4.480   6.990   8.860  0.00  0.00           H  
ATOM    290 H5''  DG X   9       0.610   8.720  10.950  0.00  0.00           H  
ATOM    291  P    DG X  10       2.650   5.910  12.230  0.00  0.00           P  
ATOM    292  C5'  DG X  10       2.890   3.360  12.760  0.00  0.00           C  
ATOM    293  O5'  DG X  10       3.450   4.640  12.720  0.00  0.00           O  
ATOM    294  C4'  DG X  10       3.510   2.260  11.870  0.00  0.00           C  
ATOM    295  O4'  DG X  10       3.460   2.770  10.530  0.00  0.00           O  
ATOM    296  C3'  DG X  10       5.000   2.080  12.100  0.00  0.00           C  
ATOM    297  O3'  DG X  10       5.170   0.700  12.350  0.00  0.00           O  
ATOM    298  C2'  DG X  10       5.660   2.510  10.790  0.00  0.00           C  
ATOM    299  C1'  DG X  10       4.560   2.330   9.810  0.00  0.00           C  
ATOM    300  N1   DG X  10       3.990   2.190   4.730  0.00  0.00           N  
ATOM    301  C2   DG X  10       3.610   1.270   5.630  0.00  0.00           C  
ATOM    302  N2   DG X  10       3.040   0.150   5.390  0.00  0.00           N  
ATOM    303  N3   DG X  10       3.730   1.420   6.910  0.00  0.00           N  
ATOM    304  C4   DG X  10       4.370   2.560   7.220  0.00  0.00           C  
ATOM    305  C5   DG X  10       4.680   3.620   6.360  0.00  0.00           C  
ATOM    306  C6   DG X  10       4.420   3.460   4.980  0.00  0.00           C  
ATOM    307  O6   DG X  10       4.510   4.280   4.060  0.00  0.00           O  
ATOM    308  N7   DG X  10       5.190   4.710   7.150  0.00  0.00           N  
ATOM    309  C8   DG X  10       5.380   4.190   8.340  0.00  0.00           C  
ATOM    310  N9   DG X  10       4.760   3.010   8.500  0.00  0.00           N  
ATOM    311  OP1  DG X  10       1.220   5.590  12.260  0.00  0.00           O  
ATOM    312  OP2  DG X  10       3.110   7.090  12.980  0.00  0.00           O1-
ATOM    313  H1   DG X  10       3.830   1.840   3.790  0.00  0.00           H  
ATOM    314  H8   DG X  10       5.720   4.730   9.210  0.00  0.00           H  
ATOM    315  H1'  DG X  10       4.370   1.280   9.560  0.00  0.00           H  
ATOM    316  H2'  DG X  10       5.970   3.550  10.940  0.00  0.00           H  
ATOM    317  H21  DG X  10       2.940  -0.190   4.450  0.00  0.00           H  
ATOM    318  H3'  DG X  10       5.310   2.720  12.930  0.00  0.00           H  
ATOM    319  H22  DG X  10       2.500  -0.210   6.170  0.00  0.00           H  
ATOM    320  H4'  DG X  10       2.990   1.310  11.960  0.00  0.00           H  
ATOM    321  H5'  DG X  10       1.820   3.490  12.560  0.00  0.00           H  
ATOM    322 H2''  DG X  10       6.510   1.870  10.560  0.00  0.00           H  
ATOM    323 H5''  DG X  10       3.010   3.010  13.790  0.00  0.00           H  
ATOM    324  P    DG X  11       6.320   0.290  13.370  0.00  0.00           P  
ATOM    325  C5'  DG X  11       5.740  -2.180  13.850  0.00  0.00           C  
ATOM    326  O5'  DG X  11       6.720  -1.260  13.340  0.00  0.00           O  
ATOM    327  C4'  DG X  11       5.560  -3.470  13.160  0.00  0.00           C  
ATOM    328  O4'  DG X  11       5.070  -3.140  11.820  0.00  0.00           O  
ATOM    329  C3'  DG X  11       6.760  -4.360  13.060  0.00  0.00           C  
ATOM    330  O3'  DG X  11       6.490  -5.680  13.150  0.00  0.00           O  
ATOM    331  C2'  DG X  11       7.310  -4.010  11.680  0.00  0.00           C  
ATOM    332  C1'  DG X  11       6.130  -3.550  10.900  0.00  0.00           C  
ATOM    333  N1   DG X  11       5.440  -1.580   6.270  0.00  0.00           N  
ATOM    334  C2   DG X  11       4.900  -2.710   6.780  0.00  0.00           C  
ATOM    335  N2   DG X  11       4.020  -3.280   6.060  0.00  0.00           N  
ATOM    336  N3   DG X  11       5.090  -3.130   8.090  0.00  0.00           N  
ATOM    337  C4   DG X  11       5.920  -2.250   8.720  0.00  0.00           C  
ATOM    338  C5   DG X  11       6.570  -1.100   8.220  0.00  0.00           C  
ATOM    339  C6   DG X  11       6.250  -0.720   6.900  0.00  0.00           C  
ATOM    340  O6   DG X  11       6.700   0.250   6.310  0.00  0.00           O  
ATOM    341  N7   DG X  11       7.330  -0.460   9.220  0.00  0.00           N  
ATOM    342  C8   DG X  11       7.170  -1.270  10.160  0.00  0.00           C  
ATOM    343  N9   DG X  11       6.420  -2.430   9.970  0.00  0.00           N  
ATOM    344  OP1  DG X  11       5.780   0.460  14.720  0.00  0.00           O  
ATOM    345  OP2  DG X  11       7.560   0.950  12.990  0.00  0.00           O1-
ATOM    346  H1   DG X  11       5.240  -1.310   5.320  0.00  0.00           H  
ATOM    347  H8   DG X  11       7.660  -1.070  11.100  0.00  0.00           H  
ATOM    348  H1'  DG X  11       5.780  -4.400  10.300  0.00  0.00           H  
ATOM    349  H2'  DG X  11       8.020  -3.200  11.830  0.00  0.00           H  
ATOM    350  H21  DG X  11       3.740  -2.850   5.190  0.00  0.00           H  
ATOM    351  H3'  DG X  11       7.470  -4.030  13.830  0.00  0.00           H  
ATOM    352  H22  DG X  11       3.580  -4.130   6.360  0.00  0.00           H  
ATOM    353  H4'  DG X  11       4.790  -4.030  13.710  0.00  0.00           H  
ATOM    354  H5'  DG X  11       4.820  -1.620  14.010  0.00  0.00           H  
ATOM    355 H2''  DG X  11       7.860  -4.790  11.160  0.00  0.00           H  
ATOM    356 H5''  DG X  11       6.050  -2.400  14.870  0.00  0.00           H  
ATOM    357  P    DG X  12       7.210  -6.620  14.220  0.00  0.00           P  
ATOM    358  C5'  DG X  12       9.410  -7.330  13.070  0.00  0.00           C  
ATOM    359  O5'  DG X  12       8.790  -6.660  14.130  0.00  0.00           O  
ATOM    360  C4'  DG X  12      10.950  -7.090  12.830  0.00  0.00           C  
ATOM    361  O4'  DG X  12      11.100  -5.860  12.090  0.00  0.00           O  
ATOM    362  C3'  DG X  12      11.830  -6.970  14.100  0.00  0.00           C  
ATOM    363  O3'  DG X  12      12.630  -8.130  14.400  0.00  0.00           O  
ATOM    364  C2'  DG X  12      12.810  -5.840  13.750  0.00  0.00           C  
ATOM    365  C1'  DG X  12      11.890  -4.950  12.850  0.00  0.00           C  
ATOM    366  N1   DG X  12      10.430  -0.150  13.000  0.00  0.00           N  
ATOM    367  C2   DG X  12      10.730  -0.950  11.890  0.00  0.00           C  
ATOM    368  N2   DG X  12      10.420  -0.350  10.790  0.00  0.00           N  
ATOM    369  N3   DG X  12      10.880  -2.270  11.890  0.00  0.00           N  
ATOM    370  C4   DG X  12      10.850  -2.720  13.180  0.00  0.00           C  
ATOM    371  C5   DG X  12      10.430  -2.030  14.290  0.00  0.00           C  
ATOM    372  C6   DG X  12      10.170  -0.610  14.220  0.00  0.00           C  
ATOM    373  O6   DG X  12       9.700   0.170  15.070  0.00  0.00           O  
ATOM    374  N7   DG X  12      10.320  -2.840  15.430  0.00  0.00           N  
ATOM    375  C8   DG X  12      10.570  -4.050  14.910  0.00  0.00           C  
ATOM    376  N9   DG X  12      11.080  -3.980  13.620  0.00  0.00           N  
ATOM    377  OP1  DG X  12       6.660  -8.010  13.920  0.00  0.00           O  
ATOM    378  OP2  DG X  12       6.860  -6.080  15.530  0.00  0.00           O1-
ATOM    379  H1   DG X  12      10.160   0.810  12.820  0.00  0.00           H  
ATOM    380  H8   DG X  12      10.570  -4.970  15.460  0.00  0.00           H  
ATOM    381  H1'  DG X  12      12.570  -4.380  12.230  0.00  0.00           H  
ATOM    382  H2'  DG X  12      13.300  -5.400  14.620  0.00  0.00           H  
ATOM    383  H21  DG X  12      10.110   0.600  10.900  0.00  0.00           H  
ATOM    384  H3'  DG X  12      11.220  -6.670  14.940  0.00  0.00           H  
ATOM    385  H22  DG X  12      10.700  -0.760   9.910  0.00  0.00           H  
ATOM    386  H4'  DG X  12      11.390  -7.850  12.190  0.00  0.00           H  
ATOM    387  H5'  DG X  12       8.840  -7.070  12.170  0.00  0.00           H  
ATOM    388 H2''  DG X  12      13.570  -6.300  13.120  0.00  0.00           H  
ATOM    389 H5''  DG X  12       9.380  -8.390  13.330  0.00  0.00           H  
ATOM    390  P   DT3 X  13      11.960  -9.560  14.490  0.00  0.00           P  
ATOM    391  C5' DT3 X  13      13.580 -10.480  16.360  0.00  0.00           C  
ATOM    392  O5' DT3 X  13      13.130 -10.560  15.050  0.00  0.00           O  
ATOM    393  C4' DT3 X  13      14.930 -11.230  16.540  0.00  0.00           C  
ATOM    394  O4' DT3 X  13      15.450 -11.090  17.880  0.00  0.00           O  
ATOM    395  C3' DT3 X  13      14.770 -12.720  16.180  0.00  0.00           C  
ATOM    396  O3' DT3 X  13      15.710 -13.060  15.180  0.00  0.00           O  
ATOM    397  C2' DT3 X  13      15.210 -13.430  17.480  0.00  0.00           C  
ATOM    398  C1' DT3 X  13      15.990 -12.370  18.210  0.00  0.00           C  
ATOM    399  N1  DT3 X  13      16.180 -12.500  19.730  0.00  0.00           N  
ATOM    400  C2  DT3 X  13      17.450 -12.270  20.280  0.00  0.00           C  
ATOM    401  O2  DT3 X  13      18.440 -11.830  19.710  0.00  0.00           O  
ATOM    402  N3  DT3 X  13      17.650 -12.570  21.580  0.00  0.00           N  
ATOM    403  C4  DT3 X  13      16.650 -13.000  22.490  0.00  0.00           C  
ATOM    404  O4  DT3 X  13      16.930 -13.210  23.700  0.00  0.00           O  
ATOM    405  C5  DT3 X  13      15.400 -13.340  21.900  0.00  0.00           C  
ATOM    406  C6  DT3 X  13      15.180 -13.110  20.560  0.00  0.00           C  
ATOM    407  C7  DT3 X  13      14.280 -13.960  22.750  0.00  0.00           C  
ATOM    408  OP1 DT3 X  13      11.610 -10.030  13.110  0.00  0.00           O  
ATOM    409  OP2 DT3 X  13      10.870  -9.550  15.430  0.00  0.00           O  
ATOM    410 HO3' DT3 X  13      15.360 -12.620  14.410  0.00  0.00           H  
ATOM    411  H3  DT3 X  13      18.520 -12.200  21.920  0.00  0.00           H  
ATOM    412  H6  DT3 X  13      14.240 -13.410  20.090  0.00  0.00           H  
ATOM    413  H1' DT3 X  13      17.030 -12.460  17.880  0.00  0.00           H  
ATOM    414  H2' DT3 X  13      14.250 -13.610  17.970  0.00  0.00           H  
ATOM    415  H3' DT3 X  13      13.740 -13.050  16.040  0.00  0.00           H  
ATOM    416  H4' DT3 X  13      15.700 -10.750  15.950  0.00  0.00           H  
ATOM    417  H5' DT3 X  13      12.840 -10.960  16.990  0.00  0.00           H  
ATOM    418  H71 DT3 X  13      14.460 -15.010  22.950  0.00  0.00           H  
ATOM    419  H72 DT3 X  13      14.220 -13.350  23.650  0.00  0.00           H  
ATOM    420  H73 DT3 X  13      13.310 -13.860  22.270  0.00  0.00           H  
ATOM    421 H2'' DT3 X  13      15.750 -14.310  17.170  0.00  0.00           H  
ATOM    422 H5'' DT3 X  13      13.680  -9.440  16.670  0.00  0.00           H  
ATOM    423  C5' DT5 X  14       6.830  10.040  -8.990  0.00  0.00           C  
ATOM    424  O5' DT5 X  14       5.910  10.570  -9.910  0.00  0.00           O  
ATOM    425  C4' DT5 X  14       6.890  11.100  -7.890  0.00  0.00           C  
ATOM    426  O4' DT5 X  14       5.800  10.850  -7.020  0.00  0.00           O  
ATOM    427  C3' DT5 X  14       8.220  10.870  -7.070  0.00  0.00           C  
ATOM    428  O3' DT5 X  14       8.770  12.180  -6.930  0.00  0.00           O  
ATOM    429  C2' DT5 X  14       7.720  10.340  -5.690  0.00  0.00           C  
ATOM    430  C1' DT5 X  14       6.300  11.020  -5.700  0.00  0.00           C  
ATOM    431  N1  DT5 X  14       5.340  10.480  -4.730  0.00  0.00           N  
ATOM    432  C2  DT5 X  14       4.750   9.180  -4.870  0.00  0.00           C  
ATOM    433  O2  DT5 X  14       5.060   8.370  -5.770  0.00  0.00           O  
ATOM    434  N3  DT5 X  14       3.910   8.780  -3.850  0.00  0.00           N  
ATOM    435  C4  DT5 X  14       3.400   9.520  -2.870  0.00  0.00           C  
ATOM    436  O4  DT5 X  14       2.610   9.090  -2.080  0.00  0.00           O  
ATOM    437  C5  DT5 X  14       3.920  10.890  -2.880  0.00  0.00           C  
ATOM    438  C6  DT5 X  14       4.850  11.320  -3.810  0.00  0.00           C  
ATOM    439  C7  DT5 X  14       3.510  11.950  -1.900  0.00  0.00           C  
ATOM    440 HO5' DT5 X  14       6.210  10.340 -10.790  0.00  0.00           H  
ATOM    441  H3  DT5 X  14       3.500   7.880  -4.030  0.00  0.00           H  
ATOM    442  H6  DT5 X  14       5.190  12.340  -3.780  0.00  0.00           H  
ATOM    443  H1' DT5 X  14       6.520  12.070  -5.450  0.00  0.00           H  
ATOM    444  H2' DT5 X  14       7.650   9.250  -5.800  0.00  0.00           H  
ATOM    445  H3' DT5 X  14       8.890  10.140  -7.530  0.00  0.00           H  
ATOM    446  H4' DT5 X  14       6.950  12.120  -8.260  0.00  0.00           H  
ATOM    447  H5' DT5 X  14       7.810  10.060  -9.460  0.00  0.00           H  
ATOM    448  H71 DT5 X  14       2.490  11.800  -1.530  0.00  0.00           H  
ATOM    449  H72 DT5 X  14       4.210  11.920  -1.070  0.00  0.00           H  
ATOM    450  H73 DT5 X  14       3.460  12.990  -2.230  0.00  0.00           H  
ATOM    451 H2'' DT5 X  14       8.290  10.650  -4.820  0.00  0.00           H  
ATOM    452 H5'' DT5 X  14       6.620   9.010  -8.730  0.00  0.00           H  
ATOM    453  P    DG X  15      10.090  12.420  -6.150  0.00  0.00           P  
ATOM    454  C5'  DG X  15       8.690  13.490  -4.070  0.00  0.00           C  
ATOM    455  O5'  DG X  15       9.600  12.520  -4.630  0.00  0.00           O  
ATOM    456  C4'  DG X  15       8.260  13.230  -2.670  0.00  0.00           C  
ATOM    457  O4'  DG X  15       7.290  12.210  -2.600  0.00  0.00           O  
ATOM    458  C3'  DG X  15       9.390  12.860  -1.720  0.00  0.00           C  
ATOM    459  O3'  DG X  15      10.040  13.930  -1.100  0.00  0.00           O  
ATOM    460  C2'  DG X  15       8.600  11.990  -0.690  0.00  0.00           C  
ATOM    461  C1'  DG X  15       7.270  11.740  -1.280  0.00  0.00           C  
ATOM    462  N1   DG X  15       4.760   8.060   1.330  0.00  0.00           N  
ATOM    463  C2   DG X  15       4.860   9.390   1.580  0.00  0.00           C  
ATOM    464  N2   DG X  15       4.290   9.850   2.670  0.00  0.00           N  
ATOM    465  N3   DG X  15       5.610  10.270   0.850  0.00  0.00           N  
ATOM    466  C4   DG X  15       6.070   9.700  -0.280  0.00  0.00           C  
ATOM    467  C5   DG X  15       5.950   8.430  -0.760  0.00  0.00           C  
ATOM    468  C6   DG X  15       5.220   7.550   0.080  0.00  0.00           C  
ATOM    469  O6   DG X  15       4.960   6.380  -0.170  0.00  0.00           O  
ATOM    470  N7   DG X  15       6.660   8.230  -1.960  0.00  0.00           N  
ATOM    471  C8   DG X  15       7.260   9.380  -2.180  0.00  0.00           C  
ATOM    472  N9   DG X  15       6.860  10.330  -1.280  0.00  0.00           N  
ATOM    473  OP1  DG X  15      10.610  13.760  -6.480  0.00  0.00           O  
ATOM    474  OP2  DG X  15      11.040  11.300  -6.270  0.00  0.00           O1-
ATOM    475  H1   DG X  15       3.990   7.570   1.770  0.00  0.00           H  
ATOM    476  H8   DG X  15       7.820   9.590  -3.090  0.00  0.00           H  
ATOM    477  H1'  DG X  15       6.520  12.290  -0.700  0.00  0.00           H  
ATOM    478  H2'  DG X  15       9.150  11.060  -0.540  0.00  0.00           H  
ATOM    479  H21  DG X  15       3.820   9.270   3.350  0.00  0.00           H  
ATOM    480  H3'  DG X  15      10.170  12.260  -2.200  0.00  0.00           H  
ATOM    481  H22  DG X  15       4.550  10.790   2.930  0.00  0.00           H  
ATOM    482  H4'  DG X  15       7.820  14.160  -2.290  0.00  0.00           H  
ATOM    483  H5'  DG X  15       7.720  13.450  -4.570  0.00  0.00           H  
ATOM    484 H2''  DG X  15       8.430  12.470   0.280  0.00  0.00           H  
ATOM    485 H5''  DG X  15       9.100  14.500  -4.100  0.00  0.00           H  
ATOM    486  P    DG X  16      11.180  13.770   0.040  0.00  0.00           P  
ATOM    487  C5'  DG X  16      10.100  13.850   2.470  0.00  0.00           C  
ATOM    488  O5'  DG X  16      10.690  13.100   1.380  0.00  0.00           O  
ATOM    489  C4'  DG X  16       9.560  12.950   3.600  0.00  0.00           C  
ATOM    490  O4'  DG X  16       8.620  12.090   3.010  0.00  0.00           O  
ATOM    491  C3'  DG X  16      10.680  12.160   4.230  0.00  0.00           C  
ATOM    492  O3'  DG X  16      10.680  12.320   5.670  0.00  0.00           O  
ATOM    493  C2'  DG X  16      10.430  10.740   3.770  0.00  0.00           C  
ATOM    494  C1'  DG X  16       8.940  10.790   3.500  0.00  0.00           C  
ATOM    495  N1   DG X  16       6.370   6.500   3.830  0.00  0.00           N  
ATOM    496  C2   DG X  16       6.320   7.580   4.670  0.00  0.00           C  
ATOM    497  N2   DG X  16       5.900   7.340   5.930  0.00  0.00           N  
ATOM    498  N3   DG X  16       6.990   8.750   4.400  0.00  0.00           N  
ATOM    499  C4   DG X  16       7.650   8.720   3.250  0.00  0.00           C  
ATOM    500  C5   DG X  16       7.800   7.650   2.390  0.00  0.00           C  
ATOM    501  C6   DG X  16       6.980   6.460   2.660  0.00  0.00           C  
ATOM    502  O6   DG X  16       6.790   5.480   1.950  0.00  0.00           O  
ATOM    503  N7   DG X  16       8.620   7.980   1.270  0.00  0.00           N  
ATOM    504  C8   DG X  16       8.940   9.180   1.570  0.00  0.00           C  
ATOM    505  N9   DG X  16       8.490   9.640   2.740  0.00  0.00           N  
ATOM    506  OP1  DG X  16      11.470  15.230   0.280  0.00  0.00           O  
ATOM    507  OP2  DG X  16      12.270  12.960  -0.510  0.00  0.00           O1-
ATOM    508  H1   DG X  16       5.770   5.750   4.140  0.00  0.00           H  
ATOM    509  H8   DG X  16       9.560   9.810   0.940  0.00  0.00           H  
ATOM    510  H1'  DG X  16       8.430  10.740   4.470  0.00  0.00           H  
ATOM    511  H2'  DG X  16      11.030  10.560   2.880  0.00  0.00           H  
ATOM    512  H21  DG X  16       5.630   6.400   6.180  0.00  0.00           H  
ATOM    513  H3'  DG X  16      11.670  12.520   3.940  0.00  0.00           H  
ATOM    514  H22  DG X  16       6.060   8.140   6.530  0.00  0.00           H  
ATOM    515  H4'  DG X  16       9.000  13.600   4.290  0.00  0.00           H  
ATOM    516  H5'  DG X  16       9.260  14.450   2.140  0.00  0.00           H  
ATOM    517 H2''  DG X  16      10.660  10.030   4.570  0.00  0.00           H  
ATOM    518 H5''  DG X  16      10.890  14.520   2.810  0.00  0.00           H  
ATOM    519  P    DG X  17      11.820  11.740   6.620  0.00  0.00           P  
ATOM    520  C5'  DG X  17      10.550  10.290   8.380  0.00  0.00           C  
ATOM    521  O5'  DG X  17      11.070  10.460   7.030  0.00  0.00           O  
ATOM    522  C4'  DG X  17      10.840   8.880   8.980  0.00  0.00           C  
ATOM    523  O4'  DG X  17       9.840   7.950   8.480  0.00  0.00           O  
ATOM    524  C3'  DG X  17      12.260   8.470   8.790  0.00  0.00           C  
ATOM    525  O3'  DG X  17      12.910   8.070  10.050  0.00  0.00           O  
ATOM    526  C2'  DG X  17      12.000   7.310   7.830  0.00  0.00           C  
ATOM    527  C1'  DG X  17      10.590   6.800   8.130  0.00  0.00           C  
ATOM    528  N1   DG X  17       8.130   2.560   6.730  0.00  0.00           N  
ATOM    529  C2   DG X  17       8.650   2.960   7.900  0.00  0.00           C  
ATOM    530  N2   DG X  17       8.750   2.060   8.840  0.00  0.00           N  
ATOM    531  N3   DG X  17       9.120   4.190   8.110  0.00  0.00           N  
ATOM    532  C4   DG X  17       9.250   4.970   7.010  0.00  0.00           C  
ATOM    533  C5   DG X  17       8.730   4.660   5.740  0.00  0.00           C  
ATOM    534  C6   DG X  17       8.050   3.420   5.560  0.00  0.00           C  
ATOM    535  O6   DG X  17       7.470   2.930   4.590  0.00  0.00           O  
ATOM    536  N7   DG X  17       9.180   5.660   4.850  0.00  0.00           N  
ATOM    537  C8   DG X  17       9.730   6.560   5.640  0.00  0.00           C  
ATOM    538  N9   DG X  17       9.890   6.180   6.960  0.00  0.00           N  
ATOM    539  OP1  DG X  17      11.920  12.730   7.680  0.00  0.00           O  
ATOM    540  OP2  DG X  17      13.060  11.280   5.890  0.00  0.00           O1-
ATOM    541  H1   DG X  17       7.650   1.670   6.640  0.00  0.00           H  
ATOM    542  H8   DG X  17      10.080   7.470   5.190  0.00  0.00           H  
ATOM    543  H1'  DG X  17      10.550   6.060   8.940  0.00  0.00           H  
ATOM    544  H2'  DG X  17      11.960   7.810   6.870  0.00  0.00           H  
ATOM    545  H21  DG X  17       8.270   1.180   8.750  0.00  0.00           H  
ATOM    546  H3'  DG X  17      12.830   9.260   8.310  0.00  0.00           H  
ATOM    547  H22  DG X  17       9.170   2.300   9.730  0.00  0.00           H  
ATOM    548  H4'  DG X  17      10.650   8.940  10.050  0.00  0.00           H  
ATOM    549  H5'  DG X  17       9.500  10.580   8.280  0.00  0.00           H  
ATOM    550 H2''  DG X  17      12.820   6.590   7.840  0.00  0.00           H  
ATOM    551 H5''  DG X  17      11.050  10.930   9.100  0.00  0.00           H  
ATOM    552  P    DG X  18      14.040   6.970  10.190  0.00  0.00           P  
ATOM    553  C5'  DG X  18      12.730   4.780  10.870  0.00  0.00           C  
ATOM    554  O5'  DG X  18      13.430   5.560   9.900  0.00  0.00           O  
ATOM    555  C4'  DG X  18      12.740   3.250  10.610  0.00  0.00           C  
ATOM    556  O4'  DG X  18      11.890   2.950   9.470  0.00  0.00           O  
ATOM    557  C3'  DG X  18      14.220   2.850  10.270  0.00  0.00           C  
ATOM    558  O3'  DG X  18      14.550   1.940  11.320  0.00  0.00           O  
ATOM    559  C2'  DG X  18      14.000   2.270   8.870  0.00  0.00           C  
ATOM    560  C1'  DG X  18      12.500   1.920   8.820  0.00  0.00           C  
ATOM    561  N1   DG X  18       9.470  -0.680   5.720  0.00  0.00           N  
ATOM    562  C2   DG X  18      10.060  -1.010   6.890  0.00  0.00           C  
ATOM    563  N2   DG X  18       9.740  -2.230   7.210  0.00  0.00           N  
ATOM    564  N3   DG X  18      10.890  -0.320   7.600  0.00  0.00           N  
ATOM    565  C4   DG X  18      11.210   0.830   6.960  0.00  0.00           C  
ATOM    566  C5   DG X  18      10.780   1.300   5.720  0.00  0.00           C  
ATOM    567  C6   DG X  18       9.870   0.410   4.940  0.00  0.00           C  
ATOM    568  O6   DG X  18       9.520   0.400   3.740  0.00  0.00           O  
ATOM    569  N7   DG X  18      11.370   2.550   5.380  0.00  0.00           N  
ATOM    570  C8   DG X  18      12.020   2.800   6.470  0.00  0.00           C  
ATOM    571  N9   DG X  18      12.040   1.820   7.430  0.00  0.00           N  
ATOM    572  OP1  DG X  18      14.500   7.100  11.600  0.00  0.00           O  
ATOM    573  OP2  DG X  18      15.080   7.190   9.170  0.00  0.00           O1-
ATOM    574  H1   DG X  18       8.880  -1.360   5.280  0.00  0.00           H  
ATOM    575  H8   DG X  18      12.610   3.710   6.510  0.00  0.00           H  
ATOM    576  H1'  DG X  18      12.300   0.990   9.360  0.00  0.00           H  
ATOM    577  H2'  DG X  18      14.310   3.050   8.160  0.00  0.00           H  
ATOM    578  H21  DG X  18       9.140  -2.810   6.630  0.00  0.00           H  
ATOM    579  H3'  DG X  18      14.880   3.710  10.210  0.00  0.00           H  
ATOM    580  H22  DG X  18      10.250  -2.580   8.010  0.00  0.00           H  
ATOM    581  H4'  DG X  18      12.400   2.700  11.480  0.00  0.00           H  
ATOM    582  H5'  DG X  18      11.710   5.150  10.920  0.00  0.00           H  
ATOM    583 H2''  DG X  18      14.600   1.380   8.690  0.00  0.00           H  
ATOM    584 H5''  DG X  18      13.130   4.970  11.860  0.00  0.00           H  
ATOM    585  P   DT3 X  19      15.950   1.190  11.400  0.00  0.00           P  
ATOM    586  C5' DT3 X  19      14.560  -0.900  10.640  0.00  0.00           C  
ATOM    587  O5' DT3 X  19      15.670  -0.060  10.370  0.00  0.00           O  
ATOM    588  C4' DT3 X  19      14.240  -1.660   9.340  0.00  0.00           C  
ATOM    589  O4' DT3 X  19      13.860  -0.880   8.260  0.00  0.00           O  
ATOM    590  C3' DT3 X  19      15.430  -2.370   8.650  0.00  0.00           C  
ATOM    591  O3' DT3 X  19      15.420  -3.720   9.080  0.00  0.00           O  
ATOM    592  C2' DT3 X  19      15.220  -2.320   7.190  0.00  0.00           C  
ATOM    593  C1' DT3 X  19      13.890  -1.660   7.050  0.00  0.00           C  
ATOM    594  N1  DT3 X  19      13.730  -0.880   5.860  0.00  0.00           N  
ATOM    595  C2  DT3 X  19      12.880  -1.320   4.760  0.00  0.00           C  
ATOM    596  O2  DT3 X  19      12.130  -2.280   4.920  0.00  0.00           O  
ATOM    597  N3  DT3 X  19      12.860  -0.560   3.610  0.00  0.00           N  
ATOM    598  C4  DT3 X  19      13.450   0.700   3.500  0.00  0.00           C  
ATOM    599  O4  DT3 X  19      13.260   1.300   2.430  0.00  0.00           O  
ATOM    600  C5  DT3 X  19      14.240   1.060   4.650  0.00  0.00           C  
ATOM    601  C6  DT3 X  19      14.380   0.370   5.790  0.00  0.00           C  
ATOM    602  C7  DT3 X  19      14.980   2.410   4.620  0.00  0.00           C  
ATOM    603  OP1 DT3 X  19      16.110   0.580  12.730  0.00  0.00           O  
ATOM    604  OP2 DT3 X  19      17.020   2.010  10.830  0.00  0.00           O  
ATOM    605 HO3' DT3 X  19      15.960  -3.770   9.870  0.00  0.00           H  
ATOM    606  H3  DT3 X  19      12.350  -0.900   2.810  0.00  0.00           H  
ATOM    607  H6  DT3 X  19      14.950   0.750   6.630  0.00  0.00           H  
ATOM    608  H1' DT3 X  19      13.080  -2.370   7.200  0.00  0.00           H  
ATOM    609  H2' DT3 X  19      15.990  -1.780   6.640  0.00  0.00           H  
ATOM    610  H3' DT3 X  19      16.370  -1.890   8.940  0.00  0.00           H  
ATOM    611  H4' DT3 X  19      13.420  -2.370   9.430  0.00  0.00           H  
ATOM    612  H5' DT3 X  19      13.670  -0.280  10.760  0.00  0.00           H  
ATOM    613  H71 DT3 X  19      15.700   2.510   3.790  0.00  0.00           H  
ATOM    614  H72 DT3 X  19      14.250   3.150   4.300  0.00  0.00           H  
ATOM    615  H73 DT3 X  19      15.250   2.710   5.630  0.00  0.00           H  
ATOM    616 H2'' DT3 X  19      15.150  -3.310   6.740  0.00  0.00           H  
ATOM    617 H5'' DT3 X  19      14.600  -1.530  11.520  0.00  0.00           H  
ATOM    618  C5' DT5 X  20      -1.690   7.340 -14.950  0.00  0.00           C  
ATOM    619  O5' DT5 X  20      -2.710   8.070 -14.260  0.00  0.00           O  
ATOM    620  C4' DT5 X  20      -0.780   6.740 -13.880  0.00  0.00           C  
ATOM    621  O4' DT5 X  20      -0.520   7.730 -12.800  0.00  0.00           O  
ATOM    622  C3' DT5 X  20      -1.480   5.570 -13.120  0.00  0.00           C  
ATOM    623  O3' DT5 X  20      -0.560   4.530 -12.750  0.00  0.00           O  
ATOM    624  C2' DT5 X  20      -2.040   6.160 -11.860  0.00  0.00           C  
ATOM    625  C1' DT5 X  20      -0.910   7.170 -11.600  0.00  0.00           C  
ATOM    626  N1  DT5 X  20      -1.360   8.200 -10.620  0.00  0.00           N  
ATOM    627  C2  DT5 X  20      -0.550   8.490  -9.550  0.00  0.00           C  
ATOM    628  O2  DT5 X  20       0.500   7.920  -9.400  0.00  0.00           O  
ATOM    629  N3  DT5 X  20      -0.990   9.400  -8.610  0.00  0.00           N  
ATOM    630  C4  DT5 X  20      -2.120  10.140  -8.770  0.00  0.00           C  
ATOM    631  O4  DT5 X  20      -2.420  10.890  -7.860  0.00  0.00           O  
ATOM    632  C5  DT5 X  20      -2.920   9.940  -9.990  0.00  0.00           C  
ATOM    633  C6  DT5 X  20      -2.560   8.880 -10.900  0.00  0.00           C  
ATOM    634  C7  DT5 X  20      -4.210  10.660 -10.260  0.00  0.00           C  
ATOM    635 HO5' DT5 X  20      -3.590   7.830 -14.580  0.00  0.00           H  
ATOM    636  H3  DT5 X  20      -0.430   9.480  -7.770  0.00  0.00           H  
ATOM    637  H6  DT5 X  20      -3.200   8.640 -11.740  0.00  0.00           H  
ATOM    638  H1' DT5 X  20      -0.050   6.610 -11.220  0.00  0.00           H  
ATOM    639  H2' DT5 X  20      -2.960   6.720 -12.050  0.00  0.00           H  
ATOM    640  H3' DT5 X  20      -2.270   5.200 -13.790  0.00  0.00           H  
ATOM    641  H4' DT5 X  20       0.120   6.380 -14.370  0.00  0.00           H  
ATOM    642  H5' DT5 X  20      -1.010   7.870 -15.610  0.00  0.00           H  
ATOM    643  H71 DT5 X  20      -4.730  10.170 -11.080  0.00  0.00           H  
ATOM    644  H72 DT5 X  20      -4.850  10.540  -9.400  0.00  0.00           H  
ATOM    645  H73 DT5 X  20      -4.030  11.740 -10.360  0.00  0.00           H  
ATOM    646 H2'' DT5 X  20      -2.210   5.480 -11.030  0.00  0.00           H  
ATOM    647 H5'' DT5 X  20      -2.060   6.470 -15.510  0.00  0.00           H  
ATOM    648  P    DG X  21      -0.860   2.970 -12.750  0.00  0.00           P  
ATOM    649  C5'  DG X  21       1.570   2.050 -12.920  0.00  0.00           C  
ATOM    650  O5'  DG X  21       0.440   2.350 -12.120  0.00  0.00           O  
ATOM    651  C4'  DG X  21       2.870   1.600 -12.150  0.00  0.00           C  
ATOM    652  O4'  DG X  21       3.190   2.770 -11.370  0.00  0.00           O  
ATOM    653  C3'  DG X  21       2.650   0.380 -11.340  0.00  0.00           C  
ATOM    654  O3'  DG X  21       3.890  -0.290 -11.570  0.00  0.00           O  
ATOM    655  C2'  DG X  21       2.380   0.990  -9.920  0.00  0.00           C  
ATOM    656  C1'  DG X  21       2.940   2.440  -9.970  0.00  0.00           C  
ATOM    657  N1   DG X  21       3.090   6.660  -7.080  0.00  0.00           N  
ATOM    658  C2   DG X  21       4.000   6.100  -7.880  0.00  0.00           C  
ATOM    659  N2   DG X  21       5.210   6.400  -7.680  0.00  0.00           N  
ATOM    660  N3   DG X  21       3.870   4.930  -8.520  0.00  0.00           N  
ATOM    661  C4   DG X  21       2.580   4.540  -8.590  0.00  0.00           C  
ATOM    662  C5   DG X  21       1.520   5.130  -7.940  0.00  0.00           C  
ATOM    663  C6   DG X  21       1.780   6.230  -7.110  0.00  0.00           C  
ATOM    664  O6   DG X  21       1.010   6.730  -6.360  0.00  0.00           O  
ATOM    665  N7   DG X  21       0.300   4.480  -8.290  0.00  0.00           N  
ATOM    666  C8   DG X  21       0.670   3.510  -9.120  0.00  0.00           C  
ATOM    667  N9   DG X  21       2.060   3.480  -9.310  0.00  0.00           N  
ATOM    668  OP1  DG X  21      -1.110   2.520 -14.090  0.00  0.00           O  
ATOM    669  OP2  DG X  21      -1.860   2.740 -11.730  0.00  0.00           O1-
ATOM    670  H1   DG X  21       3.330   7.530  -6.620  0.00  0.00           H  
ATOM    671  H8   DG X  21       0.050   2.790  -9.660  0.00  0.00           H  
ATOM    672  H1'  DG X  21       3.880   2.460  -9.420  0.00  0.00           H  
ATOM    673  H2'  DG X  21       1.330   1.010  -9.640  0.00  0.00           H  
ATOM    674  H21  DG X  21       5.380   7.210  -7.090  0.00  0.00           H  
ATOM    675  H3'  DG X  21       1.830  -0.200 -11.740  0.00  0.00           H  
ATOM    676  H22  DG X  21       5.950   5.890  -8.160  0.00  0.00           H  
ATOM    677  H4'  DG X  21       3.630   1.530 -12.930  0.00  0.00           H  
ATOM    678  H5'  DG X  21       1.900   2.780 -13.660  0.00  0.00           H  
ATOM    679 H2''  DG X  21       2.810   0.380  -9.130  0.00  0.00           H  
ATOM    680 H5''  DG X  21       1.430   1.160 -13.540  0.00  0.00           H  
ATOM    681  P    DG X  22       4.360  -1.470 -10.520  0.00  0.00           P  
ATOM    682  C5'  DG X  22       6.090   0.250  -9.650  0.00  0.00           C  
ATOM    683  O5'  DG X  22       5.050  -0.620  -9.390  0.00  0.00           O  
ATOM    684  C4'  DG X  22       6.760   0.710  -8.350  0.00  0.00           C  
ATOM    685  O4'  DG X  22       6.010   1.840  -7.850  0.00  0.00           O  
ATOM    686  C3'  DG X  22       6.730  -0.290  -7.140  0.00  0.00           C  
ATOM    687  O3'  DG X  22       7.990  -0.480  -6.460  0.00  0.00           O  
ATOM    688  C2'  DG X  22       5.600   0.240  -6.290  0.00  0.00           C  
ATOM    689  C1'  DG X  22       5.900   1.730  -6.400  0.00  0.00           C  
ATOM    690  N1   DG X  22       5.370   5.970  -3.650  0.00  0.00           N  
ATOM    691  C2   DG X  22       6.530   5.440  -4.140  0.00  0.00           C  
ATOM    692  N2   DG X  22       7.650   5.960  -3.930  0.00  0.00           N  
ATOM    693  N3   DG X  22       6.500   4.310  -4.860  0.00  0.00           N  
ATOM    694  C4   DG X  22       5.280   3.820  -5.150  0.00  0.00           C  
ATOM    695  C5   DG X  22       4.040   4.310  -4.740  0.00  0.00           C  
ATOM    696  C6   DG X  22       4.090   5.480  -3.900  0.00  0.00           C  
ATOM    697  O6   DG X  22       3.190   6.030  -3.280  0.00  0.00           O  
ATOM    698  N7   DG X  22       3.030   3.500  -5.060  0.00  0.00           N  
ATOM    699  C8   DG X  22       3.610   2.500  -5.650  0.00  0.00           C  
ATOM    700  N9   DG X  22       4.950   2.680  -5.860  0.00  0.00           N  
ATOM    701  OP1  DG X  22       5.440  -2.240 -11.250  0.00  0.00           O  
ATOM    702  OP2  DG X  22       3.080  -2.060 -10.190  0.00  0.00           O1-
ATOM    703  H1   DG X  22       5.480   6.850  -3.150  0.00  0.00           H  
ATOM    704  H8   DG X  22       3.100   1.650  -6.100  0.00  0.00           H  
ATOM    705  H1'  DG X  22       6.850   1.930  -5.910  0.00  0.00           H  
ATOM    706  H2'  DG X  22       4.620  -0.030  -6.680  0.00  0.00           H  
ATOM    707  H21  DG X  22       7.740   6.690  -3.240  0.00  0.00           H  
ATOM    708  H3'  DG X  22       6.410  -1.250  -7.540  0.00  0.00           H  
ATOM    709  H22  DG X  22       8.480   5.500  -4.290  0.00  0.00           H  
ATOM    710  H4'  DG X  22       7.800   0.930  -8.610  0.00  0.00           H  
ATOM    711  H5'  DG X  22       5.680   1.160 -10.080  0.00  0.00           H  
ATOM    712 H2''  DG X  22       5.610  -0.180  -5.290  0.00  0.00           H  
ATOM    713 H5''  DG X  22       6.840  -0.290 -10.230  0.00  0.00           H  
ATOM    714  P    DG X  23       9.090  -1.450  -7.130  0.00  0.00           P  
ATOM    715  C5'  DG X  23      10.840   0.560  -7.480  0.00  0.00           C  
ATOM    716  O5'  DG X  23      10.530  -0.740  -6.950  0.00  0.00           O  
ATOM    717  C4'  DG X  23      10.940   1.670  -6.410  0.00  0.00           C  
ATOM    718  O4'  DG X  23       9.700   1.930  -5.800  0.00  0.00           O  
ATOM    719  C3'  DG X  23      11.960   1.260  -5.310  0.00  0.00           C  
ATOM    720  O3'  DG X  23      13.130   2.100  -5.390  0.00  0.00           O  
ATOM    721  C2'  DG X  23      11.190   1.470  -4.030  0.00  0.00           C  
ATOM    722  C1'  DG X  23      10.010   2.310  -4.470  0.00  0.00           C  
ATOM    723  N1   DG X  23       7.310   4.250  -0.650  0.00  0.00           N  
ATOM    724  C2   DG X  23       8.590   4.530  -1.110  0.00  0.00           C  
ATOM    725  N2   DG X  23       9.180   5.590  -0.630  0.00  0.00           N  
ATOM    726  N3   DG X  23       9.200   3.930  -2.150  0.00  0.00           N  
ATOM    727  C4   DG X  23       8.500   2.890  -2.580  0.00  0.00           C  
ATOM    728  C5   DG X  23       7.260   2.510  -2.130  0.00  0.00           C  
ATOM    729  C6   DG X  23       6.590   3.270  -1.180  0.00  0.00           C  
ATOM    730  O6   DG X  23       5.470   3.030  -0.690  0.00  0.00           O  
ATOM    731  N7   DG X  23       6.870   1.300  -2.840  0.00  0.00           N  
ATOM    732  C8   DG X  23       7.850   1.150  -3.660  0.00  0.00           C  
ATOM    733  N9   DG X  23       8.830   2.090  -3.630  0.00  0.00           N  
ATOM    734  OP1  DG X  23       8.880  -1.580  -8.580  0.00  0.00           O  
ATOM    735  OP2  DG X  23       9.080  -2.690  -6.290  0.00  0.00           O1-
ATOM    736  H1   DG X  23       6.830   4.920  -0.070  0.00  0.00           H  
ATOM    737  H8   DG X  23       7.970   0.330  -4.360  0.00  0.00           H  
ATOM    738  H1'  DG X  23      10.360   3.330  -4.470  0.00  0.00           H  
ATOM    739  H2'  DG X  23      10.780   0.510  -3.720  0.00  0.00           H  
ATOM    740  H21  DG X  23       8.780   6.050   0.180  0.00  0.00           H  
ATOM    741  H3'  DG X  23      12.320   0.230  -5.420  0.00  0.00           H  
ATOM    742  H22  DG X  23      10.010   6.030  -0.990  0.00  0.00           H  
ATOM    743  H4'  DG X  23      11.310   2.620  -6.800  0.00  0.00           H  
ATOM    744  H5'  DG X  23      10.050   0.890  -8.160  0.00  0.00           H  
ATOM    745 H2''  DG X  23      11.830   1.990  -3.320  0.00  0.00           H  
ATOM    746 H5''  DG X  23      11.780   0.380  -7.980  0.00  0.00           H  
ATOM    747  P    DG X  24      14.600   1.500  -5.030  0.00  0.00           P  
ATOM    748  C5'  DG X  24      14.920   2.250  -2.490  0.00  0.00           C  
ATOM    749  O5'  DG X  24      14.680   1.210  -3.430  0.00  0.00           O  
ATOM    750  C4'  DG X  24      14.980   1.920  -1.120  0.00  0.00           C  
ATOM    751  O4'  DG X  24      13.770   1.310  -0.700  0.00  0.00           O  
ATOM    752  C3'  DG X  24      16.220   1.080  -0.860  0.00  0.00           C  
ATOM    753  O3'  DG X  24      16.730   1.420   0.470  0.00  0.00           O  
ATOM    754  C2'  DG X  24      15.530  -0.250  -0.830  0.00  0.00           C  
ATOM    755  C1'  DG X  24      14.010  -0.070  -0.510  0.00  0.00           C  
ATOM    756  N1   DG X  24       9.670  -2.690  -0.070  0.00  0.00           N  
ATOM    757  C2   DG X  24      10.330  -1.940   0.810  0.00  0.00           C  
ATOM    758  N2   DG X  24       9.660  -1.800   1.910  0.00  0.00           N  
ATOM    759  N3   DG X  24      11.400  -1.200   0.550  0.00  0.00           N  
ATOM    760  C4   DG X  24      11.780  -1.340  -0.770  0.00  0.00           C  
ATOM    761  C5   DG X  24      11.230  -2.090  -1.760  0.00  0.00           C  
ATOM    762  C6   DG X  24      10.070  -2.810  -1.390  0.00  0.00           C  
ATOM    763  O6   DG X  24       9.440  -3.500  -2.170  0.00  0.00           O  
ATOM    764  N7   DG X  24      12.010  -2.050  -2.910  0.00  0.00           N  
ATOM    765  C8   DG X  24      13.040  -1.280  -2.510  0.00  0.00           C  
ATOM    766  N9   DG X  24      12.970  -0.810  -1.280  0.00  0.00           N  
ATOM    767  OP1  DG X  24      15.580   2.620  -5.360  0.00  0.00           O  
ATOM    768  OP2  DG X  24      14.840   0.260  -5.720  0.00  0.00           O1-
ATOM    769  H1   DG X  24       8.700  -2.920   0.060  0.00  0.00           H  
ATOM    770  H8   DG X  24      13.830  -1.020  -3.190  0.00  0.00           H  
ATOM    771  H1'  DG X  24      14.010  -0.260   0.570  0.00  0.00           H  
ATOM    772  H2'  DG X  24      15.670  -0.720  -1.810  0.00  0.00           H  
ATOM    773  H21  DG X  24       8.850  -2.390   2.020  0.00  0.00           H  
ATOM    774  H3'  DG X  24      17.010   1.200  -1.610  0.00  0.00           H  
ATOM    775  H22  DG X  24       9.900  -1.130   2.620  0.00  0.00           H  
ATOM    776  H4'  DG X  24      15.030   2.850  -0.550  0.00  0.00           H  
ATOM    777  H5'  DG X  24      14.240   3.090  -2.680  0.00  0.00           H  
ATOM    778 H2''  DG X  24      16.010  -0.900  -0.100  0.00  0.00           H  
ATOM    779 H5''  DG X  24      15.890   2.680  -2.720  0.00  0.00           H  
ATOM    780  P   DT3 X  25      18.190   1.020   0.930  0.00  0.00           P  
ATOM    781  C5' DT3 X  25      16.920  -0.120   2.810  0.00  0.00           C  
ATOM    782  O5' DT3 X  25      17.800  -0.260   1.740  0.00  0.00           O  
ATOM    783  C4' DT3 X  25      16.380  -1.520   3.220  0.00  0.00           C  
ATOM    784  O4' DT3 X  25      15.300  -1.860   2.230  0.00  0.00           O  
ATOM    785  C3' DT3 X  25      17.310  -2.700   3.250  0.00  0.00           C  
ATOM    786  O3' DT3 X  25      17.250  -3.270   4.540  0.00  0.00           O  
ATOM    787  C2' DT3 X  25      16.750  -3.590   2.120  0.00  0.00           C  
ATOM    788  C1' DT3 X  25      15.280  -3.180   2.110  0.00  0.00           C  
ATOM    789  N1  DT3 X  25      14.520  -3.640   0.870  0.00  0.00           N  
ATOM    790  C2  DT3 X  25      13.250  -4.160   1.130  0.00  0.00           C  
ATOM    791  O2  DT3 X  25      12.670  -4.070   2.190  0.00  0.00           O  
ATOM    792  N3  DT3 X  25      12.630  -4.710  -0.020  0.00  0.00           N  
ATOM    793  C4  DT3 X  25      13.230  -4.860  -1.230  0.00  0.00           C  
ATOM    794  O4  DT3 X  25      12.630  -5.460  -2.120  0.00  0.00           O  
ATOM    795  C5  DT3 X  25      14.520  -4.270  -1.420  0.00  0.00           C  
ATOM    796  C6  DT3 X  25      15.150  -3.750  -0.370  0.00  0.00           C  
ATOM    797  C7  DT3 X  25      15.190  -4.300  -2.790  0.00  0.00           C  
ATOM    798  OP1 DT3 X  25      18.790   2.020   1.850  0.00  0.00           O  
ATOM    799  OP2 DT3 X  25      18.920   0.610  -0.290  0.00  0.00           O  
ATOM    800 HO3' DT3 X  25      17.850  -2.780   5.110  0.00  0.00           H  
ATOM    801  H3  DT3 X  25      11.690  -5.050   0.150  0.00  0.00           H  
ATOM    802  H6  DT3 X  25      16.170  -3.430  -0.510  0.00  0.00           H  
ATOM    803  H1' DT3 X  25      14.810  -3.550   3.030  0.00  0.00           H  
ATOM    804  H2' DT3 X  25      17.230  -3.280   1.190  0.00  0.00           H  
ATOM    805  H3' DT3 X  25      18.320  -2.380   3.000  0.00  0.00           H  
ATOM    806  H4' DT3 X  25      15.830  -1.330   4.130  0.00  0.00           H  
ATOM    807  H5' DT3 X  25      17.370   0.280   3.710  0.00  0.00           H  
ATOM    808  H71 DT3 X  25      14.460  -3.860  -3.470  0.00  0.00           H  
ATOM    809  H72 DT3 X  25      16.080  -3.690  -2.800  0.00  0.00           H  
ATOM    810  H73 DT3 X  25      15.390  -5.300  -3.160  0.00  0.00           H  
ATOM    811 H2'' DT3 X  25      16.780  -4.670   2.230  0.00  0.00           H  
ATOM    812 H5'' DT3 X  25      16.040   0.470   2.550  0.00  0.00           H  
ATOM    813  K+   K+ X  26       2.170   6.710  -0.960  0.00  0.00           K  
ATOM    814  K+   K+ X  27       4.510   4.310   1.500  0.00  0.00           K  
END
