# Supplementary material for: Mechanical Stability and Unfolding Pathways of Parallel Tetrameric G-Quadruplexes Probed by Pulling Simulations
Source: J Chem Inf Model. 2024 Apr 17;64(9):3896–911. doi: 10.1021/acs.jcim.4c00227 (PMC11094737; doi:10.1021/acs.jcim.4c00227)
Supplement: Supplementary file 2 — ci4c00227_si_002.zip [file ci4c00227_si_002.zip › spiral_3q_1_6_r3.pdb]

ATOM      1 HO5' DT5 X   1     -20.010  13.540   5.810  0.00  0.00            
ATOM      2  O5' DT5 X   1     -19.110  13.780   5.570  0.00  0.00            
ATOM      3  C5' DT5 X   1     -18.220  13.350   6.600  0.00  0.00            
ATOM      4  H5' DT5 X   1     -18.130  14.030   7.440  0.00  0.00            
ATOM      5 H5'' DT5 X   1     -17.220  13.230   6.180  0.00  0.00            
ATOM      6  C4' DT5 X   1     -18.610  12.010   7.250  0.00  0.00            
ATOM      7  H4' DT5 X   1     -17.860  11.770   7.990  0.00  0.00            
ATOM      8  O4' DT5 X   1     -19.950  12.070   7.730  0.00  0.00            
ATOM      9  C1' DT5 X   1     -20.740  10.970   7.300  0.00  0.00            
ATOM     10  H1' DT5 X   1     -20.640  10.110   7.970  0.00  0.00            
ATOM     11  N1  DT5 X   1     -22.160  11.370   7.190  0.00  0.00            
ATOM     12  C6  DT5 X   1     -23.100  10.660   7.930  0.00  0.00            
ATOM     13  H6  DT5 X   1     -22.890   9.730   8.420  0.00  0.00            
ATOM     14  C5  DT5 X   1     -24.320  11.210   8.190  0.00  0.00            
ATOM     15  C7  DT5 X   1     -25.270  10.340   9.020  0.00  0.00            
ATOM     16  H71 DT5 X   1     -24.750   9.820   9.830  0.00  0.00            
ATOM     17  H72 DT5 X   1     -26.020  10.990   9.480  0.00  0.00            
ATOM     18  H73 DT5 X   1     -25.870   9.700   8.380  0.00  0.00            
ATOM     19  C4  DT5 X   1     -24.750  12.420   7.570  0.00  0.00            
ATOM     20  O4  DT5 X   1     -25.840  12.960   7.670  0.00  0.00            
ATOM     21  N3  DT5 X   1     -23.820  13.060   6.820  0.00  0.00            
ATOM     22  H3  DT5 X   1     -24.160  13.890   6.370  0.00  0.00            
ATOM     23  C2  DT5 X   1     -22.520  12.650   6.630  0.00  0.00            
ATOM     24  O2  DT5 X   1     -21.750  13.330   5.880  0.00  0.00            
ATOM     25  C3' DT5 X   1     -18.680  10.880   6.150  0.00  0.00            
ATOM     26  H3' DT5 X   1     -18.110  11.190   5.270  0.00  0.00            
ATOM     27  C2' DT5 X   1     -20.090  10.550   5.910  0.00  0.00            
ATOM     28  H2' DT5 X   1     -20.510  11.260   5.190  0.00  0.00            
ATOM     29 H2'' DT5 X   1     -20.350   9.550   5.580  0.00  0.00            
ATOM     30  O3' DT5 X   1     -18.080   9.690   6.540  0.00  0.00            
ATOM     31  P   DT  X   2     -16.520   9.450   6.620  0.00  0.00            
ATOM     32  OP1 DT  X   2     -16.280   8.240   7.490  0.00  0.00            
ATOM     33  OP2 DT  X   2     -15.900  10.750   7.040  0.00  0.00            
ATOM     34  O5' DT  X   2     -16.030   9.100   5.190  0.00  0.00            
ATOM     35  C5' DT  X   2     -16.100   7.790   4.700  0.00  0.00            
ATOM     36  H5' DT  X   2     -17.070   7.820   4.190  0.00  0.00            
ATOM     37 H5'' DT  X   2     -16.130   7.110   5.550  0.00  0.00            
ATOM     38  C4' DT  X   2     -15.000   7.350   3.630  0.00  0.00            
ATOM     39  H4' DT  X   2     -15.180   6.320   3.310  0.00  0.00            
ATOM     40  O4' DT  X   2     -15.000   8.340   2.600  0.00  0.00            
ATOM     41  C1' DT  X   2     -13.630   8.740   2.490  0.00  0.00            
ATOM     42  H1' DT  X   2     -13.180   7.910   1.930  0.00  0.00            
ATOM     43  N1  DT  X   2     -13.400  10.040   1.650  0.00  0.00            
ATOM     44  C6  DT  X   2     -13.600  11.290   2.210  0.00  0.00            
ATOM     45  H6  DT  X   2     -13.840  11.340   3.260  0.00  0.00            
ATOM     46  C5  DT  X   2     -13.180  12.410   1.580  0.00  0.00            
ATOM     47  C7  DT  X   2     -13.190  13.760   2.370  0.00  0.00            
ATOM     48  H71 DT  X   2     -13.780  14.470   1.790  0.00  0.00            
ATOM     49  H72 DT  X   2     -13.460  13.760   3.430  0.00  0.00            
ATOM     50  H73 DT  X   2     -12.150  14.110   2.360  0.00  0.00            
ATOM     51  C4  DT  X   2     -12.830  12.290   0.170  0.00  0.00            
ATOM     52  O4  DT  X   2     -12.300  13.230  -0.440  0.00  0.00            
ATOM     53  N3  DT  X   2     -12.880  11.080  -0.420  0.00  0.00            
ATOM     54  H3  DT  X   2     -12.740  10.890  -1.400  0.00  0.00            
ATOM     55  C2  DT  X   2     -13.080   9.890   0.310  0.00  0.00            
ATOM     56  O2  DT  X   2     -12.850   8.820  -0.180  0.00  0.00            
ATOM     57  C3' DT  X   2     -13.570   7.350   4.180  0.00  0.00            
ATOM     58  H3' DT  X   2     -13.620   7.190   5.260  0.00  0.00            
ATOM     59  C2' DT  X   2     -13.010   8.750   3.800  0.00  0.00            
ATOM     60  H2' DT  X   2     -13.380   9.550   4.450  0.00  0.00            
ATOM     61 H2'' DT  X   2     -11.920   8.640   3.890  0.00  0.00            
ATOM     62  O3' DT  X   2     -12.900   6.250   3.640  0.00  0.00            
ATOM     63  P   DG  X   3     -11.850   5.460   4.640  0.00  0.00            
ATOM     64  OP1 DG  X   3     -12.520   4.540   5.460  0.00  0.00            
ATOM     65  OP2 DG  X   3     -10.980   6.470   5.270  0.00  0.00            
ATOM     66  O5' DG  X   3     -11.010   4.540   3.580  0.00  0.00            
ATOM     67  C5' DG  X   3      -9.930   5.030   2.750  0.00  0.00            
ATOM     68  H5' DG  X   3      -9.150   5.360   3.440  0.00  0.00            
ATOM     69 H5'' DG  X   3     -10.270   5.820   2.080  0.00  0.00            
ATOM     70  C4' DG  X   3      -9.430   3.890   1.920  0.00  0.00            
ATOM     71  H4' DG  X   3     -10.220   3.570   1.250  0.00  0.00            
ATOM     72  O4' DG  X   3      -8.270   4.240   1.210  0.00  0.00            
ATOM     73  C1' DG  X   3      -7.150   3.500   1.670  0.00  0.00            
ATOM     74  H1' DG  X   3      -7.010   2.580   1.090  0.00  0.00            
ATOM     75  N9  DG  X   3      -5.850   4.270   1.570  0.00  0.00            
ATOM     76  C8  DG  X   3      -4.980   4.730   2.550  0.00  0.00            
ATOM     77  H8  DG  X   3      -5.310   4.660   3.570  0.00  0.00            
ATOM     78  N7  DG  X   3      -3.780   5.020   2.090  0.00  0.00            
ATOM     79  C5  DG  X   3      -3.900   4.930   0.700  0.00  0.00            
ATOM     80  C6  DG  X   3      -3.040   5.240  -0.420  0.00  0.00            
ATOM     81  O6  DG  X   3      -1.850   5.640  -0.540  0.00  0.00            
ATOM     82  N1  DG  X   3      -3.520   4.740  -1.620  0.00  0.00            
ATOM     83  H1  DG  X   3      -2.830   4.620  -2.360  0.00  0.00            
ATOM     84  C2  DG  X   3      -4.780   4.120  -1.780  0.00  0.00            
ATOM     85  N2  DG  X   3      -5.010   3.460  -2.910  0.00  0.00            
ATOM     86  H21 DG  X   3      -4.310   3.440  -3.640  0.00  0.00            
ATOM     87  H22 DG  X   3      -5.880   2.940  -2.970  0.00  0.00            
ATOM     88  N3  DG  X   3      -5.650   4.000  -0.800  0.00  0.00            
ATOM     89  C4  DG  X   3      -5.160   4.370   0.440  0.00  0.00            
ATOM     90  C3' DG  X   3      -8.990   2.710   2.810  0.00  0.00            
ATOM     91  H3' DG  X   3      -9.630   2.680   3.690  0.00  0.00            
ATOM     92  C2' DG  X   3      -7.540   3.030   3.020  0.00  0.00            
ATOM     93  H2' DG  X   3      -7.490   3.950   3.610  0.00  0.00            
ATOM     94 H2'' DG  X   3      -6.940   2.250   3.470  0.00  0.00            
ATOM     95  O3' DG  X   3      -9.160   1.560   1.940  0.00  0.00            
ATOM     96  P   DG  X   4      -8.480   0.060   2.170  0.00  0.00            
ATOM     97  OP1 DG  X   4      -9.340  -0.910   1.530  0.00  0.00            
ATOM     98  OP2 DG  X   4      -8.200  -0.140   3.590  0.00  0.00            
ATOM     99  O5' DG  X   4      -7.110   0.080   1.360  0.00  0.00            
ATOM    100  C5' DG  X   4      -7.090   0.310  -0.020  0.00  0.00            
ATOM    101  H5' DG  X   4      -7.480   1.320  -0.100  0.00  0.00            
ATOM    102 H5'' DG  X   4      -7.770  -0.370  -0.530  0.00  0.00            
ATOM    103  C4' DG  X   4      -5.660   0.260  -0.650  0.00  0.00            
ATOM    104  H4' DG  X   4      -5.690   0.630  -1.670  0.00  0.00            
ATOM    105  O4' DG  X   4      -4.840   1.250  -0.050  0.00  0.00            
ATOM    106  C1' DG  X   4      -3.530   0.880  -0.470  0.00  0.00            
ATOM    107  H1' DG  X   4      -3.470   1.080  -1.540  0.00  0.00            
ATOM    108  N9  DG  X   4      -2.450   1.700   0.180  0.00  0.00            
ATOM    109  C8  DG  X   4      -2.280   2.150   1.450  0.00  0.00            
ATOM    110  H8  DG  X   4      -3.010   1.890   2.200  0.00  0.00            
ATOM    111  N7  DG  X   4      -1.140   2.820   1.610  0.00  0.00            
ATOM    112  C5  DG  X   4      -0.560   2.770   0.370  0.00  0.00            
ATOM    113  C6  DG  X   4       0.820   3.190  -0.100  0.00  0.00            
ATOM    114  O6  DG  X   4       1.810   3.410   0.560  0.00  0.00            
ATOM    115  N1  DG  X   4       0.910   3.110  -1.490  0.00  0.00            
ATOM    116  H1  DG  X   4       1.780   3.290  -1.960  0.00  0.00            
ATOM    117  C2  DG  X   4      -0.050   2.480  -2.240  0.00  0.00            
ATOM    118  N2  DG  X   4       0.230   2.350  -3.510  0.00  0.00            
ATOM    119  H21 DG  X   4       1.100   2.670  -3.900  0.00  0.00            
ATOM    120  H22 DG  X   4      -0.330   1.760  -4.110  0.00  0.00            
ATOM    121  N3  DG  X   4      -1.210   2.030  -1.870  0.00  0.00            
ATOM    122  C4  DG  X   4      -1.380   2.130  -0.550  0.00  0.00            
ATOM    123  C3' DG  X   4      -4.940  -1.070  -0.420  0.00  0.00            
ATOM    124  H3' DG  X   4      -5.290  -1.580   0.480  0.00  0.00            
ATOM    125  C2' DG  X   4      -3.470  -0.670  -0.310  0.00  0.00            
ATOM    126  H2' DG  X   4      -3.200  -0.950   0.710  0.00  0.00            
ATOM    127 H2'' DG  X   4      -2.850  -1.080  -1.100  0.00  0.00            
ATOM    128  O3' DG  X   4      -5.090  -1.860  -1.640  0.00  0.00            
ATOM    129  P   DG  X   5      -4.710  -3.430  -1.640  0.00  0.00            
ATOM    130  OP1 DG  X   5      -5.650  -4.090  -2.590  0.00  0.00            
ATOM    131  OP2 DG  X   5      -4.690  -3.940  -0.290  0.00  0.00            
ATOM    132  O5' DG  X   5      -3.270  -3.420  -2.160  0.00  0.00            
ATOM    133  C5' DG  X   5      -3.000  -3.510  -3.590  0.00  0.00            
ATOM    134  H5' DG  X   5      -3.370  -2.620  -4.100  0.00  0.00            
ATOM    135 H5'' DG  X   5      -3.480  -4.430  -3.930  0.00  0.00            
ATOM    136  C4' DG  X   5      -1.480  -3.650  -3.890  0.00  0.00            
ATOM    137  H4' DG  X   5      -1.460  -3.920  -4.950  0.00  0.00            
ATOM    138  O4' DG  X   5      -0.840  -2.400  -3.520  0.00  0.00            
ATOM    139  C1' DG  X   5       0.280  -2.880  -2.800  0.00  0.00            
ATOM    140  H1' DG  X   5       1.000  -3.250  -3.520  0.00  0.00            
ATOM    141  N9  DG  X   5       0.860  -1.790  -2.030  0.00  0.00            
ATOM    142  C8  DG  X   5       0.390  -1.270  -0.860  0.00  0.00            
ATOM    143  H8  DG  X   5      -0.580  -1.530  -0.470  0.00  0.00            
ATOM    144  N7  DG  X   5       1.190  -0.370  -0.270  0.00  0.00            
ATOM    145  C5  DG  X   5       2.230  -0.310  -1.170  0.00  0.00            
ATOM    146  C6  DG  X   5       3.400   0.500  -1.120  0.00  0.00            
ATOM    147  O6  DG  X   5       3.800   1.210  -0.210  0.00  0.00            
ATOM    148  N1  DG  X   5       4.250   0.280  -2.180  0.00  0.00            
ATOM    149  H1  DG  X   5       5.050   0.880  -2.250  0.00  0.00            
ATOM    150  C2  DG  X   5       3.970  -0.480  -3.260  0.00  0.00            
ATOM    151  N2  DG  X   5       4.890  -0.520  -4.230  0.00  0.00            
ATOM    152  H21 DG  X   5       5.760  -0.030  -4.110  0.00  0.00            
ATOM    153  H22 DG  X   5       4.780  -1.110  -5.050  0.00  0.00            
ATOM    154  N3  DG  X   5       2.860  -1.170  -3.410  0.00  0.00            
ATOM    155  C4  DG  X   5       2.030  -1.120  -2.320  0.00  0.00            
ATOM    156  C3' DG  X   5      -0.860  -4.770  -3.000  0.00  0.00            
ATOM    157  H3' DG  X   5      -1.700  -5.310  -2.550  0.00  0.00            
ATOM    158  C2' DG  X   5      -0.180  -3.960  -1.830  0.00  0.00            
ATOM    159  H2' DG  X   5      -0.930  -3.560  -1.140  0.00  0.00            
ATOM    160 H2'' DG  X   5       0.630  -4.520  -1.360  0.00  0.00            
ATOM    161  O3' DG  X   5      -0.070  -5.670  -3.700  0.00  0.00            
ATOM    162  P   DT3 X   6       0.630  -6.880  -3.070  0.00  0.00            
ATOM    163  OP1 DT3 X   6       0.830  -7.950  -4.050  0.00  0.00            
ATOM    164  OP2 DT3 X   6      -0.030  -7.180  -1.800  0.00  0.00            
ATOM    165  O5' DT3 X   6       2.130  -6.360  -2.690  0.00  0.00            
ATOM    166  C5' DT3 X   6       3.120  -6.200  -3.670  0.00  0.00            
ATOM    167  H5' DT3 X   6       2.600  -5.570  -4.390  0.00  0.00            
ATOM    168 H5'' DT3 X   6       3.340  -7.200  -4.030  0.00  0.00            
ATOM    169  C4' DT3 X   6       4.450  -5.580  -3.190  0.00  0.00            
ATOM    170  H4' DT3 X   6       5.100  -5.590  -4.060  0.00  0.00            
ATOM    171  O4' DT3 X   6       4.280  -4.320  -2.610  0.00  0.00            
ATOM    172  C1' DT3 X   6       5.000  -4.190  -1.350  0.00  0.00            
ATOM    173  H1' DT3 X   6       5.740  -3.400  -1.490  0.00  0.00            
ATOM    174  N1  DT3 X   6       4.070  -3.770  -0.230  0.00  0.00            
ATOM    175  C6  DT3 X   6       2.950  -4.550   0.160  0.00  0.00            
ATOM    176  H6  DT3 X   6       2.690  -5.400  -0.450  0.00  0.00            
ATOM    177  C5  DT3 X   6       2.170  -4.140   1.170  0.00  0.00            
ATOM    178  C7  DT3 X   6       1.080  -5.140   1.650  0.00  0.00            
ATOM    179  H71 DT3 X   6       0.810  -4.820   2.660  0.00  0.00            
ATOM    180  H72 DT3 X   6       0.180  -5.140   1.020  0.00  0.00            
ATOM    181  H73 DT3 X   6       1.480  -6.140   1.820  0.00  0.00            
ATOM    182  C4  DT3 X   6       2.430  -2.930   1.850  0.00  0.00            
ATOM    183  O4  DT3 X   6       1.740  -2.400   2.700  0.00  0.00            
ATOM    184  N3  DT3 X   6       3.570  -2.220   1.490  0.00  0.00            
ATOM    185  H3  DT3 X   6       3.800  -1.320   1.890  0.00  0.00            
ATOM    186  C2  DT3 X   6       4.380  -2.590   0.450  0.00  0.00            
ATOM    187  O2  DT3 X   6       5.490  -2.030   0.260  0.00  0.00            
ATOM    188  C3' DT3 X   6       5.080  -6.470  -2.080  0.00  0.00            
ATOM    189  H3' DT3 X   6       4.320  -7.000  -1.500  0.00  0.00            
ATOM    190  C2' DT3 X   6       5.780  -5.470  -1.180  0.00  0.00            
ATOM    191  H2' DT3 X   6       5.890  -5.850  -0.160  0.00  0.00            
ATOM    192 H2'' DT3 X   6       6.810  -5.370  -1.520  0.00  0.00            
ATOM    193  O3' DT3 X   6       5.990  -7.440  -2.650  0.00  0.00            
ATOM    194 HO3' DT3 X   6       5.580  -8.300  -2.690  0.00  0.00            
ATOM    195 HO5' DT5 X   7       0.910  16.060   1.030  0.00  0.00            
ATOM    196  O5' DT5 X   7       0.030  15.670   1.010  0.00  0.00            
ATOM    197  C5' DT5 X   7      -0.700  15.960   2.180  0.00  0.00            
ATOM    198  H5' DT5 X   7      -1.750  16.050   1.900  0.00  0.00            
ATOM    199 H5'' DT5 X   7      -0.230  16.860   2.580  0.00  0.00            
ATOM    200  C4' DT5 X   7      -0.650  14.780   3.160  0.00  0.00            
ATOM    201  H4' DT5 X   7      -1.080  15.090   4.120  0.00  0.00            
ATOM    202  O4' DT5 X   7      -1.330  13.700   2.640  0.00  0.00            
ATOM    203  C1' DT5 X   7      -0.810  12.560   3.250  0.00  0.00            
ATOM    204  H1' DT5 X   7      -1.110  12.560   4.290  0.00  0.00            
ATOM    205  N1  DT5 X   7      -1.310  11.310   2.590  0.00  0.00            
ATOM    206  C6  DT5 X   7      -0.920  10.920   1.290  0.00  0.00            
ATOM    207  H6  DT5 X   7       0.000  11.320   0.900  0.00  0.00            
ATOM    208  C5  DT5 X   7      -1.590   9.940   0.720  0.00  0.00            
ATOM    209  C7  DT5 X   7      -1.150   9.470  -0.700  0.00  0.00            
ATOM    210  H71 DT5 X   7      -1.910   9.870  -1.380  0.00  0.00            
ATOM    211  H72 DT5 X   7      -0.180   9.880  -0.970  0.00  0.00            
ATOM    212  H73 DT5 X   7      -1.170   8.400  -0.890  0.00  0.00            
ATOM    213  C4  DT5 X   7      -2.690   9.230   1.360  0.00  0.00            
ATOM    214  O4  DT5 X   7      -3.430   8.380   0.860  0.00  0.00            
ATOM    215  N3  DT5 X   7      -2.930   9.600   2.670  0.00  0.00            
ATOM    216  H3  DT5 X   7      -3.480   9.000   3.280  0.00  0.00            
ATOM    217  C2  DT5 X   7      -2.350  10.650   3.330  0.00  0.00            
ATOM    218  O2  DT5 X   7      -2.700  10.960   4.460  0.00  0.00            
ATOM    219  C3' DT5 X   7       0.780  14.290   3.520  0.00  0.00            
ATOM    220  H3' DT5 X   7       1.520  14.780   2.890  0.00  0.00            
ATOM    221  C2' DT5 X   7       0.670  12.740   3.280  0.00  0.00            
ATOM    222  H2' DT5 X   7       1.200  12.420   2.380  0.00  0.00            
ATOM    223 H2'' DT5 X   7       1.160  12.220   4.110  0.00  0.00            
ATOM    224  O3' DT5 X   7       0.920  14.700   4.870  0.00  0.00            
ATOM    225  P   DG  X   8       2.280  14.650   5.620  0.00  0.00            
ATOM    226  OP1 DG  X   8       2.080  15.570   6.780  0.00  0.00            
ATOM    227  OP2 DG  X   8       3.410  14.840   4.660  0.00  0.00            
ATOM    228  O5' DG  X   8       2.400  13.070   6.110  0.00  0.00            
ATOM    229  C5' DG  X   8       1.390  12.390   6.890  0.00  0.00            
ATOM    230  H5' DG  X   8       0.500  12.570   6.300  0.00  0.00            
ATOM    231 H5'' DG  X   8       1.340  12.780   7.910  0.00  0.00            
ATOM    232  C4' DG  X   8       1.730  10.890   6.890  0.00  0.00            
ATOM    233  H4' DG  X   8       1.240  10.520   7.790  0.00  0.00            
ATOM    234  O4' DG  X   8       1.300  10.220   5.680  0.00  0.00            
ATOM    235  C1' DG  X   8       2.350   9.420   5.220  0.00  0.00            
ATOM    236  H1' DG  X   8       2.280   8.500   5.810  0.00  0.00            
ATOM    237  N9  DG  X   8       2.220   9.030   3.750  0.00  0.00            
ATOM    238  C8  DG  X   8       2.960   9.660   2.760  0.00  0.00            
ATOM    239  H8  DG  X   8       3.720  10.410   2.830  0.00  0.00            
ATOM    240  N7  DG  X   8       2.540   9.190   1.540  0.00  0.00            
ATOM    241  C5  DG  X   8       1.550   8.310   1.760  0.00  0.00            
ATOM    242  C6  DG  X   8       0.860   7.400   0.870  0.00  0.00            
ATOM    243  O6  DG  X   8       0.890   7.130  -0.360  0.00  0.00            
ATOM    244  N1  DG  X   8      -0.200   6.710   1.510  0.00  0.00            
ATOM    245  H1  DG  X   8      -0.860   6.230   0.910  0.00  0.00            
ATOM    246  C2  DG  X   8      -0.490   6.940   2.810  0.00  0.00            
ATOM    247  N2  DG  X   8      -1.460   6.180   3.180  0.00  0.00            
ATOM    248  H21 DG  X   8      -1.920   5.570   2.510  0.00  0.00            
ATOM    249  H22 DG  X   8      -1.800   6.280   4.110  0.00  0.00            
ATOM    250  N3  DG  X   8       0.200   7.600   3.720  0.00  0.00            
ATOM    251  C4  DG  X   8       1.210   8.290   3.080  0.00  0.00            
ATOM    252  C3' DG  X   8       3.240  10.610   6.980  0.00  0.00            
ATOM    253  H3' DG  X   8       3.790  11.510   7.260  0.00  0.00            
ATOM    254  C2' DG  X   8       3.650  10.180   5.600  0.00  0.00            
ATOM    255  H2' DG  X   8       3.820  11.050   4.980  0.00  0.00            
ATOM    256 H2'' DG  X   8       4.540   9.540   5.530  0.00  0.00            
ATOM    257  O3' DG  X   8       3.420   9.540   7.910  0.00  0.00            
ATOM    258  P   DG  X   9       4.320   9.620   9.230  0.00  0.00            
ATOM    259  OP1 DG  X   9       4.020  10.880   9.900  0.00  0.00            
ATOM    260  OP2 DG  X   9       5.670   9.310   8.850  0.00  0.00            
ATOM    261  O5' DG  X   9       3.840   8.410  10.160  0.00  0.00            
ATOM    262  C5' DG  X   9       2.470   8.360  10.560  0.00  0.00            
ATOM    263  H5' DG  X   9       1.890   9.210  10.220  0.00  0.00            
ATOM    264 H5'' DG  X   9       2.260   8.370  11.630  0.00  0.00            
ATOM    265  C4' DG  X   9       1.780   7.100  10.010  0.00  0.00            
ATOM    266  H4' DG  X   9       0.730   7.210  10.290  0.00  0.00            
ATOM    267  O4' DG  X   9       1.850   7.030   8.620  0.00  0.00            
ATOM    268  C1' DG  X   9       2.140   5.720   8.240  0.00  0.00            
ATOM    269  H1' DG  X   9       1.270   5.060   8.210  0.00  0.00            
ATOM    270  N9  DG  X   9       2.740   5.780   6.880  0.00  0.00            
ATOM    271  C8  DG  X   9       3.950   6.460   6.550  0.00  0.00            
ATOM    272  H8  DG  X   9       4.540   6.890   7.340  0.00  0.00            
ATOM    273  N7  DG  X   9       4.150   6.540   5.270  0.00  0.00            
ATOM    274  C5  DG  X   9       3.140   5.800   4.730  0.00  0.00            
ATOM    275  C6  DG  X   9       2.840   5.500   3.350  0.00  0.00            
ATOM    276  O6  DG  X   9       3.460   5.820   2.350  0.00  0.00            
ATOM    277  N1  DG  X   9       1.730   4.610   3.210  0.00  0.00            
ATOM    278  H1  DG  X   9       1.530   4.190   2.310  0.00  0.00            
ATOM    279  C2  DG  X   9       0.970   4.190   4.320  0.00  0.00            
ATOM    280  N2  DG  X   9       0.030   3.350   4.100  0.00  0.00            
ATOM    281  H21 DG  X   9      -0.240   3.320   3.120  0.00  0.00            
ATOM    282  H22 DG  X   9      -0.620   3.160   4.840  0.00  0.00            
ATOM    283  N3  DG  X   9       1.100   4.630   5.490  0.00  0.00            
ATOM    284  C4  DG  X   9       2.220   5.380   5.630  0.00  0.00            
ATOM    285  C3' DG  X   9       2.370   5.780  10.530  0.00  0.00            
ATOM    286  H3' DG  X   9       2.990   5.990  11.400  0.00  0.00            
ATOM    287  C2' DG  X   9       3.090   5.240   9.320  0.00  0.00            
ATOM    288  H2' DG  X   9       4.100   5.630   9.390  0.00  0.00            
ATOM    289 H2'' DG  X   9       3.210   4.170   9.450  0.00  0.00            
ATOM    290  O3' DG  X   9       1.380   4.880  11.060  0.00  0.00            
ATOM    291  P   DG  X  10       1.750   3.620  11.860  0.00  0.00            
ATOM    292  OP1 DG  X  10       0.640   3.310  12.840  0.00  0.00            
ATOM    293  OP2 DG  X  10       3.130   3.720  12.290  0.00  0.00            
ATOM    294  O5' DG  X  10       1.760   2.480  10.780  0.00  0.00            
ATOM    295  C5' DG  X  10       0.510   1.860  10.480  0.00  0.00            
ATOM    296  H5' DG  X  10      -0.120   2.610  10.010  0.00  0.00            
ATOM    297 H5'' DG  X  10       0.020   1.490  11.380  0.00  0.00            
ATOM    298  C4' DG  X  10       0.670   0.610   9.610  0.00  0.00            
ATOM    299  H4' DG  X  10      -0.290   0.100   9.720  0.00  0.00            
ATOM    300  O4' DG  X  10       0.940   0.980   8.280  0.00  0.00            
ATOM    301  C1' DG  X  10       2.070   0.300   7.800  0.00  0.00            
ATOM    302  H1' DG  X  10       1.720  -0.600   7.310  0.00  0.00            
ATOM    303  N9  DG  X  10       2.820   1.240   6.930  0.00  0.00            
ATOM    304  C8  DG  X  10       3.820   2.200   7.210  0.00  0.00            
ATOM    305  H8  DG  X  10       4.160   2.410   8.210  0.00  0.00            
ATOM    306  N7  DG  X  10       4.440   2.640   6.090  0.00  0.00            
ATOM    307  C5  DG  X  10       3.680   2.050   5.020  0.00  0.00            
ATOM    308  C6  DG  X  10       3.770   2.210   3.590  0.00  0.00            
ATOM    309  O6  DG  X  10       4.570   2.870   2.920  0.00  0.00            
ATOM    310  N1  DG  X  10       2.770   1.530   2.910  0.00  0.00            
ATOM    311  H1  DG  X  10       2.790   1.670   1.910  0.00  0.00            
ATOM    312  C2  DG  X  10       1.750   0.850   3.470  0.00  0.00            
ATOM    313  N2  DG  X  10       0.760   0.570   2.640  0.00  0.00            
ATOM    314  H21 DG  X  10       0.930   0.630   1.650  0.00  0.00            
ATOM    315  H22 DG  X  10      -0.140   0.350   3.060  0.00  0.00            
ATOM    316  N3  DG  X  10       1.660   0.660   4.760  0.00  0.00            
ATOM    317  C4  DG  X  10       2.630   1.320   5.540  0.00  0.00            
ATOM    318  C3' DG  X  10       1.670  -0.420  10.040  0.00  0.00            
ATOM    319  H3' DG  X  10       2.170  -0.200  10.990  0.00  0.00            
ATOM    320  C2' DG  X  10       2.850  -0.140   9.080  0.00  0.00            
ATOM    321  H2' DG  X  10       3.320   0.800   9.390  0.00  0.00            
ATOM    322 H2'' DG  X  10       3.460  -1.030   8.960  0.00  0.00            
ATOM    323  O3' DG  X  10       1.100  -1.710   9.960  0.00  0.00            
ATOM    324  P   DT3 X  11       1.830  -3.090  10.090  0.00  0.00            
ATOM    325  OP1 DT3 X  11       0.820  -4.030  10.390  0.00  0.00            
ATOM    326  OP2 DT3 X  11       2.960  -2.920  10.950  0.00  0.00            
ATOM    327  O5' DT3 X  11       2.370  -3.300   8.690  0.00  0.00            
ATOM    328  C5' DT3 X  11       1.510  -3.410   7.440  0.00  0.00            
ATOM    329  H5' DT3 X  11       0.940  -2.480   7.450  0.00  0.00            
ATOM    330 H5'' DT3 X  11       0.900  -4.300   7.460  0.00  0.00            
ATOM    331  C4' DT3 X  11       2.410  -3.350   6.110  0.00  0.00            
ATOM    332  H4' DT3 X  11       1.700  -3.400   5.290  0.00  0.00            
ATOM    333  O4' DT3 X  11       3.110  -2.070   5.900  0.00  0.00            
ATOM    334  C1' DT3 X  11       4.340  -2.440   5.350  0.00  0.00            
ATOM    335  H1' DT3 X  11       4.190  -2.610   4.280  0.00  0.00            
ATOM    336  N1  DT3 X  11       5.280  -1.270   5.470  0.00  0.00            
ATOM    337  C6  DT3 X  11       5.690  -0.800   6.710  0.00  0.00            
ATOM    338  H6  DT3 X  11       5.290  -1.290   7.580  0.00  0.00            
ATOM    339  C5  DT3 X  11       6.590   0.190   6.910  0.00  0.00            
ATOM    340  C7  DT3 X  11       7.040   0.440   8.220  0.00  0.00            
ATOM    341  H71 DT3 X  11       6.840  -0.410   8.890  0.00  0.00            
ATOM    342  H72 DT3 X  11       8.130   0.570   8.250  0.00  0.00            
ATOM    343  H73 DT3 X  11       6.440   1.270   8.600  0.00  0.00            
ATOM    344  C4  DT3 X  11       7.140   0.810   5.680  0.00  0.00            
ATOM    345  O4  DT3 X  11       7.960   1.710   5.690  0.00  0.00            
ATOM    346  N3  DT3 X  11       6.670   0.360   4.510  0.00  0.00            
ATOM    347  H3  DT3 X  11       6.950   0.880   3.680  0.00  0.00            
ATOM    348  C2  DT3 X  11       5.640  -0.560   4.330  0.00  0.00            
ATOM    349  O2  DT3 X  11       5.220  -0.810   3.210  0.00  0.00            
ATOM    350  C3' DT3 X  11       3.450  -4.480   5.980  0.00  0.00            
ATOM    351  H3' DT3 X  11       3.340  -5.210   6.790  0.00  0.00            
ATOM    352  C2' DT3 X  11       4.750  -3.710   5.980  0.00  0.00            
ATOM    353  H2' DT3 X  11       5.200  -3.530   6.960  0.00  0.00            
ATOM    354 H2'' DT3 X  11       5.510  -4.260   5.420  0.00  0.00            
ATOM    355  O3' DT3 X  11       3.520  -5.120   4.700  0.00  0.00            
ATOM    356 HO3' DT3 X  11       2.950  -5.890   4.640  0.00  0.00            
ATOM    357 HO5' DT5 X  12       3.780   5.180  -6.470  0.00  0.00            
ATOM    358  O5' DT5 X  12       3.810   4.610  -7.240  0.00  0.00            
ATOM    359  C5' DT5 X  12       4.160   5.300  -8.410  0.00  0.00            
ATOM    360  H5' DT5 X  12       3.250   5.820  -8.710  0.00  0.00            
ATOM    361 H5'' DT5 X  12       4.390   4.580  -9.200  0.00  0.00            
ATOM    362  C4' DT5 X  12       5.280   6.330  -8.330  0.00  0.00            
ATOM    363  H4' DT5 X  12       5.490   6.570  -9.380  0.00  0.00            
ATOM    364  O4' DT5 X  12       4.920   7.540  -7.640  0.00  0.00            
ATOM    365  C1' DT5 X  12       5.790   7.610  -6.540  0.00  0.00            
ATOM    366  H1' DT5 X  12       6.680   8.200  -6.800  0.00  0.00            
ATOM    367  N1  DT5 X  12       4.960   8.190  -5.420  0.00  0.00            
ATOM    368  C6  DT5 X  12       5.310   9.410  -4.930  0.00  0.00            
ATOM    369  H6  DT5 X  12       6.130   9.970  -5.330  0.00  0.00            
ATOM    370  C5  DT5 X  12       4.550   9.990  -4.020  0.00  0.00            
ATOM    371  C7  DT5 X  12       4.910  11.370  -3.530  0.00  0.00            
ATOM    372  H71 DT5 X  12       3.990  11.880  -3.240  0.00  0.00            
ATOM    373  H72 DT5 X  12       5.690  11.350  -2.780  0.00  0.00            
ATOM    374  H73 DT5 X  12       5.300  11.840  -4.440  0.00  0.00            
ATOM    375  C4  DT5 X  12       3.400   9.300  -3.430  0.00  0.00            
ATOM    376  O4  DT5 X  12       2.670   9.790  -2.630  0.00  0.00            
ATOM    377  N3  DT5 X  12       3.160   8.010  -3.870  0.00  0.00            
ATOM    378  H3  DT5 X  12       2.360   7.530  -3.470  0.00  0.00            
ATOM    379  C2  DT5 X  12       3.880   7.440  -4.880  0.00  0.00            
ATOM    380  O2  DT5 X  12       3.700   6.280  -5.300  0.00  0.00            
ATOM    381  C3' DT5 X  12       6.600   5.910  -7.820  0.00  0.00            
ATOM    382  H3' DT5 X  12       6.850   4.870  -8.020  0.00  0.00            
ATOM    383  C2' DT5 X  12       6.380   6.250  -6.310  0.00  0.00            
ATOM    384  H2' DT5 X  12       5.720   5.460  -5.960  0.00  0.00            
ATOM    385 H2'' DT5 X  12       7.340   6.230  -5.760  0.00  0.00            
ATOM    386  O3' DT5 X  12       7.590   6.730  -8.410  0.00  0.00            
ATOM    387  P   DG  X  13       9.210   6.570  -8.130  0.00  0.00            
ATOM    388  OP1 DG  X  13       9.990   7.230  -9.190  0.00  0.00            
ATOM    389  OP2 DG  X  13       9.540   5.150  -8.010  0.00  0.00            
ATOM    390  O5' DG  X  13       9.600   7.190  -6.660  0.00  0.00            
ATOM    391  C5' DG  X  13       9.470   8.580  -6.420  0.00  0.00            
ATOM    392  H5' DG  X  13       8.520   8.890  -6.840  0.00  0.00            
ATOM    393 H5'' DG  X  13      10.190   9.100  -7.060  0.00  0.00            
ATOM    394  C4' DG  X  13       9.610   8.920  -4.920  0.00  0.00            
ATOM    395  H4' DG  X  13       9.810   9.990  -4.820  0.00  0.00            
ATOM    396  O4' DG  X  13       8.370   8.590  -4.280  0.00  0.00            
ATOM    397  C1' DG  X  13       8.790   7.860  -3.100  0.00  0.00            
ATOM    398  H1' DG  X  13       9.000   8.520  -2.250  0.00  0.00            
ATOM    399  N9  DG  X  13       7.630   6.990  -2.810  0.00  0.00            
ATOM    400  C8  DG  X  13       7.370   5.730  -3.290  0.00  0.00            
ATOM    401  H8  DG  X  13       8.000   5.320  -4.070  0.00  0.00            
ATOM    402  N7  DG  X  13       6.230   5.200  -2.900  0.00  0.00            
ATOM    403  C5  DG  X  13       5.750   6.250  -2.070  0.00  0.00            
ATOM    404  C6  DG  X  13       4.490   6.290  -1.360  0.00  0.00            
ATOM    405  O6  DG  X  13       3.580   5.410  -1.240  0.00  0.00            
ATOM    406  N1  DG  X  13       4.270   7.450  -0.690  0.00  0.00            
ATOM    407  H1  DG  X  13       3.400   7.560  -0.210  0.00  0.00            
ATOM    408  C2  DG  X  13       5.210   8.500  -0.720  0.00  0.00            
ATOM    409  N2  DG  X  13       4.880   9.580  -0.060  0.00  0.00            
ATOM    410  H21 DG  X  13       3.910   9.770   0.140  0.00  0.00            
ATOM    411  H22 DG  X  13       5.580  10.290   0.090  0.00  0.00            
ATOM    412  N3  DG  X  13       6.400   8.500  -1.370  0.00  0.00            
ATOM    413  C4  DG  X  13       6.540   7.330  -2.080  0.00  0.00            
ATOM    414  C3' DG  X  13      10.780   8.320  -4.160  0.00  0.00            
ATOM    415  H3' DG  X  13      11.550   7.950  -4.830  0.00  0.00            
ATOM    416  C2' DG  X  13      10.130   7.160  -3.450  0.00  0.00            
ATOM    417  H2' DG  X  13      10.060   6.300  -4.130  0.00  0.00            
ATOM    418 H2'' DG  X  13      10.670   6.950  -2.530  0.00  0.00            
ATOM    419  O3' DG  X  13      11.300   9.170  -3.100  0.00  0.00            
ATOM    420  P   DG  X  14      12.860   9.040  -2.720  0.00  0.00            
ATOM    421  OP1 DG  X  14      13.540  10.160  -3.410  0.00  0.00            
ATOM    422  OP2 DG  X  14      13.300   7.690  -3.070  0.00  0.00            
ATOM    423  O5' DG  X  14      12.710   9.350  -1.150  0.00  0.00            
ATOM    424  C5' DG  X  14      12.830  10.660  -0.670  0.00  0.00            
ATOM    425  H5' DG  X  14      12.630  11.410  -1.440  0.00  0.00            
ATOM    426 H5'' DG  X  14      13.880  10.890  -0.510  0.00  0.00            
ATOM    427  C4' DG  X  14      12.060  10.950   0.640  0.00  0.00            
ATOM    428  H4' DG  X  14      12.110  12.030   0.750  0.00  0.00            
ATOM    429  O4' DG  X  14      10.770  10.450   0.550  0.00  0.00            
ATOM    430  C1' DG  X  14      10.670   9.470   1.610  0.00  0.00            
ATOM    431  H1' DG  X  14      10.160   9.970   2.430  0.00  0.00            
ATOM    432  N9  DG  X  14       9.880   8.370   0.980  0.00  0.00            
ATOM    433  C8  DG  X  14      10.360   7.370   0.230  0.00  0.00            
ATOM    434  H8  DG  X  14      11.320   7.470  -0.270  0.00  0.00            
ATOM    435  N7  DG  X  14       9.480   6.390   0.010  0.00  0.00            
ATOM    436  C5  DG  X  14       8.410   6.800   0.770  0.00  0.00            
ATOM    437  C6  DG  X  14       7.100   6.180   0.970  0.00  0.00            
ATOM    438  O6  DG  X  14       6.560   5.150   0.500  0.00  0.00            
ATOM    439  N1  DG  X  14       6.340   6.760   1.960  0.00  0.00            
ATOM    440  H1  DG  X  14       5.420   6.390   2.090  0.00  0.00            
ATOM    441  C2  DG  X  14       6.720   7.820   2.670  0.00  0.00            
ATOM    442  N2  DG  X  14       6.020   8.170   3.680  0.00  0.00            
ATOM    443  H21 DG  X  14       5.150   7.710   3.910  0.00  0.00            
ATOM    444  H22 DG  X  14       6.390   8.920   4.260  0.00  0.00            
ATOM    445  N3  DG  X  14       7.900   8.450   2.530  0.00  0.00            
ATOM    446  C4  DG  X  14       8.700   7.890   1.580  0.00  0.00            
ATOM    447  C3' DG  X  14      12.760  10.360   1.880  0.00  0.00            
ATOM    448  H3' DG  X  14      13.830  10.230   1.710  0.00  0.00            
ATOM    449  C2' DG  X  14      12.000   9.060   2.100  0.00  0.00            
ATOM    450  H2' DG  X  14      12.430   8.240   1.530  0.00  0.00            
ATOM    451 H2'' DG  X  14      11.900   8.780   3.150  0.00  0.00            
ATOM    452  O3' DG  X  14      12.550  11.300   2.950  0.00  0.00            
ATOM    453  P   DG  X  15      13.250  11.240   4.360  0.00  0.00            
ATOM    454  OP1 DG  X  15      13.100  12.580   4.960  0.00  0.00            
ATOM    455  OP2 DG  X  15      14.610  10.720   4.190  0.00  0.00            
ATOM    456  O5' DG  X  15      12.490  10.080   5.150  0.00  0.00            
ATOM    457  C5' DG  X  15      11.260  10.270   5.740  0.00  0.00            
ATOM    458  H5' DG  X  15      10.590  10.590   4.930  0.00  0.00            
ATOM    459 H5'' DG  X  15      11.310  11.110   6.430  0.00  0.00            
ATOM    460  C4' DG  X  15      10.540   9.130   6.430  0.00  0.00            
ATOM    461  H4' DG  X  15       9.660   9.560   6.900  0.00  0.00            
ATOM    462  O4' DG  X  15      10.080   8.150   5.520  0.00  0.00            
ATOM    463  C1' DG  X  15      10.720   6.850   5.790  0.00  0.00            
ATOM    464  H1' DG  X  15      10.070   6.330   6.490  0.00  0.00            
ATOM    465  N9  DG  X  15      11.060   6.080   4.620  0.00  0.00            
ATOM    466  C8  DG  X  15      12.220   5.980   3.940  0.00  0.00            
ATOM    467  H8  DG  X  15      13.140   6.440   4.280  0.00  0.00            
ATOM    468  N7  DG  X  15      12.170   5.140   2.970  0.00  0.00            
ATOM    469  C5  DG  X  15      10.870   4.670   2.930  0.00  0.00            
ATOM    470  C6  DG  X  15      10.170   3.650   2.160  0.00  0.00            
ATOM    471  O6  DG  X  15      10.510   2.910   1.260  0.00  0.00            
ATOM    472  N1  DG  X  15       8.770   3.580   2.420  0.00  0.00            
ATOM    473  H1  DG  X  15       8.170   3.100   1.760  0.00  0.00            
ATOM    474  C2  DG  X  15       8.190   4.310   3.430  0.00  0.00            
ATOM    475  N2  DG  X  15       6.880   4.220   3.570  0.00  0.00            
ATOM    476  H21 DG  X  15       6.290   3.610   3.020  0.00  0.00            
ATOM    477  H22 DG  X  15       6.460   4.840   4.240  0.00  0.00            
ATOM    478  N3  DG  X  15       8.800   5.160   4.230  0.00  0.00            
ATOM    479  C4  DG  X  15      10.140   5.290   3.940  0.00  0.00            
ATOM    480  C3' DG  X  15      11.350   8.420   7.540  0.00  0.00            
ATOM    481  H3' DG  X  15      12.120   9.090   7.900  0.00  0.00            
ATOM    482  C2' DG  X  15      11.880   7.250   6.680  0.00  0.00            
ATOM    483  H2' DG  X  15      12.680   7.660   6.070  0.00  0.00            
ATOM    484 H2'' DG  X  15      12.240   6.370   7.210  0.00  0.00            
ATOM    485  O3' DG  X  15      10.480   7.910   8.510  0.00  0.00            
ATOM    486  P   DT3 X  16      11.100   7.110   9.770  0.00  0.00            
ATOM    487  OP1 DT3 X  16      10.220   7.210  10.940  0.00  0.00            
ATOM    488  OP2 DT3 X  16      12.520   7.500   9.950  0.00  0.00            
ATOM    489  O5' DT3 X  16      11.130   5.530   9.300  0.00  0.00            
ATOM    490  C5' DT3 X  16       9.890   4.790   9.100  0.00  0.00            
ATOM    491  H5' DT3 X  16       9.190   5.220   8.380  0.00  0.00            
ATOM    492 H5'' DT3 X  16       9.290   4.890  10.010  0.00  0.00            
ATOM    493  C4' DT3 X  16      10.070   3.280   8.720  0.00  0.00            
ATOM    494  H4' DT3 X  16       9.090   2.820   8.850  0.00  0.00            
ATOM    495  O4' DT3 X  16      10.480   3.060   7.400  0.00  0.00            
ATOM    496  C1' DT3 X  16      10.980   1.720   7.370  0.00  0.00            
ATOM    497  H1' DT3 X  16      10.180   0.980   7.390  0.00  0.00            
ATOM    498  N1  DT3 X  16      11.760   1.480   6.110  0.00  0.00            
ATOM    499  C6  DT3 X  16      12.750   2.320   5.730  0.00  0.00            
ATOM    500  H6  DT3 X  16      13.030   3.090   6.440  0.00  0.00            
ATOM    501  C5  DT3 X  16      13.330   2.150   4.490  0.00  0.00            
ATOM    502  C7  DT3 X  16      14.510   3.010   4.160  0.00  0.00            
ATOM    503  H71 DT3 X  16      15.290   2.280   3.930  0.00  0.00            
ATOM    504  H72 DT3 X  16      14.230   3.400   3.180  0.00  0.00            
ATOM    505  H73 DT3 X  16      14.720   3.780   4.900  0.00  0.00            
ATOM    506  C4  DT3 X  16      12.910   1.110   3.520  0.00  0.00            
ATOM    507  O4  DT3 X  16      13.350   0.980   2.360  0.00  0.00            
ATOM    508  N3  DT3 X  16      11.900   0.300   4.040  0.00  0.00            
ATOM    509  H3  DT3 X  16      11.590  -0.490   3.480  0.00  0.00            
ATOM    510  C2  DT3 X  16      11.370   0.400   5.330  0.00  0.00            
ATOM    511  O2  DT3 X  16      10.440  -0.420   5.490  0.00  0.00            
ATOM    512  C3' DT3 X  16      11.080   2.590   9.650  0.00  0.00            
ATOM    513  H3' DT3 X  16      11.780   3.340  10.040  0.00  0.00            
ATOM    514  C2' DT3 X  16      11.820   1.660   8.650  0.00  0.00            
ATOM    515  H2' DT3 X  16      12.820   2.090   8.600  0.00  0.00            
ATOM    516 H2'' DT3 X  16      11.820   0.650   9.040  0.00  0.00            
ATOM    517  O3' DT3 X  16      10.410   1.840  10.690  0.00  0.00            
ATOM    518 HO3' DT3 X  16      10.970   1.950  11.450  0.00  0.00            
ATOM    519 HO5' DT5 X  17       3.880   0.280  -9.580  0.00  0.00            
ATOM    520  O5' DT5 X  17       3.800   1.180  -9.890  0.00  0.00            
ATOM    521  C5' DT5 X  17       4.900   1.330 -10.750  0.00  0.00            
ATOM    522  H5' DT5 X  17       4.760   2.270 -11.300  0.00  0.00            
ATOM    523 H5'' DT5 X  17       5.060   0.520 -11.460  0.00  0.00            
ATOM    524  C4' DT5 X  17       6.210   1.670  -9.960  0.00  0.00            
ATOM    525  H4' DT5 X  17       6.840   2.170 -10.690  0.00  0.00            
ATOM    526  O4' DT5 X  17       6.130   2.520  -8.850  0.00  0.00            
ATOM    527  C1' DT5 X  17       6.700   1.930  -7.700  0.00  0.00            
ATOM    528  H1' DT5 X  17       7.600   2.510  -7.460  0.00  0.00            
ATOM    529  N1  DT5 X  17       5.710   2.030  -6.550  0.00  0.00            
ATOM    530  C6  DT5 X  17       4.440   1.530  -6.650  0.00  0.00            
ATOM    531  H6  DT5 X  17       4.120   0.860  -7.430  0.00  0.00            
ATOM    532  C5  DT5 X  17       3.460   1.800  -5.760  0.00  0.00            
ATOM    533  C7  DT5 X  17       2.110   1.230  -5.990  0.00  0.00            
ATOM    534  H71 DT5 X  17       1.960   0.860  -7.000  0.00  0.00            
ATOM    535  H72 DT5 X  17       1.870   0.440  -5.280  0.00  0.00            
ATOM    536  H73 DT5 X  17       1.390   2.040  -5.970  0.00  0.00            
ATOM    537  C4  DT5 X  17       3.860   2.560  -4.560  0.00  0.00            
ATOM    538  O4  DT5 X  17       3.020   2.830  -3.670  0.00  0.00            
ATOM    539  N3  DT5 X  17       5.180   2.950  -4.480  0.00  0.00            
ATOM    540  H3  DT5 X  17       5.430   3.480  -3.660  0.00  0.00            
ATOM    541  C2  DT5 X  17       6.080   2.780  -5.500  0.00  0.00            
ATOM    542  O2  DT5 X  17       7.240   3.190  -5.320  0.00  0.00            
ATOM    543  C3' DT5 X  17       6.980   0.430  -9.490  0.00  0.00            
ATOM    544  H3' DT5 X  17       6.370  -0.390  -9.840  0.00  0.00            
ATOM    545  C2' DT5 X  17       7.010   0.500  -7.960  0.00  0.00            
ATOM    546  H2' DT5 X  17       6.200  -0.120  -7.590  0.00  0.00            
ATOM    547 H2'' DT5 X  17       7.970   0.160  -7.560  0.00  0.00            
ATOM    548  O3' DT5 X  17       8.310   0.330 -10.080  0.00  0.00            
ATOM    549  P   DG  X  18       9.230  -1.000  -9.860  0.00  0.00            
ATOM    550  OP1 DG  X  18      10.070  -1.110 -11.070  0.00  0.00            
ATOM    551  OP2 DG  X  18       8.360  -2.130  -9.590  0.00  0.00            
ATOM    552  O5' DG  X  18      10.280  -0.750  -8.610  0.00  0.00            
ATOM    553  C5' DG  X  18      11.320   0.180  -8.620  0.00  0.00            
ATOM    554  H5' DG  X  18      10.860   1.150  -8.860  0.00  0.00            
ATOM    555 H5'' DG  X  18      12.090  -0.050  -9.340  0.00  0.00            
ATOM    556  C4' DG  X  18      11.920   0.160  -7.260  0.00  0.00            
ATOM    557  H4' DG  X  18      12.790   0.820  -7.230  0.00  0.00            
ATOM    558  O4' DG  X  18      11.030   0.820  -6.290  0.00  0.00            
ATOM    559  C1' DG  X  18      11.040   0.060  -5.120  0.00  0.00            
ATOM    560  H1' DG  X  18      11.870   0.430  -4.520  0.00  0.00            
ATOM    561  N9  DG  X  18       9.630   0.390  -4.480  0.00  0.00            
ATOM    562  C8  DG  X  18       8.490  -0.430  -4.530  0.00  0.00            
ATOM    563  H8  DG  X  18       8.420  -1.240  -5.240  0.00  0.00            
ATOM    564  N7  DG  X  18       7.590   0.050  -3.750  0.00  0.00            
ATOM    565  C5  DG  X  18       8.100   1.180  -3.080  0.00  0.00            
ATOM    566  C6  DG  X  18       7.510   2.110  -2.200  0.00  0.00            
ATOM    567  O6  DG  X  18       6.370   2.280  -1.780  0.00  0.00            
ATOM    568  N1  DG  X  18       8.500   3.010  -1.760  0.00  0.00            
ATOM    569  H1  DG  X  18       8.310   3.570  -0.940  0.00  0.00            
ATOM    570  C2  DG  X  18       9.790   2.970  -2.120  0.00  0.00            
ATOM    571  N2  DG  X  18      10.460   4.030  -1.810  0.00  0.00            
ATOM    572  H21 DG  X  18      10.050   4.630  -1.120  0.00  0.00            
ATOM    573  H22 DG  X  18      11.300   4.190  -2.340  0.00  0.00            
ATOM    574  N3  DG  X  18      10.330   2.200  -3.050  0.00  0.00            
ATOM    575  C4  DG  X  18       9.420   1.300  -3.500  0.00  0.00            
ATOM    576  C3' DG  X  18      12.290  -1.200  -6.720  0.00  0.00            
ATOM    577  H3' DG  X  18      12.100  -1.990  -7.450  0.00  0.00            
ATOM    578  C2' DG  X  18      11.340  -1.350  -5.510  0.00  0.00            
ATOM    579  H2' DG  X  18      10.490  -1.910  -5.910  0.00  0.00            
ATOM    580 H2'' DG  X  18      11.790  -1.970  -4.760  0.00  0.00            
ATOM    581  O3' DG  X  18      13.670  -1.260  -6.390  0.00  0.00            
ATOM    582  P   DG  X  19      14.380  -2.570  -6.090  0.00  0.00            
ATOM    583  OP1 DG  X  19      13.820  -3.670  -6.930  0.00  0.00            
ATOM    584  OP2 DG  X  19      14.520  -2.700  -4.570  0.00  0.00            
ATOM    585  O5' DG  X  19      15.910  -2.230  -6.670  0.00  0.00            
ATOM    586  C5' DG  X  19      16.080  -1.930  -8.050  0.00  0.00            
ATOM    587  H5' DG  X  19      15.890  -0.880  -8.250  0.00  0.00            
ATOM    588 H5'' DG  X  19      15.390  -2.460  -8.700  0.00  0.00            
ATOM    589  C4' DG  X  19      17.400  -2.420  -8.690  0.00  0.00            
ATOM    590  H4' DG  X  19      17.180  -2.570  -9.740  0.00  0.00            
ATOM    591  O4' DG  X  19      18.400  -1.460  -8.520  0.00  0.00            
ATOM    592  C1' DG  X  19      19.530  -2.110  -7.920  0.00  0.00            
ATOM    593  H1' DG  X  19      20.270  -2.480  -8.630  0.00  0.00            
ATOM    594  N9  DG  X  19      20.200  -1.270  -6.940  0.00  0.00            
ATOM    595  C8  DG  X  19      19.980  -1.110  -5.580  0.00  0.00            
ATOM    596  H8  DG  X  19      19.190  -1.620  -5.060  0.00  0.00            
ATOM    597  N7  DG  X  19      20.810  -0.290  -4.960  0.00  0.00            
ATOM    598  C5  DG  X  19      21.500   0.290  -6.020  0.00  0.00            
ATOM    599  C6  DG  X  19      22.530   1.290  -5.980  0.00  0.00            
ATOM    600  O6  DG  X  19      22.960   1.930  -5.030  0.00  0.00            
ATOM    601  N1  DG  X  19      23.140   1.500  -7.190  0.00  0.00            
ATOM    602  H1  DG  X  19      24.070   1.900  -7.190  0.00  0.00            
ATOM    603  C2  DG  X  19      22.720   0.880  -8.320  0.00  0.00            
ATOM    604  N2  DG  X  19      23.210   1.360  -9.470  0.00  0.00            
ATOM    605  H21 DG  X  19      23.980   2.010  -9.460  0.00  0.00            
ATOM    606  H22 DG  X  19      22.790   1.010 -10.320  0.00  0.00            
ATOM    607  N3  DG  X  19      21.670   0.080  -8.440  0.00  0.00            
ATOM    608  C4  DG  X  19      21.180  -0.320  -7.240  0.00  0.00            
ATOM    609  C3' DG  X  19      17.910  -3.830  -8.170  0.00  0.00            
ATOM    610  H3' DG  X  19      17.120  -4.460  -7.770  0.00  0.00            
ATOM    611  C2' DG  X  19      19.010  -3.380  -7.190  0.00  0.00            
ATOM    612  H2' DG  X  19      18.430  -3.080  -6.330  0.00  0.00            
ATOM    613 H2'' DG  X  19      19.780  -4.140  -7.000  0.00  0.00            
ATOM    614  O3' DG  X  19      18.390  -4.480  -9.350  0.00  0.00            
ATOM    615  P   DG  X  20      19.430  -5.640  -9.480  0.00  0.00            
ATOM    616  OP1 DG  X  20      19.280  -6.090 -10.850  0.00  0.00            
ATOM    617  OP2 DG  X  20      19.180  -6.680  -8.440  0.00  0.00            
ATOM    618  O5' DG  X  20      20.780  -4.870  -9.280  0.00  0.00            
ATOM    619  C5' DG  X  20      21.300  -4.120 -10.340  0.00  0.00            
ATOM    620  H5' DG  X  20      20.680  -3.230 -10.500  0.00  0.00            
ATOM    621 H5'' DG  X  20      21.450  -4.770 -11.210  0.00  0.00            
ATOM    622  C4' DG  X  20      22.700  -3.580  -9.920  0.00  0.00            
ATOM    623  H4' DG  X  20      23.120  -2.920 -10.690  0.00  0.00            
ATOM    624  O4' DG  X  20      22.600  -2.910  -8.650  0.00  0.00            
ATOM    625  C1' DG  X  20      23.870  -2.990  -8.070  0.00  0.00            
ATOM    626  H1' DG  X  20      24.510  -2.190  -8.440  0.00  0.00            
ATOM    627  N9  DG  X  20      23.680  -2.740  -6.590  0.00  0.00            
ATOM    628  C8  DG  X  20      22.690  -3.170  -5.750  0.00  0.00            
ATOM    629  H8  DG  X  20      22.110  -4.060  -5.970  0.00  0.00            
ATOM    630  N7  DG  X  20      22.760  -2.700  -4.540  0.00  0.00            
ATOM    631  C5  DG  X  20      23.810  -1.750  -4.640  0.00  0.00            
ATOM    632  C6  DG  X  20      24.300  -0.790  -3.660  0.00  0.00            
ATOM    633  O6  DG  X  20      24.070  -0.600  -2.490  0.00  0.00            
ATOM    634  N1  DG  X  20      25.340  -0.060  -4.160  0.00  0.00            
ATOM    635  H1  DG  X  20      25.760   0.620  -3.550  0.00  0.00            
ATOM    636  C2  DG  X  20      25.760  -0.150  -5.440  0.00  0.00            
ATOM    637  N2  DG  X  20      26.610   0.790  -5.820  0.00  0.00            
ATOM    638  H21 DG  X  20      27.020   1.380  -5.100  0.00  0.00            
ATOM    639  H22 DG  X  20      26.810   1.000  -6.790  0.00  0.00            
ATOM    640  N3  DG  X  20      25.360  -0.980  -6.370  0.00  0.00            
ATOM    641  C4  DG  X  20      24.350  -1.780  -5.910  0.00  0.00            
ATOM    642  C3' DG  X  20      23.620  -4.750  -9.690  0.00  0.00            
ATOM    643  H3' DG  X  20      23.170  -5.700  -9.410  0.00  0.00            
ATOM    644  C2' DG  X  20      24.360  -4.380  -8.420  0.00  0.00            
ATOM    645  H2' DG  X  20      24.050  -5.070  -7.640  0.00  0.00            
ATOM    646 H2'' DG  X  20      25.450  -4.440  -8.520  0.00  0.00            
ATOM    647  O3' DG  X  20      24.680  -5.060 -10.680  0.00  0.00            
ATOM    648  P   DT3 X  21      25.000  -6.520 -11.140  0.00  0.00            
ATOM    649  OP1 DT3 X  21      23.790  -6.760 -12.010  0.00  0.00            
ATOM    650  OP2 DT3 X  21      25.190  -7.360  -9.940  0.00  0.00            
ATOM    651  O5' DT3 X  21      26.310  -6.380 -12.060  0.00  0.00            
ATOM    652  C5' DT3 X  21      27.590  -6.740 -11.500  0.00  0.00            
ATOM    653  H5' DT3 X  21      27.790  -6.140 -10.620  0.00  0.00            
ATOM    654 H5'' DT3 X  21      27.570  -7.810 -11.260  0.00  0.00            
ATOM    655  C4' DT3 X  21      28.670  -6.370 -12.520  0.00  0.00            
ATOM    656  H4' DT3 X  21      28.860  -5.300 -12.620  0.00  0.00            
ATOM    657  O4' DT3 X  21      29.920  -6.850 -12.000  0.00  0.00            
ATOM    658  C1' DT3 X  21      30.640  -7.600 -12.950  0.00  0.00            
ATOM    659  H1' DT3 X  21      31.230  -6.910 -13.550  0.00  0.00            
ATOM    660  N1  DT3 X  21      31.550  -8.590 -12.300  0.00  0.00            
ATOM    661  C6  DT3 X  21      31.120  -9.810 -11.810  0.00  0.00            
ATOM    662  H6  DT3 X  21      30.060  -9.970 -11.610  0.00  0.00            
ATOM    663  C5  DT3 X  21      31.850 -10.890 -11.580  0.00  0.00            
ATOM    664  C7  DT3 X  21      31.160 -12.140 -11.050  0.00  0.00            
ATOM    665  H71 DT3 X  21      30.100 -12.110 -10.810  0.00  0.00            
ATOM    666  H72 DT3 X  21      31.190 -12.960 -11.760  0.00  0.00            
ATOM    667  H73 DT3 X  21      31.660 -12.570 -10.180  0.00  0.00            
ATOM    668  C4  DT3 X  21      33.290 -10.720 -11.840  0.00  0.00            
ATOM    669  O4  DT3 X  21      34.010 -11.710 -11.750  0.00  0.00            
ATOM    670  N3  DT3 X  21      33.730  -9.430 -12.210  0.00  0.00            
ATOM    671  H3  DT3 X  21      34.720  -9.360 -12.320  0.00  0.00            
ATOM    672  C2  DT3 X  21      32.940  -8.340 -12.370  0.00  0.00            
ATOM    673  O2  DT3 X  21      33.440  -7.230 -12.550  0.00  0.00            
ATOM    674  C3' DT3 X  21      28.480  -7.050 -13.820  0.00  0.00            
ATOM    675  H3' DT3 X  21      27.500  -7.530 -13.790  0.00  0.00            
ATOM    676  C2' DT3 X  21      29.520  -8.140 -13.830  0.00  0.00            
ATOM    677  H2' DT3 X  21      29.160  -9.090 -13.460  0.00  0.00            
ATOM    678 H2'' DT3 X  21      29.820  -8.220 -14.870  0.00  0.00            
ATOM    679  O3' DT3 X  21      28.670  -6.180 -14.900  0.00  0.00            
ATOM    680 HO3' DT3 X  21      29.400  -5.610 -14.610  0.00  0.00            
ATOM    681  K+  K+  X  22      -8.160   5.080  -1.230  0.00  0.00            
ATOM    682  K+  K+  X  23       4.730   3.560   0.420  0.00  0.00            
END
