# Supplementary material for: Mechanical Stability and Unfolding Pathways of Parallel Tetrameric G-Quadruplexes Probed by Pulling Simulations
Source: J Chem Inf Model. 2024 Apr 17;64(9):3896–911. doi: 10.1021/acs.jcim.4c00227 (PMC11094737; doi:10.1021/acs.jcim.4c00227)
Supplement: Supplementary file 2 — ci4c00227_si_002.zip [file ci4c00227_si_002.zip › spiral_3q_1_7_r2.pdb]

ATOM      1 HO5' DT5 X   1     -19.820   8.180  -6.440  0.00  0.00            
ATOM      2  O5' DT5 X   1     -18.990   8.370  -6.010  0.00  0.00            
ATOM      3  C5' DT5 X   1     -18.910   7.460  -4.910  0.00  0.00            
ATOM      4  H5' DT5 X   1     -19.620   7.780  -4.140  0.00  0.00            
ATOM      5 H5'' DT5 X   1     -17.910   7.340  -4.510  0.00  0.00            
ATOM      6  C4' DT5 X   1     -19.460   6.060  -5.300  0.00  0.00            
ATOM      7  H4' DT5 X   1     -19.420   5.390  -4.450  0.00  0.00            
ATOM      8  O4' DT5 X   1     -20.810   6.090  -5.680  0.00  0.00            
ATOM      9  C1' DT5 X   1     -20.980   4.920  -6.420  0.00  0.00            
ATOM     10  H1' DT5 X   1     -20.880   4.130  -5.680  0.00  0.00            
ATOM     11  N1  DT5 X   1     -22.310   4.800  -7.060  0.00  0.00            
ATOM     12  C6  DT5 X   1     -23.210   3.840  -6.600  0.00  0.00            
ATOM     13  H6  DT5 X   1     -22.820   3.090  -5.920  0.00  0.00            
ATOM     14  C5  DT5 X   1     -24.510   3.890  -6.990  0.00  0.00            
ATOM     15  C7  DT5 X   1     -25.440   2.830  -6.560  0.00  0.00            
ATOM     16  H71 DT5 X   1     -26.250   3.280  -5.980  0.00  0.00            
ATOM     17  H72 DT5 X   1     -25.880   2.480  -7.490  0.00  0.00            
ATOM     18  H73 DT5 X   1     -24.910   1.990  -6.100  0.00  0.00            
ATOM     19  C4  DT5 X   1     -25.000   5.010  -7.770  0.00  0.00            
ATOM     20  O4  DT5 X   1     -26.220   5.160  -8.100  0.00  0.00            
ATOM     21  N3  DT5 X   1     -24.040   5.910  -8.110  0.00  0.00            
ATOM     22  H3  DT5 X   1     -24.280   6.640  -8.750  0.00  0.00            
ATOM     23  C2  DT5 X   1     -22.700   5.820  -7.900  0.00  0.00            
ATOM     24  O2  DT5 X   1     -21.990   6.770  -8.320  0.00  0.00            
ATOM     25  C3' DT5 X   1     -18.600   5.390  -6.430  0.00  0.00            
ATOM     26  H3' DT5 X   1     -18.210   6.170  -7.080  0.00  0.00            
ATOM     27  C2' DT5 X   1     -19.690   4.720  -7.250  0.00  0.00            
ATOM     28  H2' DT5 X   1     -19.920   5.160  -8.220  0.00  0.00            
ATOM     29 H2'' DT5 X   1     -19.400   3.710  -7.530  0.00  0.00            
ATOM     30  O3' DT5 X   1     -17.630   4.400  -6.000  0.00  0.00            
ATOM     31  P   DT  X   2     -16.730   4.490  -4.650  0.00  0.00            
ATOM     32  OP1 DT  X   2     -17.670   4.260  -3.510  0.00  0.00            
ATOM     33  OP2 DT  X   2     -15.960   5.750  -4.690  0.00  0.00            
ATOM     34  O5' DT  X   2     -15.560   3.300  -4.630  0.00  0.00            
ATOM     35  C5' DT  X   2     -14.540   3.270  -5.560  0.00  0.00            
ATOM     36  H5' DT  X   2     -14.040   4.220  -5.730  0.00  0.00            
ATOM     37 H5'' DT  X   2     -14.910   2.920  -6.530  0.00  0.00            
ATOM     38  C4' DT  X   2     -13.440   2.270  -5.030  0.00  0.00            
ATOM     39  H4' DT  X   2     -13.140   2.510  -4.010  0.00  0.00            
ATOM     40  O4' DT  X   2     -13.970   0.960  -5.210  0.00  0.00            
ATOM     41  C1' DT  X   2     -13.070   0.230  -6.090  0.00  0.00            
ATOM     42  H1' DT  X   2     -12.360  -0.270  -5.450  0.00  0.00            
ATOM     43  N1  DT  X   2     -13.840  -0.800  -6.910  0.00  0.00            
ATOM     44  C6  DT  X   2     -14.670  -0.510  -8.020  0.00  0.00            
ATOM     45  H6  DT  X   2     -14.840   0.530  -8.230  0.00  0.00            
ATOM     46  C5  DT  X   2     -15.310  -1.490  -8.710  0.00  0.00            
ATOM     47  C7  DT  X   2     -16.150  -1.080  -9.910  0.00  0.00            
ATOM     48  H71 DT  X   2     -17.200  -1.400  -9.840  0.00  0.00            
ATOM     49  H72 DT  X   2     -16.090   0.000 -10.060  0.00  0.00            
ATOM     50  H73 DT  X   2     -15.720  -1.540 -10.800  0.00  0.00            
ATOM     51  C4  DT  X   2     -15.100  -2.910  -8.310  0.00  0.00            
ATOM     52  O4  DT  X   2     -15.610  -3.870  -8.910  0.00  0.00            
ATOM     53  N3  DT  X   2     -14.180  -3.090  -7.340  0.00  0.00            
ATOM     54  H3  DT  X   2     -14.080  -4.020  -6.940  0.00  0.00            
ATOM     55  C2  DT  X   2     -13.570  -2.150  -6.620  0.00  0.00            
ATOM     56  O2  DT  X   2     -12.750  -2.460  -5.730  0.00  0.00            
ATOM     57  C3' DT  X   2     -12.120   2.330  -5.810  0.00  0.00            
ATOM     58  H3' DT  X   2     -12.050   3.260  -6.360  0.00  0.00            
ATOM     59  C2' DT  X   2     -12.360   1.290  -6.950  0.00  0.00            
ATOM     60  H2' DT  X   2     -12.820   1.680  -7.850  0.00  0.00            
ATOM     61 H2'' DT  X   2     -11.400   0.820  -7.200  0.00  0.00            
ATOM     62  O3' DT  X   2     -10.940   2.080  -5.090  0.00  0.00            
ATOM     63  P   DG  X   3      -9.620   2.990  -5.190  0.00  0.00            
ATOM     64  OP1 DG  X   3      -9.970   4.330  -4.600  0.00  0.00            
ATOM     65  OP2 DG  X   3      -9.060   2.970  -6.560  0.00  0.00            
ATOM     66  O5' DG  X   3      -8.480   2.400  -4.190  0.00  0.00            
ATOM     67  C5' DG  X   3      -7.240   3.110  -4.070  0.00  0.00            
ATOM     68  H5' DG  X   3      -7.260   3.950  -3.370  0.00  0.00            
ATOM     69 H5'' DG  X   3      -6.900   3.570  -5.000  0.00  0.00            
ATOM     70  C4' DG  X   3      -6.160   2.080  -3.590  0.00  0.00            
ATOM     71  H4' DG  X   3      -6.070   1.280  -4.320  0.00  0.00            
ATOM     72  O4' DG  X   3      -4.850   2.650  -3.540  0.00  0.00            
ATOM     73  C1' DG  X   3      -4.160   2.020  -2.470  0.00  0.00            
ATOM     74  H1' DG  X   3      -3.860   1.000  -2.730  0.00  0.00            
ATOM     75  N9  DG  X   3      -2.990   2.930  -2.190  0.00  0.00            
ATOM     76  C8  DG  X   3      -2.880   3.910  -1.220  0.00  0.00            
ATOM     77  H8  DG  X   3      -3.710   4.150  -0.570  0.00  0.00            
ATOM     78  N7  DG  X   3      -1.680   4.400  -1.050  0.00  0.00            
ATOM     79  C5  DG  X   3      -1.000   3.860  -2.080  0.00  0.00            
ATOM     80  C6  DG  X   3       0.350   4.020  -2.500  0.00  0.00            
ATOM     81  O6  DG  X   3       1.220   4.730  -2.060  0.00  0.00            
ATOM     82  N1  DG  X   3       0.790   3.210  -3.520  0.00  0.00            
ATOM     83  H1  DG  X   3       1.740   3.280  -3.870  0.00  0.00            
ATOM     84  C2  DG  X   3      -0.020   2.300  -4.110  0.00  0.00            
ATOM     85  N2  DG  X   3       0.560   1.600  -5.070  0.00  0.00            
ATOM     86  H21 DG  X   3       1.490   1.890  -5.310  0.00  0.00            
ATOM     87  H22 DG  X   3       0.120   0.810  -5.510  0.00  0.00            
ATOM     88  N3  DG  X   3      -1.280   2.040  -3.790  0.00  0.00            
ATOM     89  C4  DG  X   3      -1.730   2.840  -2.730  0.00  0.00            
ATOM     90  C3' DG  X   3      -6.530   1.530  -2.190  0.00  0.00            
ATOM     91  H3' DG  X   3      -7.370   2.080  -1.770  0.00  0.00            
ATOM     92  C2' DG  X   3      -5.260   1.860  -1.430  0.00  0.00            
ATOM     93  H2' DG  X   3      -5.430   2.860  -1.000  0.00  0.00            
ATOM     94 H2'' DG  X   3      -4.920   1.210  -0.620  0.00  0.00            
ATOM     95  O3' DG  X   3      -6.830   0.170  -2.230  0.00  0.00            
ATOM     96  P   DG  X   4      -6.810  -0.750  -0.910  0.00  0.00            
ATOM     97  OP1 DG  X   4      -7.620  -1.950  -1.240  0.00  0.00            
ATOM     98  OP2 DG  X   4      -7.200   0.100   0.240  0.00  0.00            
ATOM     99  O5' DG  X   4      -5.270  -1.230  -0.750  0.00  0.00            
ATOM    100  C5' DG  X   4      -4.540  -2.010  -1.790  0.00  0.00            
ATOM    101  H5' DG  X   4      -4.670  -1.500  -2.740  0.00  0.00            
ATOM    102 H5'' DG  X   4      -4.980  -3.000  -1.890  0.00  0.00            
ATOM    103  C4' DG  X   4      -3.050  -2.130  -1.390  0.00  0.00            
ATOM    104  H4' DG  X   4      -2.620  -2.750  -2.180  0.00  0.00            
ATOM    105  O4' DG  X   4      -2.420  -0.830  -1.280  0.00  0.00            
ATOM    106  C1' DG  X   4      -1.330  -1.010  -0.400  0.00  0.00            
ATOM    107  H1' DG  X   4      -0.540  -1.640  -0.800  0.00  0.00            
ATOM    108  N9  DG  X   4      -0.500   0.270  -0.120  0.00  0.00            
ATOM    109  C8  DG  X   4      -0.630   1.060   0.990  0.00  0.00            
ATOM    110  H8  DG  X   4      -1.430   0.930   1.700  0.00  0.00            
ATOM    111  N7  DG  X   4       0.260   2.010   1.140  0.00  0.00            
ATOM    112  C5  DG  X   4       1.160   1.760   0.030  0.00  0.00            
ATOM    113  C6  DG  X   4       2.450   2.200  -0.280  0.00  0.00            
ATOM    114  O6  DG  X   4       3.190   2.960   0.450  0.00  0.00            
ATOM    115  N1  DG  X   4       2.960   1.740  -1.410  0.00  0.00            
ATOM    116  H1  DG  X   4       3.900   2.030  -1.620  0.00  0.00            
ATOM    117  C2  DG  X   4       2.350   0.780  -2.140  0.00  0.00            
ATOM    118  N2  DG  X   4       3.070   0.380  -3.180  0.00  0.00            
ATOM    119  H21 DG  X   4       3.900   0.910  -3.400  0.00  0.00            
ATOM    120  H22 DG  X   4       2.760  -0.360  -3.790  0.00  0.00            
ATOM    121  N3  DG  X   4       1.180   0.230  -1.820  0.00  0.00            
ATOM    122  C4  DG  X   4       0.640   0.740  -0.720  0.00  0.00            
ATOM    123  C3' DG  X   4      -2.800  -2.730   0.030  0.00  0.00            
ATOM    124  H3' DG  X   4      -3.680  -3.060   0.590  0.00  0.00            
ATOM    125  C2' DG  X   4      -2.110  -1.610   0.760  0.00  0.00            
ATOM    126  H2' DG  X   4      -2.850  -0.850   1.030  0.00  0.00            
ATOM    127 H2'' DG  X   4      -1.420  -1.820   1.580  0.00  0.00            
ATOM    128  O3' DG  X   4      -1.750  -3.710   0.000  0.00  0.00            
ATOM    129  P   DG  X   5      -1.780  -5.070   0.910  0.00  0.00            
ATOM    130  OP1 DG  X   5      -3.070  -5.800   0.850  0.00  0.00            
ATOM    131  OP2 DG  X   5      -1.250  -4.750   2.260  0.00  0.00            
ATOM    132  O5' DG  X   5      -0.730  -5.940   0.140  0.00  0.00            
ATOM    133  C5' DG  X   5      -0.900  -6.340  -1.250  0.00  0.00            
ATOM    134  H5' DG  X   5      -1.410  -5.570  -1.820  0.00  0.00            
ATOM    135 H5'' DG  X   5      -1.410  -7.300  -1.290  0.00  0.00            
ATOM    136  C4' DG  X   5       0.550  -6.410  -1.800  0.00  0.00            
ATOM    137  H4' DG  X   5       0.540  -6.900  -2.780  0.00  0.00            
ATOM    138  O4' DG  X   5       0.970  -5.040  -1.880  0.00  0.00            
ATOM    139  C1' DG  X   5       2.210  -4.830  -1.210  0.00  0.00            
ATOM    140  H1' DG  X   5       3.050  -4.930  -1.900  0.00  0.00            
ATOM    141  N9  DG  X   5       2.290  -3.490  -0.580  0.00  0.00            
ATOM    142  C8  DG  X   5       1.550  -2.970   0.460  0.00  0.00            
ATOM    143  H8  DG  X   5       0.620  -3.480   0.680  0.00  0.00            
ATOM    144  N7  DG  X   5       2.040  -1.890   1.010  0.00  0.00            
ATOM    145  C5  DG  X   5       3.220  -1.680   0.320  0.00  0.00            
ATOM    146  C6  DG  X   5       4.150  -0.600   0.470  0.00  0.00            
ATOM    147  O6  DG  X   5       4.110   0.310   1.280  0.00  0.00            
ATOM    148  N1  DG  X   5       5.070  -0.580  -0.510  0.00  0.00            
ATOM    149  H1  DG  X   5       5.790   0.140  -0.510  0.00  0.00            
ATOM    150  C2  DG  X   5       5.170  -1.540  -1.490  0.00  0.00            
ATOM    151  N2  DG  X   5       6.150  -1.540  -2.340  0.00  0.00            
ATOM    152  H21 DG  X   5       6.770  -0.740  -2.240  0.00  0.00            
ATOM    153  H22 DG  X   5       6.040  -2.120  -3.160  0.00  0.00            
ATOM    154  N3  DG  X   5       4.280  -2.520  -1.680  0.00  0.00            
ATOM    155  C4  DG  X   5       3.300  -2.580  -0.720  0.00  0.00            
ATOM    156  C3' DG  X   5       1.670  -7.140  -0.910  0.00  0.00            
ATOM    157  H3' DG  X   5       1.200  -7.890  -0.270  0.00  0.00            
ATOM    158  C2' DG  X   5       2.310  -5.980  -0.140  0.00  0.00            
ATOM    159  H2' DG  X   5       1.660  -5.740   0.710  0.00  0.00            
ATOM    160 H2'' DG  X   5       3.330  -6.200   0.180  0.00  0.00            
ATOM    161  O3' DG  X   5       2.670  -7.760  -1.790  0.00  0.00            
ATOM    162  P   DT3 X   6       2.940  -9.280  -1.770  0.00  0.00            
ATOM    163  OP1 DT3 X   6       4.060  -9.600  -2.710  0.00  0.00            
ATOM    164  OP2 DT3 X   6       1.650  -9.950  -1.910  0.00  0.00            
ATOM    165  O5' DT3 X   6       3.400  -9.450  -0.270  0.00  0.00            
ATOM    166  C5' DT3 X   6       3.730 -10.800   0.230  0.00  0.00            
ATOM    167  H5' DT3 X   6       4.540 -11.130  -0.420  0.00  0.00            
ATOM    168 H5'' DT3 X   6       2.790 -11.350   0.320  0.00  0.00            
ATOM    169  C4' DT3 X   6       4.290 -10.620   1.730  0.00  0.00            
ATOM    170  H4' DT3 X   6       4.240 -11.590   2.210  0.00  0.00            
ATOM    171  O4' DT3 X   6       5.560  -9.920   1.760  0.00  0.00            
ATOM    172  C1' DT3 X   6       5.510  -9.050   2.880  0.00  0.00            
ATOM    173  H1' DT3 X   6       5.730  -9.580   3.800  0.00  0.00            
ATOM    174  N1  DT3 X   6       6.650  -8.020   2.810  0.00  0.00            
ATOM    175  C6  DT3 X   6       7.680  -8.240   1.970  0.00  0.00            
ATOM    176  H6  DT3 X   6       7.770  -9.150   1.400  0.00  0.00            
ATOM    177  C5  DT3 X   6       8.670  -7.350   1.800  0.00  0.00            
ATOM    178  C7  DT3 X   6       9.650  -7.520   0.670  0.00  0.00            
ATOM    179  H71 DT3 X   6      10.510  -8.120   0.950  0.00  0.00            
ATOM    180  H72 DT3 X   6       9.100  -7.930  -0.170  0.00  0.00            
ATOM    181  H73 DT3 X   6      10.030  -6.540   0.360  0.00  0.00            
ATOM    182  C4  DT3 X   6       8.700  -6.140   2.660  0.00  0.00            
ATOM    183  O4  DT3 X   6       9.600  -5.280   2.700  0.00  0.00            
ATOM    184  N3  DT3 X   6       7.720  -6.030   3.590  0.00  0.00            
ATOM    185  H3  DT3 X   6       7.700  -5.150   4.070  0.00  0.00            
ATOM    186  C2  DT3 X   6       6.650  -6.930   3.680  0.00  0.00            
ATOM    187  O2  DT3 X   6       5.730  -6.740   4.460  0.00  0.00            
ATOM    188  C3' DT3 X   6       3.360  -9.820   2.570  0.00  0.00            
ATOM    189  H3' DT3 X   6       2.420  -9.540   2.090  0.00  0.00            
ATOM    190  C2' DT3 X   6       4.050  -8.520   2.960  0.00  0.00            
ATOM    191  H2' DT3 X   6       3.940  -7.780   2.160  0.00  0.00            
ATOM    192 H2'' DT3 X   6       3.940  -8.100   3.950  0.00  0.00            
ATOM    193  O3' DT3 X   6       3.010 -10.480   3.760  0.00  0.00            
ATOM    194 HO3' DT3 X   6       2.220 -11.010   3.620  0.00  0.00            
ATOM    195 HO5' DT5 X   7       3.740  15.930   1.730  0.00  0.00            
ATOM    196  O5' DT5 X   7       4.550  16.020   2.230  0.00  0.00            
ATOM    197  C5' DT5 X   7       4.240  15.860   3.620  0.00  0.00            
ATOM    198  H5' DT5 X   7       3.430  16.530   3.890  0.00  0.00            
ATOM    199 H5'' DT5 X   7       5.120  16.150   4.200  0.00  0.00            
ATOM    200  C4' DT5 X   7       3.970  14.420   3.990  0.00  0.00            
ATOM    201  H4' DT5 X   7       3.410  14.350   4.920  0.00  0.00            
ATOM    202  O4' DT5 X   7       3.140  13.880   3.020  0.00  0.00            
ATOM    203  C1' DT5 X   7       3.670  12.650   2.620  0.00  0.00            
ATOM    204  H1' DT5 X   7       3.320  12.010   3.430  0.00  0.00            
ATOM    205  N1  DT5 X   7       3.210  12.300   1.270  0.00  0.00            
ATOM    206  C6  DT5 X   7       3.670  12.860   0.130  0.00  0.00            
ATOM    207  H6  DT5 X   7       4.150  13.820   0.130  0.00  0.00            
ATOM    208  C5  DT5 X   7       3.360  12.290  -1.080  0.00  0.00            
ATOM    209  C7  DT5 X   7       3.760  12.960  -2.360  0.00  0.00            
ATOM    210  H71 DT5 X   7       4.080  13.990  -2.280  0.00  0.00            
ATOM    211  H72 DT5 X   7       4.460  12.270  -2.850  0.00  0.00            
ATOM    212  H73 DT5 X   7       2.850  12.970  -2.970  0.00  0.00            
ATOM    213  C4  DT5 X   7       2.630  11.020  -1.090  0.00  0.00            
ATOM    214  O4  DT5 X   7       2.280  10.400  -2.110  0.00  0.00            
ATOM    215  N3  DT5 X   7       2.230  10.520   0.120  0.00  0.00            
ATOM    216  H3  DT5 X   7       1.800   9.600   0.040  0.00  0.00            
ATOM    217  C2  DT5 X   7       2.450  11.180   1.280  0.00  0.00            
ATOM    218  O2  DT5 X   7       1.840  10.860   2.310  0.00  0.00            
ATOM    219  C3' DT5 X   7       5.280  13.660   4.020  0.00  0.00            
ATOM    220  H3' DT5 X   7       6.180  14.260   4.080  0.00  0.00            
ATOM    221  C2' DT5 X   7       5.210  12.710   2.810  0.00  0.00            
ATOM    222  H2' DT5 X   7       5.620  13.170   1.910  0.00  0.00            
ATOM    223 H2'' DT5 X   7       5.680  11.750   3.030  0.00  0.00            
ATOM    224  O3' DT5 X   7       5.170  12.810   5.240  0.00  0.00            
ATOM    225  P   DG  X   8       5.790  13.400   6.570  0.00  0.00            
ATOM    226  OP1 DG  X   8       5.290  14.710   6.940  0.00  0.00            
ATOM    227  OP2 DG  X   8       7.260  13.290   6.420  0.00  0.00            
ATOM    228  O5' DG  X   8       5.360  12.420   7.730  0.00  0.00            
ATOM    229  C5' DG  X   8       4.090  12.540   8.360  0.00  0.00            
ATOM    230  H5' DG  X   8       3.490  13.280   7.840  0.00  0.00            
ATOM    231 H5'' DG  X   8       4.170  12.890   9.390  0.00  0.00            
ATOM    232  C4' DG  X   8       3.430  11.170   8.520  0.00  0.00            
ATOM    233  H4' DG  X   8       2.640  11.230   9.280  0.00  0.00            
ATOM    234  O4' DG  X   8       2.920  10.740   7.270  0.00  0.00            
ATOM    235  C1' DG  X   8       3.470   9.450   7.050  0.00  0.00            
ATOM    236  H1' DG  X   8       2.740   8.720   7.390  0.00  0.00            
ATOM    237  N9  DG  X   8       3.820   9.130   5.640  0.00  0.00            
ATOM    238  C8  DG  X   8       4.860   9.450   4.870  0.00  0.00            
ATOM    239  H8  DG  X   8       5.710  10.040   5.190  0.00  0.00            
ATOM    240  N7  DG  X   8       4.770   9.060   3.640  0.00  0.00            
ATOM    241  C5  DG  X   8       3.520   8.450   3.570  0.00  0.00            
ATOM    242  C6  DG  X   8       2.800   7.770   2.520  0.00  0.00            
ATOM    243  O6  DG  X   8       3.070   7.500   1.340  0.00  0.00            
ATOM    244  N1  DG  X   8       1.570   7.260   2.870  0.00  0.00            
ATOM    245  H1  DG  X   8       1.010   6.900   2.120  0.00  0.00            
ATOM    246  C2  DG  X   8       1.060   7.330   4.150  0.00  0.00            
ATOM    247  N2  DG  X   8      -0.050   6.700   4.510  0.00  0.00            
ATOM    248  H21 DG  X   8      -0.640   6.350   3.760  0.00  0.00            
ATOM    249  H22 DG  X   8      -0.390   6.840   5.440  0.00  0.00            
ATOM    250  N3  DG  X   8       1.780   7.810   5.160  0.00  0.00            
ATOM    251  C4  DG  X   8       2.930   8.450   4.770  0.00  0.00            
ATOM    252  C3' DG  X   8       4.370  10.080   9.130  0.00  0.00            
ATOM    253  H3' DG  X   8       5.330  10.510   9.430  0.00  0.00            
ATOM    254  C2' DG  X   8       4.630   9.100   7.990  0.00  0.00            
ATOM    255  H2' DG  X   8       5.610   9.130   7.530  0.00  0.00            
ATOM    256 H2'' DG  X   8       4.580   8.090   8.430  0.00  0.00            
ATOM    257  O3' DG  X   8       3.610   9.610  10.270  0.00  0.00            
ATOM    258  P   DG  X   9       4.270   8.760  11.380  0.00  0.00            
ATOM    259  OP1 DG  X   9       3.660   9.190  12.660  0.00  0.00            
ATOM    260  OP2 DG  X   9       5.750   8.830  11.310  0.00  0.00            
ATOM    261  O5' DG  X   9       3.940   7.240  11.080  0.00  0.00            
ATOM    262  C5' DG  X   9       2.600   6.760  11.030  0.00  0.00            
ATOM    263  H5' DG  X   9       1.980   7.530  10.570  0.00  0.00            
ATOM    264 H5'' DG  X   9       2.240   6.540  12.040  0.00  0.00            
ATOM    265  C4' DG  X   9       2.290   5.470  10.220  0.00  0.00            
ATOM    266  H4' DG  X   9       1.290   5.060  10.360  0.00  0.00            
ATOM    267  O4' DG  X   9       2.500   5.680   8.840  0.00  0.00            
ATOM    268  C1' DG  X   9       3.220   4.590   8.240  0.00  0.00            
ATOM    269  H1' DG  X   9       2.500   3.790   8.060  0.00  0.00            
ATOM    270  N9  DG  X   9       3.710   4.890   6.920  0.00  0.00            
ATOM    271  C8  DG  X   9       4.840   5.550   6.500  0.00  0.00            
ATOM    272  H8  DG  X   9       5.490   6.060   7.210  0.00  0.00            
ATOM    273  N7  DG  X   9       5.010   5.570   5.240  0.00  0.00            
ATOM    274  C5  DG  X   9       3.870   4.890   4.750  0.00  0.00            
ATOM    275  C6  DG  X   9       3.560   4.540   3.400  0.00  0.00            
ATOM    276  O6  DG  X   9       4.190   4.660   2.340  0.00  0.00            
ATOM    277  N1  DG  X   9       2.490   3.710   3.350  0.00  0.00            
ATOM    278  H1  DG  X   9       2.390   3.250   2.450  0.00  0.00            
ATOM    279  C2  DG  X   9       1.630   3.480   4.370  0.00  0.00            
ATOM    280  N2  DG  X   9       0.500   2.900   4.080  0.00  0.00            
ATOM    281  H21 DG  X   9       0.310   2.770   3.090  0.00  0.00            
ATOM    282  H22 DG  X   9      -0.160   2.710   4.830  0.00  0.00            
ATOM    283  N3  DG  X   9       1.820   3.860   5.650  0.00  0.00            
ATOM    284  C4  DG  X   9       3.020   4.490   5.760  0.00  0.00            
ATOM    285  C3' DG  X   9       3.340   4.380  10.560  0.00  0.00            
ATOM    286  H3' DG  X   9       3.930   4.680  11.430  0.00  0.00            
ATOM    287  C2' DG  X   9       4.240   4.250   9.350  0.00  0.00            
ATOM    288  H2' DG  X   9       5.060   4.980   9.340  0.00  0.00            
ATOM    289 H2'' DG  X   9       4.600   3.240   9.170  0.00  0.00            
ATOM    290  O3' DG  X   9       2.700   3.100  10.860  0.00  0.00            
ATOM    291  P   DG  X  10       3.120   2.120  12.080  0.00  0.00            
ATOM    292  OP1 DG  X  10       2.640   2.720  13.350  0.00  0.00            
ATOM    293  OP2 DG  X  10       4.590   1.850  12.000  0.00  0.00            
ATOM    294  O5' DG  X  10       2.430   0.710  11.840  0.00  0.00            
ATOM    295  C5' DG  X  10       1.030   0.550  11.760  0.00  0.00            
ATOM    296  H5' DG  X  10       0.660   1.560  11.640  0.00  0.00            
ATOM    297 H5'' DG  X  10       0.600   0.270  12.730  0.00  0.00            
ATOM    298  C4' DG  X  10       0.640  -0.390  10.670  0.00  0.00            
ATOM    299  H4' DG  X  10      -0.430  -0.500  10.820  0.00  0.00            
ATOM    300  O4' DG  X  10       0.880   0.240   9.510  0.00  0.00            
ATOM    301  C1' DG  X  10       1.640  -0.570   8.720  0.00  0.00            
ATOM    302  H1' DG  X  10       0.890  -1.180   8.200  0.00  0.00            
ATOM    303  N9  DG  X  10       2.490   0.210   7.780  0.00  0.00            
ATOM    304  C8  DG  X  10       3.580   1.030   8.040  0.00  0.00            
ATOM    305  H8  DG  X  10       3.980   1.330   8.990  0.00  0.00            
ATOM    306  N7  DG  X  10       4.140   1.460   6.990  0.00  0.00            
ATOM    307  C5  DG  X  10       3.410   0.880   5.910  0.00  0.00            
ATOM    308  C6  DG  X  10       3.660   0.900   4.520  0.00  0.00            
ATOM    309  O6  DG  X  10       4.580   1.570   3.940  0.00  0.00            
ATOM    310  N1  DG  X  10       2.730   0.070   3.820  0.00  0.00            
ATOM    311  H1  DG  X  10       2.800   0.210   2.820  0.00  0.00            
ATOM    312  C2  DG  X  10       1.600  -0.510   4.370  0.00  0.00            
ATOM    313  N2  DG  X  10       0.780  -1.110   3.560  0.00  0.00            
ATOM    314  H21 DG  X  10       1.070  -1.100   2.580  0.00  0.00            
ATOM    315  H22 DG  X  10       0.040  -1.690   3.930  0.00  0.00            
ATOM    316  N3  DG  X  10       1.400  -0.610   5.710  0.00  0.00            
ATOM    317  C4  DG  X  10       2.360   0.150   6.420  0.00  0.00            
ATOM    318  C3' DG  X  10       1.330  -1.790  10.670  0.00  0.00            
ATOM    319  H3' DG  X  10       1.750  -2.020  11.650  0.00  0.00            
ATOM    320  C2' DG  X  10       2.440  -1.520   9.680  0.00  0.00            
ATOM    321  H2' DG  X  10       3.310  -1.060  10.150  0.00  0.00            
ATOM    322 H2'' DG  X  10       2.730  -2.470   9.250  0.00  0.00            
ATOM    323  O3' DG  X  10       0.400  -2.680  10.120  0.00  0.00            
ATOM    324  P   DT3 X  11       0.560  -4.230  10.150  0.00  0.00            
ATOM    325  OP1 DT3 X  11      -0.800  -4.840  10.420  0.00  0.00            
ATOM    326  OP2 DT3 X  11       1.620  -4.570  11.160  0.00  0.00            
ATOM    327  O5' DT3 X  11       0.920  -4.640   8.680  0.00  0.00            
ATOM    328  C5' DT3 X  11      -0.160  -4.720   7.710  0.00  0.00            
ATOM    329  H5' DT3 X  11      -0.720  -3.790   7.600  0.00  0.00            
ATOM    330 H5'' DT3 X  11      -0.900  -5.470   7.980  0.00  0.00            
ATOM    331  C4' DT3 X  11       0.340  -5.010   6.320  0.00  0.00            
ATOM    332  H4' DT3 X  11      -0.520  -5.100   5.660  0.00  0.00            
ATOM    333  O4' DT3 X  11       1.270  -3.950   5.990  0.00  0.00            
ATOM    334  C1' DT3 X  11       2.130  -4.480   4.980  0.00  0.00            
ATOM    335  H1' DT3 X  11       1.600  -4.640   4.040  0.00  0.00            
ATOM    336  N1  DT3 X  11       3.340  -3.650   4.780  0.00  0.00            
ATOM    337  C6  DT3 X  11       3.900  -3.090   5.910  0.00  0.00            
ATOM    338  H6  DT3 X  11       3.530  -3.320   6.910  0.00  0.00            
ATOM    339  C5  DT3 X  11       5.050  -2.320   5.730  0.00  0.00            
ATOM    340  C7  DT3 X  11       5.750  -1.740   6.940  0.00  0.00            
ATOM    341  H71 DT3 X  11       6.710  -2.240   7.100  0.00  0.00            
ATOM    342  H72 DT3 X  11       6.100  -0.730   6.710  0.00  0.00            
ATOM    343  H73 DT3 X  11       5.070  -1.800   7.780  0.00  0.00            
ATOM    344  C4  DT3 X  11       5.640  -2.100   4.380  0.00  0.00            
ATOM    345  O4  DT3 X  11       6.580  -1.400   4.120  0.00  0.00            
ATOM    346  N3  DT3 X  11       5.010  -2.720   3.380  0.00  0.00            
ATOM    347  H3  DT3 X  11       5.350  -2.640   2.440  0.00  0.00            
ATOM    348  C2  DT3 X  11       4.030  -3.620   3.580  0.00  0.00            
ATOM    349  O2  DT3 X  11       3.830  -4.420   2.660  0.00  0.00            
ATOM    350  C3' DT3 X  11       1.170  -6.290   6.270  0.00  0.00            
ATOM    351  H3' DT3 X  11       1.400  -6.700   7.260  0.00  0.00            
ATOM    352  C2' DT3 X  11       2.450  -5.860   5.510  0.00  0.00            
ATOM    353  H2' DT3 X  11       3.330  -5.800   6.170  0.00  0.00            
ATOM    354 H2'' DT3 X  11       2.700  -6.580   4.730  0.00  0.00            
ATOM    355  O3' DT3 X  11       0.600  -7.320   5.430  0.00  0.00            
ATOM    356 HO3' DT3 X  11       0.840  -7.070   4.540  0.00  0.00            
ATOM    357 HO5' DT5 X  12       6.790  10.050  -7.070  0.00  0.00            
ATOM    358  O5' DT5 X  12       7.540  10.030  -7.660  0.00  0.00            
ATOM    359  C5' DT5 X  12       8.060  11.410  -7.600  0.00  0.00            
ATOM    360  H5' DT5 X  12       7.260  12.070  -7.920  0.00  0.00            
ATOM    361 H5'' DT5 X  12       8.810  11.410  -8.380  0.00  0.00            
ATOM    362  C4' DT5 X  12       8.560  11.780  -6.260  0.00  0.00            
ATOM    363  H4' DT5 X  12       8.880  12.810  -6.430  0.00  0.00            
ATOM    364  O4' DT5 X  12       7.570  11.690  -5.270  0.00  0.00            
ATOM    365  C1' DT5 X  12       8.050  10.800  -4.280  0.00  0.00            
ATOM    366  H1' DT5 X  12       8.600  11.400  -3.560  0.00  0.00            
ATOM    367  N1  DT5 X  12       6.910  10.140  -3.600  0.00  0.00            
ATOM    368  C6  DT5 X  12       6.750  10.420  -2.250  0.00  0.00            
ATOM    369  H6  DT5 X  12       7.310  11.140  -1.680  0.00  0.00            
ATOM    370  C5  DT5 X  12       5.860   9.760  -1.520  0.00  0.00            
ATOM    371  C7  DT5 X  12       5.780  10.010   0.010  0.00  0.00            
ATOM    372  H71 DT5 X  12       4.780   9.660   0.300  0.00  0.00            
ATOM    373  H72 DT5 X  12       6.530   9.450   0.580  0.00  0.00            
ATOM    374  H73 DT5 X  12       5.820  11.080   0.210  0.00  0.00            
ATOM    375  C4  DT5 X  12       5.000   8.820  -2.260  0.00  0.00            
ATOM    376  O4  DT5 X  12       4.150   8.040  -1.820  0.00  0.00            
ATOM    377  N3  DT5 X  12       5.130   8.700  -3.580  0.00  0.00            
ATOM    378  H3  DT5 X  12       4.420   8.130  -4.010  0.00  0.00            
ATOM    379  C2  DT5 X  12       6.070   9.260  -4.310  0.00  0.00            
ATOM    380  O2  DT5 X  12       6.020   8.980  -5.500  0.00  0.00            
ATOM    381  C3' DT5 X  12       9.700  10.860  -5.790  0.00  0.00            
ATOM    382  H3' DT5 X  12      10.160  10.430  -6.680  0.00  0.00            
ATOM    383  C2' DT5 X  12       9.020   9.800  -4.940  0.00  0.00            
ATOM    384  H2' DT5 X  12       8.590   8.960  -5.500  0.00  0.00            
ATOM    385 H2'' DT5 X  12       9.730   9.470  -4.180  0.00  0.00            
ATOM    386  O3' DT5 X  12      10.620  11.690  -5.060  0.00  0.00            
ATOM    387  P   DG  X  13      12.100  11.320  -4.850  0.00  0.00            
ATOM    388  OP1 DG  X  13      12.840  12.650  -4.730  0.00  0.00            
ATOM    389  OP2 DG  X  13      12.430  10.430  -5.930  0.00  0.00            
ATOM    390  O5' DG  X  13      12.040  10.640  -3.430  0.00  0.00            
ATOM    391  C5' DG  X  13      12.280  11.380  -2.230  0.00  0.00            
ATOM    392  H5' DG  X  13      11.530  12.150  -2.060  0.00  0.00            
ATOM    393 H5'' DG  X  13      13.250  11.880  -2.230  0.00  0.00            
ATOM    394  C4' DG  X  13      12.150  10.470  -0.940  0.00  0.00            
ATOM    395  H4' DG  X  13      12.630  11.020  -0.130  0.00  0.00            
ATOM    396  O4' DG  X  13      10.820  10.180  -0.620  0.00  0.00            
ATOM    397  C1' DG  X  13      10.760   8.890  -0.030  0.00  0.00            
ATOM    398  H1' DG  X  13      10.840   9.080   1.040  0.00  0.00            
ATOM    399  N9  DG  X  13       9.420   8.260  -0.410  0.00  0.00            
ATOM    400  C8  DG  X  13       9.130   7.750  -1.630  0.00  0.00            
ATOM    401  H8  DG  X  13       9.790   8.050  -2.430  0.00  0.00            
ATOM    402  N7  DG  X  13       8.060   6.990  -1.700  0.00  0.00            
ATOM    403  C5  DG  X  13       7.610   7.010  -0.370  0.00  0.00            
ATOM    404  C6  DG  X  13       6.590   6.280   0.210  0.00  0.00            
ATOM    405  O6  DG  X  13       5.720   5.630  -0.320  0.00  0.00            
ATOM    406  N1  DG  X  13       6.530   6.360   1.570  0.00  0.00            
ATOM    407  H1  DG  X  13       5.650   6.050   1.970  0.00  0.00            
ATOM    408  C2  DG  X  13       7.420   7.040   2.330  0.00  0.00            
ATOM    409  N2  DG  X  13       7.130   7.270   3.560  0.00  0.00            
ATOM    410  H21 DG  X  13       6.430   6.740   4.040  0.00  0.00            
ATOM    411  H22 DG  X  13       7.710   7.880   4.130  0.00  0.00            
ATOM    412  N3  DG  X  13       8.450   7.730   1.810  0.00  0.00            
ATOM    413  C4  DG  X  13       8.520   7.670   0.460  0.00  0.00            
ATOM    414  C3' DG  X  13      12.920   9.050  -1.040  0.00  0.00            
ATOM    415  H3' DG  X  13      12.970   8.730  -2.080  0.00  0.00            
ATOM    416  C2' DG  X  13      11.940   8.040  -0.370  0.00  0.00            
ATOM    417  H2' DG  X  13      11.740   7.260  -1.100  0.00  0.00            
ATOM    418 H2'' DG  X  13      12.410   7.560   0.500  0.00  0.00            
ATOM    419  O3' DG  X  13      14.150   9.000  -0.420  0.00  0.00            
ATOM    420  P   DG  X  14      15.490   9.730  -0.900  0.00  0.00            
ATOM    421  OP1 DG  X  14      15.410  11.140  -0.370  0.00  0.00            
ATOM    422  OP2 DG  X  14      15.630   9.540  -2.320  0.00  0.00            
ATOM    423  O5' DG  X  14      16.770   9.090  -0.110  0.00  0.00            
ATOM    424  C5' DG  X  14      16.790   9.190   1.340  0.00  0.00            
ATOM    425  H5' DG  X  14      16.040   9.920   1.650  0.00  0.00            
ATOM    426 H5'' DG  X  14      17.810   9.460   1.650  0.00  0.00            
ATOM    427  C4' DG  X  14      16.500   7.950   2.080  0.00  0.00            
ATOM    428  H4' DG  X  14      16.640   8.030   3.160  0.00  0.00            
ATOM    429  O4' DG  X  14      15.100   7.620   1.900  0.00  0.00            
ATOM    430  C1' DG  X  14      14.950   6.260   2.290  0.00  0.00            
ATOM    431  H1' DG  X  14      14.840   6.180   3.370  0.00  0.00            
ATOM    432  N9  DG  X  14      13.880   5.570   1.540  0.00  0.00            
ATOM    433  C8  DG  X  14      13.780   5.060   0.280  0.00  0.00            
ATOM    434  H8  DG  X  14      14.670   5.050  -0.350  0.00  0.00            
ATOM    435  N7  DG  X  14      12.570   4.640  -0.070  0.00  0.00            
ATOM    436  C5  DG  X  14      11.830   4.890   1.090  0.00  0.00            
ATOM    437  C6  DG  X  14      10.440   4.610   1.360  0.00  0.00            
ATOM    438  O6  DG  X  14       9.600   4.120   0.660  0.00  0.00            
ATOM    439  N1  DG  X  14      10.090   4.960   2.640  0.00  0.00            
ATOM    440  H1  DG  X  14       9.100   4.910   2.860  0.00  0.00            
ATOM    441  C2  DG  X  14      10.910   5.510   3.540  0.00  0.00            
ATOM    442  N2  DG  X  14      10.550   5.770   4.740  0.00  0.00            
ATOM    443  H21 DG  X  14       9.710   5.340   5.090  0.00  0.00            
ATOM    444  H22 DG  X  14      11.230   6.080   5.430  0.00  0.00            
ATOM    445  N3  DG  X  14      12.250   5.820   3.320  0.00  0.00            
ATOM    446  C4  DG  X  14      12.610   5.450   2.040  0.00  0.00            
ATOM    447  C3' DG  X  14      17.190   6.680   1.560  0.00  0.00            
ATOM    448  H3' DG  X  14      17.390   6.770   0.490  0.00  0.00            
ATOM    449  C2' DG  X  14      16.250   5.580   1.950  0.00  0.00            
ATOM    450  H2' DG  X  14      16.140   4.790   1.200  0.00  0.00            
ATOM    451 H2'' DG  X  14      16.670   5.060   2.810  0.00  0.00            
ATOM    452  O3' DG  X  14      18.480   6.690   2.140  0.00  0.00            
ATOM    453  P   DG  X  15      19.440   5.350   1.990  0.00  0.00            
ATOM    454  OP1 DG  X  15      19.510   4.950   0.550  0.00  0.00            
ATOM    455  OP2 DG  X  15      19.000   4.390   3.040  0.00  0.00            
ATOM    456  O5' DG  X  15      20.890   5.770   2.330  0.00  0.00            
ATOM    457  C5' DG  X  15      21.650   6.770   1.680  0.00  0.00            
ATOM    458  H5' DG  X  15      21.040   7.520   1.180  0.00  0.00            
ATOM    459 H5'' DG  X  15      22.250   6.250   0.920  0.00  0.00            
ATOM    460  C4' DG  X  15      22.500   7.550   2.690  0.00  0.00            
ATOM    461  H4' DG  X  15      23.100   8.130   1.990  0.00  0.00            
ATOM    462  O4' DG  X  15      21.720   8.270   3.620  0.00  0.00            
ATOM    463  C1' DG  X  15      22.410   8.430   4.870  0.00  0.00            
ATOM    464  H1' DG  X  15      23.270   9.080   4.710  0.00  0.00            
ATOM    465  N9  DG  X  15      21.510   8.990   5.810  0.00  0.00            
ATOM    466  C8  DG  X  15      20.880   8.410   6.930  0.00  0.00            
ATOM    467  H8  DG  X  15      21.010   7.380   7.230  0.00  0.00            
ATOM    468  N7  DG  X  15      20.160   9.180   7.660  0.00  0.00            
ATOM    469  C5  DG  X  15      20.170  10.380   6.950  0.00  0.00            
ATOM    470  C6  DG  X  15      19.560  11.690   7.200  0.00  0.00            
ATOM    471  O6  DG  X  15      18.850  12.090   8.080  0.00  0.00            
ATOM    472  N1  DG  X  15      19.680  12.590   6.180  0.00  0.00            
ATOM    473  H1  DG  X  15      19.260  13.500   6.330  0.00  0.00            
ATOM    474  C2  DG  X  15      20.570  12.350   5.170  0.00  0.00            
ATOM    475  N2  DG  X  15      20.980  13.380   4.510  0.00  0.00            
ATOM    476  H21 DG  X  15      20.550  14.280   4.540  0.00  0.00            
ATOM    477  H22 DG  X  15      21.640  13.180   3.770  0.00  0.00            
ATOM    478  N3  DG  X  15      21.190  11.200   4.860  0.00  0.00            
ATOM    479  C4  DG  X  15      20.930  10.220   5.800  0.00  0.00            
ATOM    480  C3' DG  X  15      23.390   6.610   3.510  0.00  0.00            
ATOM    481  H3' DG  X  15      23.170   5.580   3.250  0.00  0.00            
ATOM    482  C2' DG  X  15      22.950   6.960   4.930  0.00  0.00            
ATOM    483  H2' DG  X  15      22.160   6.220   5.110  0.00  0.00            
ATOM    484 H2'' DG  X  15      23.780   6.740   5.590  0.00  0.00            
ATOM    485  O3' DG  X  15      24.810   6.790   3.470  0.00  0.00            
ATOM    486  P   DT3 X  16      25.570   6.420   2.220  0.00  0.00            
ATOM    487  OP1 DT3 X  16      25.680   7.640   1.360  0.00  0.00            
ATOM    488  OP2 DT3 X  16      24.900   5.210   1.740  0.00  0.00            
ATOM    489  O5' DT3 X  16      26.810   6.010   3.030  0.00  0.00            
ATOM    490  C5' DT3 X  16      28.050   6.760   2.960  0.00  0.00            
ATOM    491  H5' DT3 X  16      28.300   7.220   3.920  0.00  0.00            
ATOM    492 H5'' DT3 X  16      28.080   7.480   2.140  0.00  0.00            
ATOM    493  C4' DT3 X  16      29.210   5.800   2.620  0.00  0.00            
ATOM    494  H4' DT3 X  16      29.090   5.430   1.600  0.00  0.00            
ATOM    495  O4' DT3 X  16      30.460   6.400   2.740  0.00  0.00            
ATOM    496  C1' DT3 X  16      31.460   5.480   3.010  0.00  0.00            
ATOM    497  H1' DT3 X  16      31.640   4.870   2.120  0.00  0.00            
ATOM    498  N1  DT3 X  16      32.730   6.040   3.610  0.00  0.00            
ATOM    499  C6  DT3 X  16      32.760   7.250   4.220  0.00  0.00            
ATOM    500  H6  DT3 X  16      31.900   7.860   4.010  0.00  0.00            
ATOM    501  C5  DT3 X  16      33.800   7.640   4.990  0.00  0.00            
ATOM    502  C7  DT3 X  16      33.630   8.970   5.690  0.00  0.00            
ATOM    503  H71 DT3 X  16      32.620   9.340   5.540  0.00  0.00            
ATOM    504  H72 DT3 X  16      33.830   8.830   6.750  0.00  0.00            
ATOM    505  H73 DT3 X  16      34.390   9.650   5.310  0.00  0.00            
ATOM    506  C4  DT3 X  16      34.990   6.790   5.140  0.00  0.00            
ATOM    507  O4  DT3 X  16      35.980   7.030   5.930  0.00  0.00            
ATOM    508  N3  DT3 X  16      34.980   5.670   4.310  0.00  0.00            
ATOM    509  H3  DT3 X  16      35.750   5.020   4.260  0.00  0.00            
ATOM    510  C2  DT3 X  16      33.860   5.190   3.690  0.00  0.00            
ATOM    511  O2  DT3 X  16      33.930   4.140   3.080  0.00  0.00            
ATOM    512  C3' DT3 X  16      29.320   4.550   3.530  0.00  0.00            
ATOM    513  H3' DT3 X  16      28.580   4.730   4.300  0.00  0.00            
ATOM    514  C2' DT3 X  16      30.760   4.570   4.060  0.00  0.00            
ATOM    515  H2' DT3 X  16      30.830   4.970   5.060  0.00  0.00            
ATOM    516 H2'' DT3 X  16      31.220   3.580   4.050  0.00  0.00            
ATOM    517  O3' DT3 X  16      29.070   3.360   2.880  0.00  0.00            
ATOM    518 HO3' DT3 X  16      28.160   3.460   2.580  0.00  0.00            
ATOM    519 HO5' DT5 X  17      -1.850   9.080  -6.340  0.00  0.00            
ATOM    520  O5' DT5 X  17      -2.400   8.570  -6.940  0.00  0.00            
ATOM    521  C5' DT5 X  17      -1.690   8.620  -8.140  0.00  0.00            
ATOM    522  H5' DT5 X  17      -1.590   9.670  -8.410  0.00  0.00            
ATOM    523 H5'' DT5 X  17      -2.290   8.130  -8.910  0.00  0.00            
ATOM    524  C4' DT5 X  17      -0.370   7.930  -8.050  0.00  0.00            
ATOM    525  H4' DT5 X  17       0.240   8.220  -8.910  0.00  0.00            
ATOM    526  O4' DT5 X  17       0.370   8.170  -6.840  0.00  0.00            
ATOM    527  C1' DT5 X  17       0.540   7.010  -6.150  0.00  0.00            
ATOM    528  H1' DT5 X  17       1.550   6.670  -6.410  0.00  0.00            
ATOM    529  N1  DT5 X  17       0.490   7.090  -4.620  0.00  0.00            
ATOM    530  C6  DT5 X  17      -0.710   7.160  -3.960  0.00  0.00            
ATOM    531  H6  DT5 X  17      -1.650   7.060  -4.470  0.00  0.00            
ATOM    532  C5  DT5 X  17      -0.700   7.550  -2.700  0.00  0.00            
ATOM    533  C7  DT5 X  17      -2.080   7.720  -2.040  0.00  0.00            
ATOM    534  H71 DT5 X  17      -2.930   7.690  -2.730  0.00  0.00            
ATOM    535  H72 DT5 X  17      -2.140   6.910  -1.330  0.00  0.00            
ATOM    536  H73 DT5 X  17      -2.050   8.640  -1.460  0.00  0.00            
ATOM    537  C4  DT5 X  17       0.520   7.660  -1.870  0.00  0.00            
ATOM    538  O4  DT5 X  17       0.650   7.980  -0.690  0.00  0.00            
ATOM    539  N3  DT5 X  17       1.670   7.530  -2.600  0.00  0.00            
ATOM    540  H3  DT5 X  17       2.530   7.720  -2.100  0.00  0.00            
ATOM    541  C2  DT5 X  17       1.710   7.310  -3.950  0.00  0.00            
ATOM    542  O2  DT5 X  17       2.790   7.310  -4.540  0.00  0.00            
ATOM    543  C3' DT5 X  17      -0.580   6.390  -8.130  0.00  0.00            
ATOM    544  H3' DT5 X  17      -1.530   6.120  -8.580  0.00  0.00            
ATOM    545  C2' DT5 X  17      -0.470   5.960  -6.690  0.00  0.00            
ATOM    546  H2' DT5 X  17      -1.410   6.000  -6.140  0.00  0.00            
ATOM    547 H2'' DT5 X  17       0.010   4.970  -6.650  0.00  0.00            
ATOM    548  O3' DT5 X  17       0.430   5.780  -8.980  0.00  0.00            
ATOM    549  P   DG  X  18       0.240   4.430  -9.650  0.00  0.00            
ATOM    550  OP1 DG  X  18      -0.440   4.590 -10.910  0.00  0.00            
ATOM    551  OP2 DG  X  18      -0.350   3.580  -8.640  0.00  0.00            
ATOM    552  O5' DG  X  18       1.650   3.910  -9.990  0.00  0.00            
ATOM    553  C5' DG  X  18       2.510   4.590 -10.960  0.00  0.00            
ATOM    554  H5' DG  X  18       2.290   5.660 -11.000  0.00  0.00            
ATOM    555 H5'' DG  X  18       2.150   4.290 -11.950  0.00  0.00            
ATOM    556  C4' DG  X  18       4.060   4.360 -10.850  0.00  0.00            
ATOM    557  H4' DG  X  18       4.490   4.880 -11.690  0.00  0.00            
ATOM    558  O4' DG  X  18       4.330   5.010  -9.590  0.00  0.00            
ATOM    559  C1' DG  X  18       4.770   4.060  -8.630  0.00  0.00            
ATOM    560  H1' DG  X  18       5.850   4.090  -8.620  0.00  0.00            
ATOM    561  N9  DG  X  18       4.210   4.290  -7.300  0.00  0.00            
ATOM    562  C8  DG  X  18       3.020   3.830  -6.840  0.00  0.00            
ATOM    563  H8  DG  X  18       2.230   3.480  -7.480  0.00  0.00            
ATOM    564  N7  DG  X  18       2.920   3.920  -5.530  0.00  0.00            
ATOM    565  C5  DG  X  18       4.160   4.470  -5.060  0.00  0.00            
ATOM    566  C6  DG  X  18       4.680   4.750  -3.750  0.00  0.00            
ATOM    567  O6  DG  X  18       4.170   4.610  -2.670  0.00  0.00            
ATOM    568  N1  DG  X  18       5.900   5.430  -3.830  0.00  0.00            
ATOM    569  H1  DG  X  18       6.230   5.740  -2.930  0.00  0.00            
ATOM    570  C2  DG  X  18       6.670   5.600  -4.960  0.00  0.00            
ATOM    571  N2  DG  X  18       7.840   6.170  -4.920  0.00  0.00            
ATOM    572  H21 DG  X  18       8.250   6.360  -4.010  0.00  0.00            
ATOM    573  H22 DG  X  18       8.330   6.180  -5.810  0.00  0.00            
ATOM    574  N3  DG  X  18       6.200   5.220  -6.190  0.00  0.00            
ATOM    575  C4  DG  X  18       4.910   4.770  -6.190  0.00  0.00            
ATOM    576  C3' DG  X  18       4.550   2.930 -10.640  0.00  0.00            
ATOM    577  H3' DG  X  18       3.790   2.350 -11.180  0.00  0.00            
ATOM    578  C2' DG  X  18       4.430   2.660  -9.220  0.00  0.00            
ATOM    579  H2' DG  X  18       3.400   2.340  -9.050  0.00  0.00            
ATOM    580 H2'' DG  X  18       5.250   2.040  -8.890  0.00  0.00            
ATOM    581  O3' DG  X  18       5.870   2.820 -11.300  0.00  0.00            
ATOM    582  P   DG  X  19       6.450   1.340 -11.580  0.00  0.00            
ATOM    583  OP1 DG  X  19       7.410   1.440 -12.670  0.00  0.00            
ATOM    584  OP2 DG  X  19       5.340   0.400 -11.790  0.00  0.00            
ATOM    585  O5' DG  X  19       7.130   1.010 -10.180  0.00  0.00            
ATOM    586  C5' DG  X  19       8.420   1.540  -9.940  0.00  0.00            
ATOM    587  H5' DG  X  19       8.570   2.490 -10.440  0.00  0.00            
ATOM    588 H5'' DG  X  19       9.160   0.820 -10.320  0.00  0.00            
ATOM    589  C4' DG  X  19       8.660   1.770  -8.450  0.00  0.00            
ATOM    590  H4' DG  X  19       9.530   2.390  -8.250  0.00  0.00            
ATOM    591  O4' DG  X  19       7.590   2.270  -7.680  0.00  0.00            
ATOM    592  C1' DG  X  19       8.100   1.990  -6.440  0.00  0.00            
ATOM    593  H1' DG  X  19       8.880   2.690  -6.120  0.00  0.00            
ATOM    594  N9  DG  X  19       7.130   2.210  -5.320  0.00  0.00            
ATOM    595  C8  DG  X  19       5.920   1.590  -5.150  0.00  0.00            
ATOM    596  H8  DG  X  19       5.400   1.220  -6.030  0.00  0.00            
ATOM    597  N7  DG  X  19       5.500   1.460  -3.930  0.00  0.00            
ATOM    598  C5  DG  X  19       6.490   2.150  -3.220  0.00  0.00            
ATOM    599  C6  DG  X  19       6.630   2.450  -1.840  0.00  0.00            
ATOM    600  O6  DG  X  19       5.930   2.160  -0.880  0.00  0.00            
ATOM    601  N1  DG  X  19       7.730   3.210  -1.490  0.00  0.00            
ATOM    602  H1  DG  X  19       7.980   3.360  -0.520  0.00  0.00            
ATOM    603  C2  DG  X  19       8.630   3.580  -2.450  0.00  0.00            
ATOM    604  N2  DG  X  19       9.760   4.080  -2.080  0.00  0.00            
ATOM    605  H21 DG  X  19      10.000   4.180  -1.110  0.00  0.00            
ATOM    606  H22 DG  X  19      10.370   4.290  -2.850  0.00  0.00            
ATOM    607  N3  DG  X  19       8.520   3.350  -3.720  0.00  0.00            
ATOM    608  C4  DG  X  19       7.470   2.550  -4.060  0.00  0.00            
ATOM    609  C3' DG  X  19       8.980   0.360  -7.920  0.00  0.00            
ATOM    610  H3' DG  X  19       8.420  -0.410  -8.440  0.00  0.00            
ATOM    611  C2' DG  X  19       8.570   0.540  -6.480  0.00  0.00            
ATOM    612  H2' DG  X  19       7.800  -0.170  -6.200  0.00  0.00            
ATOM    613 H2'' DG  X  19       9.440   0.410  -5.840  0.00  0.00            
ATOM    614  O3' DG  X  19      10.400   0.090  -8.040  0.00  0.00            
ATOM    615  P   DG  X  20      11.040  -1.300  -7.590  0.00  0.00            
ATOM    616  OP1 DG  X  20      12.180  -1.570  -8.460  0.00  0.00            
ATOM    617  OP2 DG  X  20      10.020  -2.370  -7.380  0.00  0.00            
ATOM    618  O5' DG  X  20      11.660  -0.860  -6.170  0.00  0.00            
ATOM    619  C5' DG  X  20      12.950  -0.270  -6.020  0.00  0.00            
ATOM    620  H5' DG  X  20      12.930   0.700  -6.530  0.00  0.00            
ATOM    621 H5'' DG  X  20      13.750  -0.850  -6.490  0.00  0.00            
ATOM    622  C4' DG  X  20      13.450  -0.090  -4.580  0.00  0.00            
ATOM    623  H4' DG  X  20      14.350   0.530  -4.600  0.00  0.00            
ATOM    624  O4' DG  X  20      12.420   0.610  -3.900  0.00  0.00            
ATOM    625  C1' DG  X  20      12.210  -0.060  -2.660  0.00  0.00            
ATOM    626  H1' DG  X  20      12.990   0.210  -1.950  0.00  0.00            
ATOM    627  N9  DG  X  20      10.920   0.250  -2.080  0.00  0.00            
ATOM    628  C8  DG  X  20       9.670   0.030  -2.570  0.00  0.00            
ATOM    629  H8  DG  X  20       9.480  -0.300  -3.570  0.00  0.00            
ATOM    630  N7  DG  X  20       8.690   0.280  -1.700  0.00  0.00            
ATOM    631  C5  DG  X  20       9.400   0.660  -0.550  0.00  0.00            
ATOM    632  C6  DG  X  20       8.860   1.070   0.770  0.00  0.00            
ATOM    633  O6  DG  X  20       7.720   1.290   1.210  0.00  0.00            
ATOM    634  N1  DG  X  20       9.850   1.230   1.710  0.00  0.00            
ATOM    635  H1  DG  X  20       9.430   1.450   2.610  0.00  0.00            
ATOM    636  C2  DG  X  20      11.180   1.140   1.440  0.00  0.00            
ATOM    637  N2  DG  X  20      11.960   1.130   2.590  0.00  0.00            
ATOM    638  H21 DG  X  20      11.510   1.240   3.480  0.00  0.00            
ATOM    639  H22 DG  X  20      12.970   1.160   2.540  0.00  0.00            
ATOM    640  N3  DG  X  20      11.710   0.880   0.230  0.00  0.00            
ATOM    641  C4  DG  X  20      10.740   0.580  -0.750  0.00  0.00            
ATOM    642  C3' DG  X  20      13.720  -1.490  -3.880  0.00  0.00            
ATOM    643  H3' DG  X  20      13.640  -2.390  -4.490  0.00  0.00            
ATOM    644  C2' DG  X  20      12.390  -1.500  -3.050  0.00  0.00            
ATOM    645  H2' DG  X  20      11.540  -1.830  -3.660  0.00  0.00            
ATOM    646 H2'' DG  X  20      12.470  -2.160  -2.190  0.00  0.00            
ATOM    647  O3' DG  X  20      14.790  -1.420  -3.000  0.00  0.00            
ATOM    648  P   DT3 X  21      15.430  -2.820  -2.460  0.00  0.00            
ATOM    649  OP1 DT3 X  21      16.920  -2.560  -2.510  0.00  0.00            
ATOM    650  OP2 DT3 X  21      14.930  -3.960  -3.190  0.00  0.00            
ATOM    651  O5' DT3 X  21      14.900  -3.010  -0.890  0.00  0.00            
ATOM    652  C5' DT3 X  21      15.460  -2.330   0.160  0.00  0.00            
ATOM    653  H5' DT3 X  21      16.290  -3.020   0.360  0.00  0.00            
ATOM    654 H5'' DT3 X  21      15.870  -1.350  -0.110  0.00  0.00            
ATOM    655  C4' DT3 X  21      14.560  -2.170   1.360  0.00  0.00            
ATOM    656  H4' DT3 X  21      15.010  -1.450   2.050  0.00  0.00            
ATOM    657  O4' DT3 X  21      13.250  -1.720   1.170  0.00  0.00            
ATOM    658  C1' DT3 X  21      12.340  -2.280   2.090  0.00  0.00            
ATOM    659  H1' DT3 X  21      12.530  -1.650   2.960  0.00  0.00            
ATOM    660  N1  DT3 X  21      10.880  -2.190   1.610  0.00  0.00            
ATOM    661  C6  DT3 X  21      10.480  -2.900   0.460  0.00  0.00            
ATOM    662  H6  DT3 X  21      11.230  -3.380  -0.150  0.00  0.00            
ATOM    663  C5  DT3 X  21       9.150  -3.090   0.220  0.00  0.00            
ATOM    664  C7  DT3 X  21       8.820  -3.910  -0.990  0.00  0.00            
ATOM    665  H71 DT3 X  21       8.080  -4.700  -0.780  0.00  0.00            
ATOM    666  H72 DT3 X  21       8.480  -3.340  -1.860  0.00  0.00            
ATOM    667  H73 DT3 X  21       9.680  -4.440  -1.380  0.00  0.00            
ATOM    668  C4  DT3 X  21       8.120  -2.700   1.140  0.00  0.00            
ATOM    669  O4  DT3 X  21       6.910  -2.910   1.060  0.00  0.00            
ATOM    670  N3  DT3 X  21       8.620  -2.050   2.320  0.00  0.00            
ATOM    671  H3  DT3 X  21       8.000  -1.980   3.110  0.00  0.00            
ATOM    672  C2  DT3 X  21       9.930  -1.880   2.620  0.00  0.00            
ATOM    673  O2  DT3 X  21      10.200  -1.580   3.790  0.00  0.00            
ATOM    674  C3' DT3 X  21      14.360  -3.430   2.240  0.00  0.00            
ATOM    675  H3' DT3 X  21      14.810  -4.240   1.660  0.00  0.00            
ATOM    676  C2' DT3 X  21      12.850  -3.670   2.290  0.00  0.00            
ATOM    677  H2' DT3 X  21      12.570  -4.430   1.550  0.00  0.00            
ATOM    678 H2'' DT3 X  21      12.470  -4.050   3.230  0.00  0.00            
ATOM    679  O3' DT3 X  21      14.920  -3.370   3.540  0.00  0.00            
ATOM    680 HO3' DT3 X  21      14.430  -4.000   4.070  0.00  0.00            
ATOM    681  K+  K+  X  22       3.190   5.620  -0.320  0.00  0.00            
ATOM    682  K+  K+  X  23       5.600   2.520   1.630  0.00  0.00            
END
