# Supplementary material for: Mechanical Stability and Unfolding Pathways of Parallel Tetrameric G-Quadruplexes Probed by Pulling Simulations
Source: J Chem Inf Model. 2024 Apr 17;64(9):3896–911. doi: 10.1021/acs.jcim.4c00227 (PMC11094737; doi:10.1021/acs.jcim.4c00227)
Supplement: Supplementary file 2 — ci4c00227_si_002.zip [file ci4c00227_si_002.zip › spiral_3q_1_8_r2.pdb]

ATOM      1 HO5' DT5 X   1     -15.270   8.070 -14.190  0.00  0.00            
ATOM      2  O5' DT5 X   1     -15.700   7.850 -13.350  0.00  0.00            
ATOM      3  C5' DT5 X   1     -15.050   6.820 -12.620  0.00  0.00            
ATOM      4  H5' DT5 X   1     -15.620   5.930 -12.880  0.00  0.00            
ATOM      5 H5'' DT5 X   1     -15.040   6.950 -11.540  0.00  0.00            
ATOM      6  C4' DT5 X   1     -13.600   6.470 -13.010  0.00  0.00            
ATOM      7  H4' DT5 X   1     -13.350   5.580 -12.430  0.00  0.00            
ATOM      8  O4' DT5 X   1     -13.530   6.200 -14.420  0.00  0.00            
ATOM      9  C1' DT5 X   1     -12.270   6.540 -14.830  0.00  0.00            
ATOM     10  H1' DT5 X   1     -11.590   5.690 -14.770  0.00  0.00            
ATOM     11  N1  DT5 X   1     -12.400   6.850 -16.260  0.00  0.00            
ATOM     12  C6  DT5 X   1     -11.740   6.060 -17.210  0.00  0.00            
ATOM     13  H6  DT5 X   1     -11.060   5.290 -16.870  0.00  0.00            
ATOM     14  C5  DT5 X   1     -11.920   6.350 -18.590  0.00  0.00            
ATOM     15  C7  DT5 X   1     -11.120   5.600 -19.580  0.00  0.00            
ATOM     16  H71 DT5 X   1     -10.400   6.280 -20.030  0.00  0.00            
ATOM     17  H72 DT5 X   1     -10.740   4.630 -19.260  0.00  0.00            
ATOM     18  H73 DT5 X   1     -11.870   5.370 -20.350  0.00  0.00            
ATOM     19  C4  DT5 X   1     -12.940   7.350 -18.970  0.00  0.00            
ATOM     20  O4  DT5 X   1     -13.260   7.730 -20.130  0.00  0.00            
ATOM     21  N3  DT5 X   1     -13.560   8.020 -17.970  0.00  0.00            
ATOM     22  H3  DT5 X   1     -14.170   8.800 -18.200  0.00  0.00            
ATOM     23  C2  DT5 X   1     -13.320   7.880 -16.630  0.00  0.00            
ATOM     24  O2  DT5 X   1     -13.980   8.600 -15.820  0.00  0.00            
ATOM     25  C3' DT5 X   1     -12.540   7.550 -12.700  0.00  0.00            
ATOM     26  H3' DT5 X   1     -13.000   8.540 -12.580  0.00  0.00            
ATOM     27  C2' DT5 X   1     -11.670   7.570 -13.990  0.00  0.00            
ATOM     28  H2' DT5 X   1     -11.650   8.510 -14.550  0.00  0.00            
ATOM     29 H2'' DT5 X   1     -10.640   7.270 -13.780  0.00  0.00            
ATOM     30  O3' DT5 X   1     -11.630   7.390 -11.590  0.00  0.00            
ATOM     31  P   DT  X   2     -12.030   6.940 -10.120  0.00  0.00            
ATOM     32  OP1 DT  X   2     -12.460   5.560 -10.130  0.00  0.00            
ATOM     33  OP2 DT  X   2     -12.760   8.040  -9.390  0.00  0.00            
ATOM     34  O5' DT  X   2     -10.470   7.000  -9.640  0.00  0.00            
ATOM     35  C5' DT  X   2      -9.740   5.840  -9.540  0.00  0.00            
ATOM     36  H5' DT  X   2      -9.560   5.620 -10.590  0.00  0.00            
ATOM     37 H5'' DT  X   2     -10.230   4.980  -9.080  0.00  0.00            
ATOM     38  C4' DT  X   2      -8.370   6.110  -8.790  0.00  0.00            
ATOM     39  H4' DT  X   2      -7.670   5.270  -8.800  0.00  0.00            
ATOM     40  O4' DT  X   2      -7.740   7.130  -9.560  0.00  0.00            
ATOM     41  C1' DT  X   2      -6.890   7.860  -8.650  0.00  0.00            
ATOM     42  H1' DT  X   2      -6.060   7.150  -8.630  0.00  0.00            
ATOM     43  N1  DT  X   2      -6.510   9.110  -9.240  0.00  0.00            
ATOM     44  C6  DT  X   2      -5.240   9.230  -9.630  0.00  0.00            
ATOM     45  H6  DT  X   2      -4.580   8.380  -9.580  0.00  0.00            
ATOM     46  C5  DT  X   2      -4.750  10.390 -10.240  0.00  0.00            
ATOM     47  C7  DT  X   2      -3.290  10.520 -10.510  0.00  0.00            
ATOM     48  H71 DT  X   2      -3.320  10.690 -11.580  0.00  0.00            
ATOM     49  H72 DT  X   2      -2.760  11.300  -9.970  0.00  0.00            
ATOM     50  H73 DT  X   2      -2.840   9.530 -10.410  0.00  0.00            
ATOM     51  C4  DT  X   2      -5.750  11.480 -10.590  0.00  0.00            
ATOM     52  O4  DT  X   2      -5.440  12.540 -11.130  0.00  0.00            
ATOM     53  N3  DT  X   2      -7.000  11.250 -10.170  0.00  0.00            
ATOM     54  H3  DT  X   2      -7.690  11.930 -10.450  0.00  0.00            
ATOM     55  C2  DT  X   2      -7.470  10.130  -9.520  0.00  0.00            
ATOM     56  O2  DT  X   2      -8.690  10.020  -9.410  0.00  0.00            
ATOM     57  C3' DT  X   2      -8.430   6.660  -7.340  0.00  0.00            
ATOM     58  H3' DT  X   2      -9.460   6.970  -7.130  0.00  0.00            
ATOM     59  C2' DT  X   2      -7.480   7.850  -7.280  0.00  0.00            
ATOM     60  H2' DT  X   2      -7.990   8.820  -7.250  0.00  0.00            
ATOM     61 H2'' DT  X   2      -6.690   7.810  -6.530  0.00  0.00            
ATOM     62  O3' DT  X   2      -8.050   5.770  -6.320  0.00  0.00            
ATOM     63  P   DG  X   3      -9.040   4.730  -5.690  0.00  0.00            
ATOM     64  OP1 DG  X   3      -9.570   3.740  -6.710  0.00  0.00            
ATOM     65  OP2 DG  X   3     -10.010   5.540  -4.950  0.00  0.00            
ATOM     66  O5' DG  X   3      -8.070   4.000  -4.690  0.00  0.00            
ATOM     67  C5' DG  X   3      -7.320   2.900  -5.100  0.00  0.00            
ATOM     68  H5' DG  X   3      -6.790   3.100  -6.040  0.00  0.00            
ATOM     69 H5'' DG  X   3      -8.010   2.070  -5.280  0.00  0.00            
ATOM     70  C4' DG  X   3      -6.350   2.390  -4.020  0.00  0.00            
ATOM     71  H4' DG  X   3      -6.080   1.360  -4.240  0.00  0.00            
ATOM     72  O4' DG  X   3      -5.120   3.050  -3.920  0.00  0.00            
ATOM     73  C1' DG  X   3      -4.650   2.940  -2.610  0.00  0.00            
ATOM     74  H1' DG  X   3      -4.310   1.900  -2.480  0.00  0.00            
ATOM     75  N9  DG  X   3      -3.520   3.930  -2.360  0.00  0.00            
ATOM     76  C8  DG  X   3      -3.550   5.030  -1.530  0.00  0.00            
ATOM     77  H8  DG  X   3      -4.390   5.150  -0.870  0.00  0.00            
ATOM     78  N7  DG  X   3      -2.600   5.880  -1.680  0.00  0.00            
ATOM     79  C5  DG  X   3      -1.660   5.180  -2.490  0.00  0.00            
ATOM     80  C6  DG  X   3      -0.340   5.450  -3.000  0.00  0.00            
ATOM     81  O6  DG  X   3       0.380   6.380  -2.650  0.00  0.00            
ATOM     82  N1  DG  X   3       0.070   4.560  -3.950  0.00  0.00            
ATOM     83  H1  DG  X   3       0.920   4.790  -4.440  0.00  0.00            
ATOM     84  C2  DG  X   3      -0.680   3.520  -4.450  0.00  0.00            
ATOM     85  N2  DG  X   3      -0.160   2.910  -5.430  0.00  0.00            
ATOM     86  H21 DG  X   3       0.820   3.080  -5.640  0.00  0.00            
ATOM     87  H22 DG  X   3      -0.720   2.150  -5.810  0.00  0.00            
ATOM     88  N3  DG  X   3      -1.890   3.180  -4.010  0.00  0.00            
ATOM     89  C4  DG  X   3      -2.330   4.060  -3.040  0.00  0.00            
ATOM     90  C3' DG  X   3      -6.980   2.280  -2.620  0.00  0.00            
ATOM     91  H3' DG  X   3      -7.840   2.970  -2.610  0.00  0.00            
ATOM     92  C2' DG  X   3      -5.910   2.990  -1.770  0.00  0.00            
ATOM     93  H2' DG  X   3      -6.310   4.000  -1.720  0.00  0.00            
ATOM     94 H2'' DG  X   3      -5.770   2.550  -0.790  0.00  0.00            
ATOM     95  O3' DG  X   3      -7.340   0.930  -2.210  0.00  0.00            
ATOM     96  P   DG  X   4      -7.040   0.240  -0.720  0.00  0.00            
ATOM     97  OP1 DG  X   4      -7.520  -1.130  -0.680  0.00  0.00            
ATOM     98  OP2 DG  X   4      -7.560   1.180   0.280  0.00  0.00            
ATOM     99  O5' DG  X   4      -5.430   0.150  -0.600  0.00  0.00            
ATOM    100  C5' DG  X   4      -4.770  -0.600  -1.610  0.00  0.00            
ATOM    101  H5' DG  X   4      -4.770  -0.080  -2.560  0.00  0.00            
ATOM    102 H5'' DG  X   4      -5.320  -1.540  -1.630  0.00  0.00            
ATOM    103  C4' DG  X   4      -3.260  -0.810  -1.130  0.00  0.00            
ATOM    104  H4' DG  X   4      -2.960  -1.580  -1.840  0.00  0.00            
ATOM    105  O4' DG  X   4      -2.530   0.330  -1.420  0.00  0.00            
ATOM    106  C1' DG  X   4      -1.440   0.370  -0.520  0.00  0.00            
ATOM    107  H1' DG  X   4      -0.660  -0.360  -0.760  0.00  0.00            
ATOM    108  N9  DG  X   4      -0.770   1.630  -0.400  0.00  0.00            
ATOM    109  C8  DG  X   4      -0.780   2.580   0.590  0.00  0.00            
ATOM    110  H8  DG  X   4      -1.530   2.530   1.370  0.00  0.00            
ATOM    111  N7  DG  X   4       0.110   3.500   0.490  0.00  0.00            
ATOM    112  C5  DG  X   4       0.850   3.020  -0.640  0.00  0.00            
ATOM    113  C6  DG  X   4       2.110   3.530  -1.100  0.00  0.00            
ATOM    114  O6  DG  X   4       2.750   4.410  -0.570  0.00  0.00            
ATOM    115  N1  DG  X   4       2.560   2.960  -2.190  0.00  0.00            
ATOM    116  H1  DG  X   4       3.440   3.380  -2.480  0.00  0.00            
ATOM    117  C2  DG  X   4       1.910   1.890  -2.800  0.00  0.00            
ATOM    118  N2  DG  X   4       2.530   1.300  -3.810  0.00  0.00            
ATOM    119  H21 DG  X   4       3.470   1.570  -4.070  0.00  0.00            
ATOM    120  H22 DG  X   4       2.060   0.590  -4.360  0.00  0.00            
ATOM    121  N3  DG  X   4       0.730   1.340  -2.350  0.00  0.00            
ATOM    122  C4  DG  X   4       0.240   1.970  -1.260  0.00  0.00            
ATOM    123  C3' DG  X   4      -2.900  -1.330   0.300  0.00  0.00            
ATOM    124  H3' DG  X   4      -3.860  -1.460   0.790  0.00  0.00            
ATOM    125  C2' DG  X   4      -2.040  -0.130   0.840  0.00  0.00            
ATOM    126  H2' DG  X   4      -2.740   0.580   1.250  0.00  0.00            
ATOM    127 H2'' DG  X   4      -1.260  -0.500   1.500  0.00  0.00            
ATOM    128  O3' DG  X   4      -2.220  -2.560   0.080  0.00  0.00            
ATOM    129  P   DG  X   5      -2.480  -3.680   1.150  0.00  0.00            
ATOM    130  OP1 DG  X   5      -3.890  -3.970   0.950  0.00  0.00            
ATOM    131  OP2 DG  X   5      -1.970  -3.250   2.420  0.00  0.00            
ATOM    132  O5' DG  X   5      -1.520  -5.010   0.760  0.00  0.00            
ATOM    133  C5' DG  X   5      -1.500  -5.630  -0.560  0.00  0.00            
ATOM    134  H5' DG  X   5      -2.380  -5.190  -1.040  0.00  0.00            
ATOM    135 H5'' DG  X   5      -1.580  -6.700  -0.360  0.00  0.00            
ATOM    136  C4' DG  X   5      -0.350  -5.340  -1.500  0.00  0.00            
ATOM    137  H4' DG  X   5      -0.640  -5.740  -2.480  0.00  0.00            
ATOM    138  O4' DG  X   5      -0.030  -4.000  -1.570  0.00  0.00            
ATOM    139  C1' DG  X   5       1.360  -3.780  -1.590  0.00  0.00            
ATOM    140  H1' DG  X   5       1.760  -4.040  -2.570  0.00  0.00            
ATOM    141  N9  DG  X   5       1.740  -2.430  -1.170  0.00  0.00            
ATOM    142  C8  DG  X   5       1.210  -1.750  -0.100  0.00  0.00            
ATOM    143  H8  DG  X   5       0.520  -2.230   0.590  0.00  0.00            
ATOM    144  N7  DG  X   5       1.840  -0.660   0.230  0.00  0.00            
ATOM    145  C5  DG  X   5       2.880  -0.550  -0.690  0.00  0.00            
ATOM    146  C6  DG  X   5       4.000   0.370  -0.780  0.00  0.00            
ATOM    147  O6  DG  X   5       4.270   1.320  -0.120  0.00  0.00            
ATOM    148  N1  DG  X   5       4.830   0.120  -1.890  0.00  0.00            
ATOM    149  H1  DG  X   5       5.660   0.690  -1.850  0.00  0.00            
ATOM    150  C2  DG  X   5       4.800  -1.090  -2.580  0.00  0.00            
ATOM    151  N2  DG  X   5       5.720  -1.310  -3.440  0.00  0.00            
ATOM    152  H21 DG  X   5       6.420  -0.600  -3.630  0.00  0.00            
ATOM    153  H22 DG  X   5       5.780  -2.120  -4.040  0.00  0.00            
ATOM    154  N3  DG  X   5       3.840  -1.970  -2.470  0.00  0.00            
ATOM    155  C4  DG  X   5       2.920  -1.710  -1.520  0.00  0.00            
ATOM    156  C3' DG  X   5       0.860  -6.010  -0.950  0.00  0.00            
ATOM    157  H3' DG  X   5       0.620  -6.620  -0.090  0.00  0.00            
ATOM    158  C2' DG  X   5       1.850  -4.840  -0.550  0.00  0.00            
ATOM    159  H2' DG  X   5       1.580  -4.530   0.470  0.00  0.00            
ATOM    160 H2'' DG  X   5       2.900  -5.130  -0.560  0.00  0.00            
ATOM    161  O3' DG  X   5       1.470  -6.860  -1.960  0.00  0.00            
ATOM    162  P   DT3 X   6       2.490  -7.990  -1.580  0.00  0.00            
ATOM    163  OP1 DT3 X   6       2.240  -9.120  -2.480  0.00  0.00            
ATOM    164  OP2 DT3 X   6       2.460  -8.190  -0.100  0.00  0.00            
ATOM    165  O5' DT3 X   6       3.860  -7.260  -1.940  0.00  0.00            
ATOM    166  C5' DT3 X   6       4.100  -6.900  -3.350  0.00  0.00            
ATOM    167  H5' DT3 X   6       3.290  -6.200  -3.600  0.00  0.00            
ATOM    168 H5'' DT3 X   6       4.100  -7.820  -3.930  0.00  0.00            
ATOM    169  C4' DT3 X   6       5.420  -6.300  -3.670  0.00  0.00            
ATOM    170  H4' DT3 X   6       5.340  -6.240  -4.760  0.00  0.00            
ATOM    171  O4' DT3 X   6       5.600  -4.960  -3.150  0.00  0.00            
ATOM    172  C1' DT3 X   6       6.950  -4.910  -2.760  0.00  0.00            
ATOM    173  H1' DT3 X   6       7.580  -4.660  -3.620  0.00  0.00            
ATOM    174  N1  DT3 X   6       7.140  -3.890  -1.720  0.00  0.00            
ATOM    175  C6  DT3 X   6       6.130  -3.690  -0.800  0.00  0.00            
ATOM    176  H6  DT3 X   6       5.360  -4.450  -0.830  0.00  0.00            
ATOM    177  C5  DT3 X   6       6.180  -2.700   0.190  0.00  0.00            
ATOM    178  C7  DT3 X   6       5.030  -2.670   1.210  0.00  0.00            
ATOM    179  H71 DT3 X   6       4.750  -1.630   1.400  0.00  0.00            
ATOM    180  H72 DT3 X   6       4.130  -3.190   0.880  0.00  0.00            
ATOM    181  H73 DT3 X   6       5.360  -3.020   2.180  0.00  0.00            
ATOM    182  C4  DT3 X   6       7.360  -1.850   0.290  0.00  0.00            
ATOM    183  O4  DT3 X   6       7.540  -1.050   1.140  0.00  0.00            
ATOM    184  N3  DT3 X   6       8.360  -2.130  -0.660  0.00  0.00            
ATOM    185  H3  DT3 X   6       9.170  -1.540  -0.580  0.00  0.00            
ATOM    186  C2  DT3 X   6       8.320  -3.120  -1.670  0.00  0.00            
ATOM    187  O2  DT3 X   6       9.340  -3.290  -2.290  0.00  0.00            
ATOM    188  C3' DT3 X   6       6.570  -7.220  -3.110  0.00  0.00            
ATOM    189  H3' DT3 X   6       6.080  -8.060  -2.620  0.00  0.00            
ATOM    190  C2' DT3 X   6       7.340  -6.300  -2.250  0.00  0.00            
ATOM    191  H2' DT3 X   6       6.970  -6.360  -1.220  0.00  0.00            
ATOM    192 H2'' DT3 X   6       8.420  -6.460  -2.350  0.00  0.00            
ATOM    193  O3' DT3 X   6       7.330  -7.670  -4.230  0.00  0.00            
ATOM    194 HO3' DT3 X   6       7.950  -8.320  -3.880  0.00  0.00            
ATOM    195 HO5' DT5 X   7       5.920  15.590   5.810  0.00  0.00            
ATOM    196  O5' DT5 X   7       6.390  15.220   5.070  0.00  0.00            
ATOM    197  C5' DT5 X   7       5.420  14.410   4.390  0.00  0.00            
ATOM    198  H5' DT5 X   7       5.930  13.900   3.570  0.00  0.00            
ATOM    199 H5'' DT5 X   7       4.720  15.010   3.810  0.00  0.00            
ATOM    200  C4' DT5 X   7       4.640  13.540   5.360  0.00  0.00            
ATOM    201  H4' DT5 X   7       4.130  14.240   6.040  0.00  0.00            
ATOM    202  O4' DT5 X   7       3.720  12.930   4.580  0.00  0.00            
ATOM    203  C1' DT5 X   7       3.900  11.520   4.670  0.00  0.00            
ATOM    204  H1' DT5 X   7       3.100  11.220   5.340  0.00  0.00            
ATOM    205  N1  DT5 X   7       3.690  10.710   3.380  0.00  0.00            
ATOM    206  C6  DT5 X   7       4.300  11.050   2.150  0.00  0.00            
ATOM    207  H6  DT5 X   7       5.060  11.800   2.240  0.00  0.00            
ATOM    208  C5  DT5 X   7       3.980  10.480   0.990  0.00  0.00            
ATOM    209  C7  DT5 X   7       4.710  10.800  -0.280  0.00  0.00            
ATOM    210  H71 DT5 X   7       5.780  10.890  -0.090  0.00  0.00            
ATOM    211  H72 DT5 X   7       4.490  10.040  -1.030  0.00  0.00            
ATOM    212  H73 DT5 X   7       4.490  11.760  -0.740  0.00  0.00            
ATOM    213  C4  DT5 X   7       2.900   9.490   0.920  0.00  0.00            
ATOM    214  O4  DT5 X   7       2.480   8.820  -0.070  0.00  0.00            
ATOM    215  N3  DT5 X   7       2.350   9.210   2.150  0.00  0.00            
ATOM    216  H3  DT5 X   7       1.600   8.530   2.090  0.00  0.00            
ATOM    217  C2  DT5 X   7       2.690   9.790   3.360  0.00  0.00            
ATOM    218  O2  DT5 X   7       2.060   9.480   4.390  0.00  0.00            
ATOM    219  C3' DT5 X   7       5.490  12.500   6.120  0.00  0.00            
ATOM    220  H3' DT5 X   7       6.540  12.770   6.200  0.00  0.00            
ATOM    221  C2' DT5 X   7       5.200  11.190   5.380  0.00  0.00            
ATOM    222  H2' DT5 X   7       6.000  10.990   4.680  0.00  0.00            
ATOM    223 H2'' DT5 X   7       5.140  10.340   6.060  0.00  0.00            
ATOM    224  O3' DT5 X   7       5.070  12.580   7.510  0.00  0.00            
ATOM    225  P   DG  X   8       5.550  11.690   8.690  0.00  0.00            
ATOM    226  OP1 DG  X   8       5.260  12.430   9.890  0.00  0.00            
ATOM    227  OP2 DG  X   8       6.980  11.330   8.370  0.00  0.00            
ATOM    228  O5' DG  X   8       4.470  10.460   8.650  0.00  0.00            
ATOM    229  C5' DG  X   8       3.060  10.570   8.810  0.00  0.00            
ATOM    230  H5' DG  X   8       2.620  11.220   8.060  0.00  0.00            
ATOM    231 H5'' DG  X   8       2.840  10.960   9.800  0.00  0.00            
ATOM    232  C4' DG  X   8       2.430   9.150   8.660  0.00  0.00            
ATOM    233  H4' DG  X   8       1.480   9.240   9.190  0.00  0.00            
ATOM    234  O4' DG  X   8       2.230   8.770   7.310  0.00  0.00            
ATOM    235  C1' DG  X   8       2.870   7.490   7.150  0.00  0.00            
ATOM    236  H1' DG  X   8       2.160   6.660   7.180  0.00  0.00            
ATOM    237  N9  DG  X   8       3.440   7.290   5.800  0.00  0.00            
ATOM    238  C8  DG  X   8       4.670   7.750   5.320  0.00  0.00            
ATOM    239  H8  DG  X   8       5.280   8.370   5.960  0.00  0.00            
ATOM    240  N7  DG  X   8       4.950   7.560   4.110  0.00  0.00            
ATOM    241  C5  DG  X   8       3.870   6.790   3.630  0.00  0.00            
ATOM    242  C6  DG  X   8       3.630   6.050   2.420  0.00  0.00            
ATOM    243  O6  DG  X   8       4.270   5.910   1.470  0.00  0.00            
ATOM    244  N1  DG  X   8       2.410   5.380   2.430  0.00  0.00            
ATOM    245  H1  DG  X   8       2.250   4.790   1.630  0.00  0.00            
ATOM    246  C2  DG  X   8       1.500   5.500   3.430  0.00  0.00            
ATOM    247  N2  DG  X   8       0.420   4.840   3.240  0.00  0.00            
ATOM    248  H21 DG  X   8       0.250   4.460   2.320  0.00  0.00            
ATOM    249  H22 DG  X   8      -0.220   4.820   4.020  0.00  0.00            
ATOM    250  N3  DG  X   8       1.790   6.090   4.570  0.00  0.00            
ATOM    251  C4  DG  X   8       2.960   6.790   4.630  0.00  0.00            
ATOM    252  C3' DG  X   8       3.310   8.120   9.370  0.00  0.00            
ATOM    253  H3' DG  X   8       4.030   8.630  10.010  0.00  0.00            
ATOM    254  C2' DG  X   8       3.880   7.310   8.230  0.00  0.00            
ATOM    255  H2' DG  X   8       4.840   7.820   8.160  0.00  0.00            
ATOM    256 H2'' DG  X   8       3.870   6.250   8.470  0.00  0.00            
ATOM    257  O3' DG  X   8       2.470   7.310  10.160  0.00  0.00            
ATOM    258  P   DG  X   9       2.450   7.230  11.780  0.00  0.00            
ATOM    259  OP1 DG  X   9       1.080   6.800  12.200  0.00  0.00            
ATOM    260  OP2 DG  X   9       2.920   8.550  12.290  0.00  0.00            
ATOM    261  O5' DG  X   9       3.470   6.110  12.160  0.00  0.00            
ATOM    262  C5' DG  X   9       3.160   4.740  12.020  0.00  0.00            
ATOM    263  H5' DG  X   9       2.150   4.620  11.590  0.00  0.00            
ATOM    264 H5'' DG  X   9       3.020   4.390  13.030  0.00  0.00            
ATOM    265  C4' DG  X   9       4.220   3.850  11.250  0.00  0.00            
ATOM    266  H4' DG  X   9       3.870   2.840  11.440  0.00  0.00            
ATOM    267  O4' DG  X   9       4.240   4.140   9.860  0.00  0.00            
ATOM    268  C1' DG  X   9       5.510   3.660   9.410  0.00  0.00            
ATOM    269  H1' DG  X   9       5.430   2.570   9.510  0.00  0.00            
ATOM    270  N9  DG  X   9       5.830   4.030   7.980  0.00  0.00            
ATOM    271  C8  DG  X   9       6.860   4.880   7.550  0.00  0.00            
ATOM    272  H8  DG  X   9       7.490   5.370   8.280  0.00  0.00            
ATOM    273  N7  DG  X   9       6.880   4.980   6.260  0.00  0.00            
ATOM    274  C5  DG  X   9       5.840   4.090   5.770  0.00  0.00            
ATOM    275  C6  DG  X   9       5.370   3.770   4.410  0.00  0.00            
ATOM    276  O6  DG  X   9       5.820   4.150   3.350  0.00  0.00            
ATOM    277  N1  DG  X   9       4.300   3.020   4.370  0.00  0.00            
ATOM    278  H1  DG  X   9       3.930   2.630   3.520  0.00  0.00            
ATOM    279  C2  DG  X   9       3.750   2.420   5.490  0.00  0.00            
ATOM    280  N2  DG  X   9       2.620   1.810   5.350  0.00  0.00            
ATOM    281  H21 DG  X   9       2.160   1.610   4.470  0.00  0.00            
ATOM    282  H22 DG  X   9       2.130   1.410   6.140  0.00  0.00            
ATOM    283  N3  DG  X   9       4.040   2.770   6.730  0.00  0.00            
ATOM    284  C4  DG  X   9       5.140   3.570   6.850  0.00  0.00            
ATOM    285  C3' DG  X   9       5.660   4.070  11.760  0.00  0.00            
ATOM    286  H3' DG  X   9       5.850   5.040  12.230  0.00  0.00            
ATOM    287  C2' DG  X   9       6.540   4.210  10.490  0.00  0.00            
ATOM    288  H2' DG  X   9       6.740   5.250  10.240  0.00  0.00            
ATOM    289 H2'' DG  X   9       7.410   3.560  10.560  0.00  0.00            
ATOM    290  O3' DG  X   9       6.080   2.980  12.640  0.00  0.00            
ATOM    291  P   DG  X  10       5.420   2.640  14.090  0.00  0.00            
ATOM    292  OP1 DG  X  10       4.000   2.210  13.840  0.00  0.00            
ATOM    293  OP2 DG  X  10       5.680   3.820  14.940  0.00  0.00            
ATOM    294  O5' DG  X  10       6.250   1.300  14.510  0.00  0.00            
ATOM    295  C5' DG  X  10       5.680   0.400  15.430  0.00  0.00            
ATOM    296  H5' DG  X  10       4.720   0.070  15.030  0.00  0.00            
ATOM    297 H5'' DG  X  10       5.380   0.960  16.310  0.00  0.00            
ATOM    298  C4' DG  X  10       6.520  -0.820  15.950  0.00  0.00            
ATOM    299  H4' DG  X  10       5.880  -1.380  16.630  0.00  0.00            
ATOM    300  O4' DG  X  10       6.970  -1.690  14.870  0.00  0.00            
ATOM    301  C1' DG  X  10       8.320  -1.230  14.580  0.00  0.00            
ATOM    302  H1' DG  X  10       8.930  -2.110  14.760  0.00  0.00            
ATOM    303  N9  DG  X  10       8.300  -0.910  13.120  0.00  0.00            
ATOM    304  C8  DG  X  10       8.130   0.280  12.420  0.00  0.00            
ATOM    305  H8  DG  X  10       7.840   1.190  12.940  0.00  0.00            
ATOM    306  N7  DG  X  10       8.160   0.200  11.150  0.00  0.00            
ATOM    307  C5  DG  X  10       8.500  -1.150  10.980  0.00  0.00            
ATOM    308  C6  DG  X  10       8.470  -1.870   9.750  0.00  0.00            
ATOM    309  O6  DG  X  10       8.180  -1.440   8.640  0.00  0.00            
ATOM    310  N1  DG  X  10       8.900  -3.150   9.920  0.00  0.00            
ATOM    311  H1  DG  X  10       9.210  -3.700   9.120  0.00  0.00            
ATOM    312  C2  DG  X  10       9.000  -3.750  11.120  0.00  0.00            
ATOM    313  N2  DG  X  10       9.290  -4.980  11.060  0.00  0.00            
ATOM    314  H21 DG  X  10       9.490  -5.360  10.150  0.00  0.00            
ATOM    315  H22 DG  X  10       9.530  -5.430  11.930  0.00  0.00            
ATOM    316  N3  DG  X  10       8.940  -3.150  12.300  0.00  0.00            
ATOM    317  C4  DG  X  10       8.610  -1.810  12.150  0.00  0.00            
ATOM    318  C3' DG  X  10       7.750  -0.330  16.760  0.00  0.00            
ATOM    319  H3' DG  X  10       7.680   0.610  17.320  0.00  0.00            
ATOM    320  C2' DG  X  10       8.660  -0.120  15.610  0.00  0.00            
ATOM    321  H2' DG  X  10       8.410   0.880  15.260  0.00  0.00            
ATOM    322 H2'' DG  X  10       9.720  -0.150  15.890  0.00  0.00            
ATOM    323  O3' DG  X  10       8.290  -1.300  17.640  0.00  0.00            
ATOM    324  P   DT3 X  11       9.300  -1.020  18.860  0.00  0.00            
ATOM    325  OP1 DT3 X  11       8.600  -0.340  19.940  0.00  0.00            
ATOM    326  OP2 DT3 X  11      10.450  -0.360  18.170  0.00  0.00            
ATOM    327  O5' DT3 X  11       9.740  -2.500  19.230  0.00  0.00            
ATOM    328  C5' DT3 X  11      10.660  -2.780  20.350  0.00  0.00            
ATOM    329  H5' DT3 X  11      11.140  -1.820  20.550  0.00  0.00            
ATOM    330 H5'' DT3 X  11      11.410  -3.540  20.110  0.00  0.00            
ATOM    331  C4' DT3 X  11       9.870  -3.330  21.580  0.00  0.00            
ATOM    332  H4' DT3 X  11       9.160  -4.080  21.230  0.00  0.00            
ATOM    333  O4' DT3 X  11      10.660  -4.050  22.530  0.00  0.00            
ATOM    334  C1' DT3 X  11       9.870  -4.130  23.720  0.00  0.00            
ATOM    335  H1' DT3 X  11       8.950  -4.690  23.540  0.00  0.00            
ATOM    336  N1  DT3 X  11      10.710  -4.710  24.860  0.00  0.00            
ATOM    337  C6  DT3 X  11      12.060  -4.300  24.920  0.00  0.00            
ATOM    338  H6  DT3 X  11      12.460  -3.680  24.130  0.00  0.00            
ATOM    339  C5  DT3 X  11      12.830  -4.760  25.930  0.00  0.00            
ATOM    340  C7  DT3 X  11      14.240  -4.240  26.050  0.00  0.00            
ATOM    341  H71 DT3 X  11      14.560  -4.070  27.080  0.00  0.00            
ATOM    342  H72 DT3 X  11      14.870  -4.980  25.560  0.00  0.00            
ATOM    343  H73 DT3 X  11      14.360  -3.220  25.660  0.00  0.00            
ATOM    344  C4  DT3 X  11      12.260  -5.510  27.030  0.00  0.00            
ATOM    345  O4  DT3 X  11      12.850  -5.800  28.120  0.00  0.00            
ATOM    346  N3  DT3 X  11      10.920  -5.860  26.930  0.00  0.00            
ATOM    347  H3  DT3 X  11      10.600  -6.350  27.760  0.00  0.00            
ATOM    348  C2  DT3 X  11      10.100  -5.520  25.880  0.00  0.00            
ATOM    349  O2  DT3 X  11       8.940  -5.910  25.850  0.00  0.00            
ATOM    350  C3' DT3 X  11       9.260  -2.180  22.440  0.00  0.00            
ATOM    351  H3' DT3 X  11       9.780  -1.230  22.270  0.00  0.00            
ATOM    352  C2' DT3 X  11       9.430  -2.650  23.900  0.00  0.00            
ATOM    353  H2' DT3 X  11      10.220  -2.030  24.310  0.00  0.00            
ATOM    354 H2'' DT3 X  11       8.510  -2.650  24.500  0.00  0.00            
ATOM    355  O3' DT3 X  11       7.870  -2.110  22.100  0.00  0.00            
ATOM    356 HO3' DT3 X  11       7.780  -1.590  21.290  0.00  0.00            
ATOM    357 HO5' DT5 X  12       4.490  11.570  -8.020  0.00  0.00            
ATOM    358  O5' DT5 X  12       5.270  12.100  -8.220  0.00  0.00            
ATOM    359  C5' DT5 X  12       5.630  12.730  -7.030  0.00  0.00            
ATOM    360  H5' DT5 X  12       5.020  13.570  -6.710  0.00  0.00            
ATOM    361 H5'' DT5 X  12       6.590  13.240  -7.090  0.00  0.00            
ATOM    362  C4' DT5 X  12       5.650  11.720  -5.850  0.00  0.00            
ATOM    363  H4' DT5 X  12       5.630  12.290  -4.910  0.00  0.00            
ATOM    364  O4' DT5 X  12       4.280  11.270  -5.780  0.00  0.00            
ATOM    365  C1' DT5 X  12       4.400  10.070  -5.000  0.00  0.00            
ATOM    366  H1' DT5 X  12       4.380  10.240  -3.920  0.00  0.00            
ATOM    367  N1  DT5 X  12       3.330   9.120  -5.320  0.00  0.00            
ATOM    368  C6  DT5 X  12       3.190   8.720  -6.590  0.00  0.00            
ATOM    369  H6  DT5 X  12       3.910   9.100  -7.300  0.00  0.00            
ATOM    370  C5  DT5 X  12       2.090   7.890  -6.980  0.00  0.00            
ATOM    371  C7  DT5 X  12       2.030   7.360  -8.370  0.00  0.00            
ATOM    372  H71 DT5 X  12       1.980   6.270  -8.460  0.00  0.00            
ATOM    373  H72 DT5 X  12       1.150   7.670  -8.940  0.00  0.00            
ATOM    374  H73 DT5 X  12       2.900   7.610  -8.980  0.00  0.00            
ATOM    375  C4  DT5 X  12       1.160   7.460  -5.970  0.00  0.00            
ATOM    376  O4  DT5 X  12       0.300   6.600  -6.170  0.00  0.00            
ATOM    377  N3  DT5 X  12       1.360   7.990  -4.670  0.00  0.00            
ATOM    378  H3  DT5 X  12       0.690   7.700  -3.960  0.00  0.00            
ATOM    379  C2  DT5 X  12       2.420   8.760  -4.340  0.00  0.00            
ATOM    380  O2  DT5 X  12       2.580   9.010  -3.170  0.00  0.00            
ATOM    381  C3' DT5 X  12       6.580  10.590  -5.930  0.00  0.00            
ATOM    382  H3' DT5 X  12       6.800  10.370  -6.970  0.00  0.00            
ATOM    383  C2' DT5 X  12       5.810   9.470  -5.230  0.00  0.00            
ATOM    384  H2' DT5 X  12       5.760   8.690  -6.000  0.00  0.00            
ATOM    385 H2'' DT5 X  12       6.300   9.010  -4.370  0.00  0.00            
ATOM    386  O3' DT5 X  12       7.770  10.870  -5.120  0.00  0.00            
ATOM    387  P   DG  X  13       9.220  10.730  -5.750  0.00  0.00            
ATOM    388  OP1 DG  X  13       9.470  11.940  -6.540  0.00  0.00            
ATOM    389  OP2 DG  X  13       9.370   9.460  -6.450  0.00  0.00            
ATOM    390  O5' DG  X  13      10.210  10.690  -4.520  0.00  0.00            
ATOM    391  C5' DG  X  13      10.590  11.900  -3.880  0.00  0.00            
ATOM    392  H5' DG  X  13       9.690  12.500  -3.770  0.00  0.00            
ATOM    393 H5'' DG  X  13      11.300  12.420  -4.520  0.00  0.00            
ATOM    394  C4' DG  X  13      11.160  11.510  -2.450  0.00  0.00            
ATOM    395  H4' DG  X  13      11.470  12.430  -1.960  0.00  0.00            
ATOM    396  O4' DG  X  13      10.150  10.940  -1.580  0.00  0.00            
ATOM    397  C1' DG  X  13      10.510   9.640  -1.230  0.00  0.00            
ATOM    398  H1' DG  X  13      10.580   9.650  -0.140  0.00  0.00            
ATOM    399  N9  DG  X  13       9.360   8.770  -1.640  0.00  0.00            
ATOM    400  C8  DG  X  13       9.210   8.090  -2.840  0.00  0.00            
ATOM    401  H8  DG  X  13       9.840   8.190  -3.710  0.00  0.00            
ATOM    402  N7  DG  X  13       8.180   7.280  -2.940  0.00  0.00            
ATOM    403  C5  DG  X  13       7.510   7.530  -1.790  0.00  0.00            
ATOM    404  C6  DG  X  13       6.200   7.090  -1.280  0.00  0.00            
ATOM    405  O6  DG  X  13       5.280   6.680  -1.960  0.00  0.00            
ATOM    406  N1  DG  X  13       6.000   7.390   0.100  0.00  0.00            
ATOM    407  H1  DG  X  13       5.130   7.150   0.550  0.00  0.00            
ATOM    408  C2  DG  X  13       6.850   8.150   0.790  0.00  0.00            
ATOM    409  N2  DG  X  13       6.480   8.550   2.020  0.00  0.00            
ATOM    410  H21 DG  X  13       5.690   8.150   2.510  0.00  0.00            
ATOM    411  H22 DG  X  13       7.250   8.960   2.540  0.00  0.00            
ATOM    412  N3  DG  X  13       7.990   8.670   0.340  0.00  0.00            
ATOM    413  C4  DG  X  13       8.260   8.340  -0.960  0.00  0.00            
ATOM    414  C3' DG  X  13      12.410  10.560  -2.480  0.00  0.00            
ATOM    415  H3' DG  X  13      12.590  10.290  -3.520  0.00  0.00            
ATOM    416  C2' DG  X  13      11.900   9.270  -1.820  0.00  0.00            
ATOM    417  H2' DG  X  13      11.780   8.480  -2.560  0.00  0.00            
ATOM    418 H2'' DG  X  13      12.500   8.920  -0.980  0.00  0.00            
ATOM    419  O3' DG  X  13      13.570  11.150  -1.730  0.00  0.00            
ATOM    420  P   DG  X  14      14.980  10.440  -1.650  0.00  0.00            
ATOM    421  OP1 DG  X  14      15.970  11.380  -1.120  0.00  0.00            
ATOM    422  OP2 DG  X  14      15.230   9.830  -2.940  0.00  0.00            
ATOM    423  O5' DG  X  14      14.890   9.270  -0.540  0.00  0.00            
ATOM    424  C5' DG  X  14      15.010   9.600   0.820  0.00  0.00            
ATOM    425  H5' DG  X  14      14.310  10.420   0.980  0.00  0.00            
ATOM    426 H5'' DG  X  14      15.980  10.050   0.990  0.00  0.00            
ATOM    427  C4' DG  X  14      14.530   8.430   1.800  0.00  0.00            
ATOM    428  H4' DG  X  14      14.710   8.700   2.830  0.00  0.00            
ATOM    429  O4' DG  X  14      13.170   8.200   1.570  0.00  0.00            
ATOM    430  C1' DG  X  14      13.000   6.840   1.420  0.00  0.00            
ATOM    431  H1' DG  X  14      12.980   6.460   2.440  0.00  0.00            
ATOM    432  N9  DG  X  14      11.770   6.340   0.750  0.00  0.00            
ATOM    433  C8  DG  X  14      11.690   5.770  -0.510  0.00  0.00            
ATOM    434  H8  DG  X  14      12.430   5.700  -1.280  0.00  0.00            
ATOM    435  N7  DG  X  14      10.450   5.450  -0.820  0.00  0.00            
ATOM    436  C5  DG  X  14       9.790   5.490   0.440  0.00  0.00            
ATOM    437  C6  DG  X  14       8.430   5.200   0.800  0.00  0.00            
ATOM    438  O6  DG  X  14       7.520   4.860  -0.040  0.00  0.00            
ATOM    439  N1  DG  X  14       8.160   5.280   2.210  0.00  0.00            
ATOM    440  H1  DG  X  14       7.240   5.120   2.590  0.00  0.00            
ATOM    441  C2  DG  X  14       8.990   6.040   3.010  0.00  0.00            
ATOM    442  N2  DG  X  14       8.540   6.380   4.170  0.00  0.00            
ATOM    443  H21 DG  X  14       7.670   6.110   4.580  0.00  0.00            
ATOM    444  H22 DG  X  14       9.230   6.720   4.830  0.00  0.00            
ATOM    445  N3  DG  X  14      10.220   6.460   2.690  0.00  0.00            
ATOM    446  C4  DG  X  14      10.560   6.150   1.390  0.00  0.00            
ATOM    447  C3' DG  X  14      15.340   7.080   1.660  0.00  0.00            
ATOM    448  H3' DG  X  14      16.240   7.310   1.110  0.00  0.00            
ATOM    449  C2' DG  X  14      14.330   6.270   0.850  0.00  0.00            
ATOM    450  H2' DG  X  14      14.340   6.310  -0.240  0.00  0.00            
ATOM    451 H2'' DG  X  14      14.450   5.230   1.160  0.00  0.00            
ATOM    452  O3' DG  X  14      15.580   6.420   2.900  0.00  0.00            
ATOM    453  P   DG  X  15      16.980   5.730   3.250  0.00  0.00            
ATOM    454  OP1 DG  X  15      17.850   6.820   3.720  0.00  0.00            
ATOM    455  OP2 DG  X  15      17.400   4.860   2.090  0.00  0.00            
ATOM    456  O5' DG  X  15      16.620   4.840   4.580  0.00  0.00            
ATOM    457  C5' DG  X  15      16.310   5.520   5.810  0.00  0.00            
ATOM    458  H5' DG  X  15      15.900   6.510   5.640  0.00  0.00            
ATOM    459 H5'' DG  X  15      17.180   5.850   6.370  0.00  0.00            
ATOM    460  C4' DG  X  15      15.410   4.760   6.780  0.00  0.00            
ATOM    461  H4' DG  X  15      15.620   5.360   7.670  0.00  0.00            
ATOM    462  O4' DG  X  15      14.050   4.810   6.330  0.00  0.00            
ATOM    463  C1' DG  X  15      13.560   3.550   5.940  0.00  0.00            
ATOM    464  H1' DG  X  15      12.940   3.120   6.740  0.00  0.00            
ATOM    465  N9  DG  X  15      12.880   3.610   4.620  0.00  0.00            
ATOM    466  C8  DG  X  15      13.480   3.870   3.400  0.00  0.00            
ATOM    467  H8  DG  X  15      14.450   4.320   3.330  0.00  0.00            
ATOM    468  N7  DG  X  15      12.660   3.690   2.390  0.00  0.00            
ATOM    469  C5  DG  X  15      11.470   3.230   2.970  0.00  0.00            
ATOM    470  C6  DG  X  15      10.200   2.760   2.460  0.00  0.00            
ATOM    471  O6  DG  X  15       9.800   2.690   1.290  0.00  0.00            
ATOM    472  N1  DG  X  15       9.290   2.420   3.430  0.00  0.00            
ATOM    473  H1  DG  X  15       8.300   2.420   3.190  0.00  0.00            
ATOM    474  C2  DG  X  15       9.490   2.570   4.760  0.00  0.00            
ATOM    475  N2  DG  X  15       8.460   2.300   5.520  0.00  0.00            
ATOM    476  H21 DG  X  15       7.590   1.960   5.150  0.00  0.00            
ATOM    477  H22 DG  X  15       8.690   2.100   6.490  0.00  0.00            
ATOM    478  N3  DG  X  15      10.660   2.960   5.260  0.00  0.00            
ATOM    479  C4  DG  X  15      11.590   3.330   4.330  0.00  0.00            
ATOM    480  C3' DG  X  15      15.700   3.270   6.930  0.00  0.00            
ATOM    481  H3' DG  X  15      16.770   3.160   6.730  0.00  0.00            
ATOM    482  C2' DG  X  15      14.780   2.640   5.860  0.00  0.00            
ATOM    483  H2' DG  X  15      15.290   2.800   4.900  0.00  0.00            
ATOM    484 H2'' DG  X  15      14.540   1.590   6.030  0.00  0.00            
ATOM    485  O3' DG  X  15      15.410   3.130   8.310  0.00  0.00            
ATOM    486  P   DT3 X  16      15.700   1.710   9.000  0.00  0.00            
ATOM    487  OP1 DT3 X  16      15.670   1.890  10.470  0.00  0.00            
ATOM    488  OP2 DT3 X  16      16.970   1.160   8.400  0.00  0.00            
ATOM    489  O5' DT3 X  16      14.550   0.790   8.490  0.00  0.00            
ATOM    490  C5' DT3 X  16      13.140   0.900   8.780  0.00  0.00            
ATOM    491  H5' DT3 X  16      12.780   1.890   8.490  0.00  0.00            
ATOM    492 H5'' DT3 X  16      12.960   0.820   9.840  0.00  0.00            
ATOM    493  C4' DT3 X  16      12.090  -0.010   8.090  0.00  0.00            
ATOM    494  H4' DT3 X  16      11.230   0.050   8.740  0.00  0.00            
ATOM    495  O4' DT3 X  16      11.850   0.410   6.780  0.00  0.00            
ATOM    496  C1' DT3 X  16      11.140  -0.680   6.200  0.00  0.00            
ATOM    497  H1' DT3 X  16      10.160  -0.730   6.680  0.00  0.00            
ATOM    498  N1  DT3 X  16      11.000  -0.600   4.700  0.00  0.00            
ATOM    499  C6  DT3 X  16      12.110  -0.340   4.020  0.00  0.00            
ATOM    500  H6  DT3 X  16      13.040  -0.160   4.520  0.00  0.00            
ATOM    501  C5  DT3 X  16      12.140  -0.400   2.650  0.00  0.00            
ATOM    502  C7  DT3 X  16      13.480  -0.230   1.930  0.00  0.00            
ATOM    503  H71 DT3 X  16      14.200   0.200   2.620  0.00  0.00            
ATOM    504  H72 DT3 X  16      13.800  -1.220   1.630  0.00  0.00            
ATOM    505  H73 DT3 X  16      13.370   0.360   1.020  0.00  0.00            
ATOM    506  C4  DT3 X  16      10.860  -0.690   1.900  0.00  0.00            
ATOM    507  O4  DT3 X  16      10.710  -0.840   0.680  0.00  0.00            
ATOM    508  N3  DT3 X  16       9.740  -0.890   2.660  0.00  0.00            
ATOM    509  H3  DT3 X  16       8.840  -0.920   2.210  0.00  0.00            
ATOM    510  C2  DT3 X  16       9.800  -0.920   4.090  0.00  0.00            
ATOM    511  O2  DT3 X  16       8.850  -1.330   4.650  0.00  0.00            
ATOM    512  C3' DT3 X  16      12.550  -1.500   8.010  0.00  0.00            
ATOM    513  H3' DT3 X  16      13.650  -1.500   7.970  0.00  0.00            
ATOM    514  C2' DT3 X  16      11.900  -1.820   6.720  0.00  0.00            
ATOM    515  H2' DT3 X  16      12.680  -2.050   5.980  0.00  0.00            
ATOM    516 H2'' DT3 X  16      11.170  -2.610   6.830  0.00  0.00            
ATOM    517  O3' DT3 X  16      12.030  -2.310   8.990  0.00  0.00            
ATOM    518 HO3' DT3 X  16      12.400  -3.190   8.890  0.00  0.00            
ATOM    519 HO5' DT5 X  17      -4.850   4.750  -9.070  0.00  0.00            
ATOM    520  O5' DT5 X  17      -5.110   4.590  -9.980  0.00  0.00            
ATOM    521  C5' DT5 X  17      -4.160   5.280 -10.790  0.00  0.00            
ATOM    522  H5' DT5 X  17      -4.670   6.140 -11.230  0.00  0.00            
ATOM    523 H5'' DT5 X  17      -3.800   4.610 -11.580  0.00  0.00            
ATOM    524  C4' DT5 X  17      -2.850   5.640 -10.000  0.00  0.00            
ATOM    525  H4' DT5 X  17      -2.110   6.220 -10.540  0.00  0.00            
ATOM    526  O4' DT5 X  17      -3.290   6.310  -8.860  0.00  0.00            
ATOM    527  C1' DT5 X  17      -2.500   6.020  -7.780  0.00  0.00            
ATOM    528  H1' DT5 X  17      -1.580   6.610  -7.690  0.00  0.00            
ATOM    529  N1  DT5 X  17      -3.270   6.170  -6.550  0.00  0.00            
ATOM    530  C6  DT5 X  17      -2.890   7.160  -5.620  0.00  0.00            
ATOM    531  H6  DT5 X  17      -1.980   7.720  -5.780  0.00  0.00            
ATOM    532  C5  DT5 X  17      -3.590   7.430  -4.490  0.00  0.00            
ATOM    533  C7  DT5 X  17      -3.160   8.640  -3.680  0.00  0.00            
ATOM    534  H71 DT5 X  17      -2.390   9.190  -4.210  0.00  0.00            
ATOM    535  H72 DT5 X  17      -3.910   9.400  -3.470  0.00  0.00            
ATOM    536  H73 DT5 X  17      -2.730   8.340  -2.730  0.00  0.00            
ATOM    537  C4  DT5 X  17      -4.800   6.660  -4.200  0.00  0.00            
ATOM    538  O4  DT5 X  17      -5.480   6.780  -3.200  0.00  0.00            
ATOM    539  N3  DT5 X  17      -5.190   5.770  -5.150  0.00  0.00            
ATOM    540  H3  DT5 X  17      -6.120   5.400  -5.180  0.00  0.00            
ATOM    541  C2  DT5 X  17      -4.550   5.550  -6.400  0.00  0.00            
ATOM    542  O2  DT5 X  17      -5.090   4.860  -7.250  0.00  0.00            
ATOM    543  C3' DT5 X  17      -2.200   4.330  -9.530  0.00  0.00            
ATOM    544  H3' DT5 X  17      -2.660   3.370  -9.700  0.00  0.00            
ATOM    545  C2' DT5 X  17      -1.930   4.610  -8.020  0.00  0.00            
ATOM    546  H2' DT5 X  17      -2.440   3.880  -7.400  0.00  0.00            
ATOM    547 H2'' DT5 X  17      -0.850   4.650  -7.850  0.00  0.00            
ATOM    548  O3' DT5 X  17      -0.920   4.270 -10.160  0.00  0.00            
ATOM    549  P   DG  X  18      -0.280   2.960 -10.640  0.00  0.00            
ATOM    550  OP1 DG  X  18      -0.500   2.850 -12.060  0.00  0.00            
ATOM    551  OP2 DG  X  18      -0.530   1.790  -9.740  0.00  0.00            
ATOM    552  O5' DG  X  18       1.280   3.410 -10.470  0.00  0.00            
ATOM    553  C5' DG  X  18       2.030   4.130 -11.490  0.00  0.00            
ATOM    554  H5' DG  X  18       1.980   5.210 -11.370  0.00  0.00            
ATOM    555 H5'' DG  X  18       1.740   3.820 -12.490  0.00  0.00            
ATOM    556  C4' DG  X  18       3.570   3.900 -11.390  0.00  0.00            
ATOM    557  H4' DG  X  18       4.060   4.420 -12.220  0.00  0.00            
ATOM    558  O4' DG  X  18       4.050   4.530 -10.240  0.00  0.00            
ATOM    559  C1' DG  X  18       4.500   3.570  -9.320  0.00  0.00            
ATOM    560  H1' DG  X  18       5.580   3.550  -9.210  0.00  0.00            
ATOM    561  N9  DG  X  18       3.920   3.930  -8.010  0.00  0.00            
ATOM    562  C8  DG  X  18       2.660   3.460  -7.520  0.00  0.00            
ATOM    563  H8  DG  X  18       1.890   3.000  -8.100  0.00  0.00            
ATOM    564  N7  DG  X  18       2.510   3.770  -6.260  0.00  0.00            
ATOM    565  C5  DG  X  18       3.620   4.550  -5.890  0.00  0.00            
ATOM    566  C6  DG  X  18       3.920   5.290  -4.700  0.00  0.00            
ATOM    567  O6  DG  X  18       3.260   5.400  -3.700  0.00  0.00            
ATOM    568  N1  DG  X  18       5.140   5.900  -4.710  0.00  0.00            
ATOM    569  H1  DG  X  18       5.520   6.390  -3.920  0.00  0.00            
ATOM    570  C2  DG  X  18       5.990   5.760  -5.790  0.00  0.00            
ATOM    571  N2  DG  X  18       7.180   6.350  -5.580  0.00  0.00            
ATOM    572  H21 DG  X  18       7.520   6.630  -4.670  0.00  0.00            
ATOM    573  H22 DG  X  18       7.840   6.430  -6.350  0.00  0.00            
ATOM    574  N3  DG  X  18       5.790   5.200  -7.020  0.00  0.00            
ATOM    575  C4  DG  X  18       4.470   4.700  -7.000  0.00  0.00            
ATOM    576  C3' DG  X  18       3.870   2.480 -11.340  0.00  0.00            
ATOM    577  H3' DG  X  18       3.040   1.920 -11.790  0.00  0.00            
ATOM    578  C2' DG  X  18       4.050   2.170  -9.830  0.00  0.00            
ATOM    579  H2' DG  X  18       3.060   1.930  -9.410  0.00  0.00            
ATOM    580 H2'' DG  X  18       4.640   1.320  -9.450  0.00  0.00            
ATOM    581  O3' DG  X  18       5.030   2.280 -12.090  0.00  0.00            
ATOM    582  P   DG  X  19       5.760   0.830 -12.250  0.00  0.00            
ATOM    583  OP1 DG  X  19       6.710   0.880 -13.400  0.00  0.00            
ATOM    584  OP2 DG  X  19       4.670  -0.150 -12.220  0.00  0.00            
ATOM    585  O5' DG  X  19       6.650   0.700 -10.920  0.00  0.00            
ATOM    586  C5' DG  X  19       7.750   1.560 -10.760  0.00  0.00            
ATOM    587  H5' DG  X  19       7.480   2.620 -10.770  0.00  0.00            
ATOM    588 H5'' DG  X  19       8.360   1.260 -11.610  0.00  0.00            
ATOM    589  C4' DG  X  19       8.520   1.210  -9.470  0.00  0.00            
ATOM    590  H4' DG  X  19       9.540   1.530  -9.700  0.00  0.00            
ATOM    591  O4' DG  X  19       7.890   1.950  -8.410  0.00  0.00            
ATOM    592  C1' DG  X  19       7.970   1.100  -7.280  0.00  0.00            
ATOM    593  H1' DG  X  19       9.000   1.110  -6.940  0.00  0.00            
ATOM    594  N9  DG  X  19       7.040   1.680  -6.270  0.00  0.00            
ATOM    595  C8  DG  X  19       5.680   1.460  -6.100  0.00  0.00            
ATOM    596  H8  DG  X  19       5.060   1.000  -6.850  0.00  0.00            
ATOM    597  N7  DG  X  19       5.160   1.870  -4.950  0.00  0.00            
ATOM    598  C5  DG  X  19       6.260   2.480  -4.360  0.00  0.00            
ATOM    599  C6  DG  X  19       6.270   3.280  -3.170  0.00  0.00            
ATOM    600  O6  DG  X  19       5.360   3.420  -2.320  0.00  0.00            
ATOM    601  N1  DG  X  19       7.510   3.820  -2.910  0.00  0.00            
ATOM    602  H1  DG  X  19       7.640   4.280  -2.020  0.00  0.00            
ATOM    603  C2  DG  X  19       8.570   3.640  -3.660  0.00  0.00            
ATOM    604  N2  DG  X  19       9.680   4.190  -3.310  0.00  0.00            
ATOM    605  H21 DG  X  19       9.730   4.750  -2.480  0.00  0.00            
ATOM    606  H22 DG  X  19      10.490   4.060  -3.910  0.00  0.00            
ATOM    607  N3  DG  X  19       8.620   2.970  -4.850  0.00  0.00            
ATOM    608  C4  DG  X  19       7.410   2.410  -5.110  0.00  0.00            
ATOM    609  C3' DG  X  19       8.580  -0.320  -9.120  0.00  0.00            
ATOM    610  H3' DG  X  19       8.150  -0.970  -9.880  0.00  0.00            
ATOM    611  C2' DG  X  19       7.720  -0.270  -7.870  0.00  0.00            
ATOM    612  H2' DG  X  19       6.690  -0.260  -8.250  0.00  0.00            
ATOM    613 H2'' DG  X  19       7.860  -1.120  -7.210  0.00  0.00            
ATOM    614  O3' DG  X  19       9.850  -0.880  -8.660  0.00  0.00            
ATOM    615  P   DG  X  20      10.880  -1.380  -9.700  0.00  0.00            
ATOM    616  OP1 DG  X  20      11.420  -0.170 -10.480  0.00  0.00            
ATOM    617  OP2 DG  X  20      10.350  -2.500 -10.380  0.00  0.00            
ATOM    618  O5' DG  X  20      11.990  -1.880  -8.630  0.00  0.00            
ATOM    619  C5' DG  X  20      13.090  -1.010  -8.440  0.00  0.00            
ATOM    620  H5' DG  X  20      12.970  -0.030  -8.890  0.00  0.00            
ATOM    621 H5'' DG  X  20      13.950  -1.430  -8.980  0.00  0.00            
ATOM    622  C4' DG  X  20      13.550  -0.930  -6.980  0.00  0.00            
ATOM    623  H4' DG  X  20      14.420  -0.340  -6.720  0.00  0.00            
ATOM    624  O4' DG  X  20      12.640  -0.180  -6.190  0.00  0.00            
ATOM    625  C1' DG  X  20      12.260  -0.960  -5.090  0.00  0.00            
ATOM    626  H1' DG  X  20      12.970  -0.680  -4.310  0.00  0.00            
ATOM    627  N9  DG  X  20      10.870  -0.610  -4.680  0.00  0.00            
ATOM    628  C8  DG  X  20       9.580  -1.010  -5.080  0.00  0.00            
ATOM    629  H8  DG  X  20       9.490  -1.640  -5.950  0.00  0.00            
ATOM    630  N7  DG  X  20       8.650  -0.650  -4.300  0.00  0.00            
ATOM    631  C5  DG  X  20       9.270   0.180  -3.320  0.00  0.00            
ATOM    632  C6  DG  X  20       8.650   0.830  -2.230  0.00  0.00            
ATOM    633  O6  DG  X  20       7.470   1.020  -1.940  0.00  0.00            
ATOM    634  N1  DG  X  20       9.600   1.290  -1.380  0.00  0.00            
ATOM    635  H1  DG  X  20       9.220   1.720  -0.540  0.00  0.00            
ATOM    636  C2  DG  X  20      10.980   1.370  -1.690  0.00  0.00            
ATOM    637  N2  DG  X  20      11.720   2.070  -0.990  0.00  0.00            
ATOM    638  H21 DG  X  20      11.360   2.570  -0.190  0.00  0.00            
ATOM    639  H22 DG  X  20      12.690   1.920  -1.220  0.00  0.00            
ATOM    640  N3  DG  X  20      11.570   0.850  -2.730  0.00  0.00            
ATOM    641  C4  DG  X  20      10.650   0.160  -3.490  0.00  0.00            
ATOM    642  C3' DG  X  20      13.730  -2.300  -6.360  0.00  0.00            
ATOM    643  H3' DG  X  20      13.770  -3.080  -7.110  0.00  0.00            
ATOM    644  C2' DG  X  20      12.500  -2.430  -5.460  0.00  0.00            
ATOM    645  H2' DG  X  20      11.680  -2.860  -6.030  0.00  0.00            
ATOM    646 H2'' DG  X  20      12.690  -3.070  -4.580  0.00  0.00            
ATOM    647  O3' DG  X  20      14.880  -2.350  -5.500  0.00  0.00            
ATOM    648  P   DT3 X  21      16.400  -2.530  -6.200  0.00  0.00            
ATOM    649  OP1 DT3 X  21      16.720  -1.350  -7.060  0.00  0.00            
ATOM    650  OP2 DT3 X  21      16.460  -3.890  -6.790  0.00  0.00            
ATOM    651  O5' DT3 X  21      17.420  -2.550  -5.010  0.00  0.00            
ATOM    652  C5' DT3 X  21      17.480  -3.610  -4.090  0.00  0.00            
ATOM    653  H5' DT3 X  21      16.520  -4.120  -4.190  0.00  0.00            
ATOM    654 H5'' DT3 X  21      18.110  -4.420  -4.450  0.00  0.00            
ATOM    655  C4' DT3 X  21      17.750  -3.160  -2.610  0.00  0.00            
ATOM    656  H4' DT3 X  21      17.710  -4.120  -2.080  0.00  0.00            
ATOM    657  O4' DT3 X  21      19.020  -2.450  -2.460  0.00  0.00            
ATOM    658  C1' DT3 X  21      18.940  -1.770  -1.290  0.00  0.00            
ATOM    659  H1' DT3 X  21      19.310  -2.280  -0.400  0.00  0.00            
ATOM    660  N1  DT3 X  21      19.710  -0.500  -1.320  0.00  0.00            
ATOM    661  C6  DT3 X  21      20.850  -0.250  -0.540  0.00  0.00            
ATOM    662  H6  DT3 X  21      21.250  -1.050   0.060  0.00  0.00            
ATOM    663  C5  DT3 X  21      21.400   0.970  -0.470  0.00  0.00            
ATOM    664  C7  DT3 X  21      22.660   1.020   0.280  0.00  0.00            
ATOM    665  H71 DT3 X  21      23.330   1.660  -0.290  0.00  0.00            
ATOM    666  H72 DT3 X  21      22.430   1.570   1.200  0.00  0.00            
ATOM    667  H73 DT3 X  21      23.160   0.050   0.420  0.00  0.00            
ATOM    668  C4  DT3 X  21      20.830   2.100  -1.170  0.00  0.00            
ATOM    669  O4  DT3 X  21      21.230   3.280  -1.060  0.00  0.00            
ATOM    670  N3  DT3 X  21      19.800   1.770  -2.070  0.00  0.00            
ATOM    671  H3  DT3 X  21      19.470   2.460  -2.730  0.00  0.00            
ATOM    672  C2  DT3 X  21      19.280   0.510  -2.200  0.00  0.00            
ATOM    673  O2  DT3 X  21      18.380   0.340  -3.050  0.00  0.00            
ATOM    674  C3' DT3 X  21      16.680  -2.190  -2.040  0.00  0.00            
ATOM    675  H3' DT3 X  21      16.500  -1.420  -2.790  0.00  0.00            
ATOM    676  C2' DT3 X  21      17.480  -1.550  -0.940  0.00  0.00            
ATOM    677  H2' DT3 X  21      17.200  -0.510  -0.780  0.00  0.00            
ATOM    678 H2'' DT3 X  21      17.250  -2.100  -0.020  0.00  0.00            
ATOM    679  O3' DT3 X  21      15.560  -2.920  -1.580  0.00  0.00            
ATOM    680 HO3' DT3 X  21      14.840  -2.290  -1.510  0.00  0.00            
ATOM    681  K+  K+  X  22       2.680   6.810  -1.590  0.00  0.00            
ATOM    682  K+  K+  X  23       5.600   3.280   0.510  0.00  0.00            
END
