# Supplementary material for: Mechanical Stability and Unfolding Pathways of Parallel Tetrameric G-Quadruplexes Probed by Pulling Simulations
Source: J Chem Inf Model. 2024 Apr 17;64(9):3896–911. doi: 10.1021/acs.jcim.4c00227 (PMC11094737; doi:10.1021/acs.jcim.4c00227)
Supplement: Supplementary file 2 — ci4c00227_si_002.zip [file ci4c00227_si_002.zip › spiral_4q_1_7_r3.pdb]

ATOM      1  C5' DT5 X   1      53.880  69.540  68.280  0.00  0.00           C  
ATOM      2  O5' DT5 X   1      52.960  70.270  69.020  0.00  0.00           O  
ATOM      3  C4' DT5 X   1      53.900  69.950  66.800  0.00  0.00           C  
ATOM      4  O4' DT5 X   1      52.600  69.790  66.180  0.00  0.00           O  
ATOM      5  C3' DT5 X   1      54.270  71.420  66.500  0.00  0.00           C  
ATOM      6  O3' DT5 X   1      55.690  71.370  66.360  0.00  0.00           O  
ATOM      7  C2' DT5 X   1      53.410  71.810  65.240  0.00  0.00           C  
ATOM      8  C1' DT5 X   1      52.810  70.490  64.940  0.00  0.00           C  
ATOM      9  N1  DT5 X   1      51.520  70.550  64.270  0.00  0.00           N  
ATOM     10  C2  DT5 X   1      51.590  70.470  62.880  0.00  0.00           C  
ATOM     11  O2  DT5 X   1      52.670  70.350  62.260  0.00  0.00           O  
ATOM     12  N3  DT5 X   1      50.390  70.600  62.190  0.00  0.00           N  
ATOM     13  C4  DT5 X   1      49.190  70.800  62.770  0.00  0.00           C  
ATOM     14  O4  DT5 X   1      48.180  70.960  62.020  0.00  0.00           O  
ATOM     15  C5  DT5 X   1      49.130  70.790  64.190  0.00  0.00           C  
ATOM     16  C6  DT5 X   1      50.330  70.760  64.890  0.00  0.00           C  
ATOM     17  C7  DT5 X   1      47.770  70.790  64.840  0.00  0.00           C  
ATOM     18 HO5' DT5 X   1      52.080  70.020  68.730  0.00  0.00           H  
ATOM     19  H3  DT5 X   1      50.470  70.710  61.180  0.00  0.00           H  
ATOM     20  H6  DT5 X   1      50.270  70.890  65.970  0.00  0.00           H  
ATOM     21  H1' DT5 X   1      53.370  69.840  64.260  0.00  0.00           H  
ATOM     22  H2' DT5 X   1      52.700  72.520  65.660  0.00  0.00           H  
ATOM     23  H3' DT5 X   1      53.960  72.020  67.360  0.00  0.00           H  
ATOM     24  H4' DT5 X   1      54.520  69.310  66.190  0.00  0.00           H  
ATOM     25  H5' DT5 X   1      53.670  68.470  68.210  0.00  0.00           H  
ATOM     26  H71 DT5 X   1      47.830  70.320  65.820  0.00  0.00           H  
ATOM     27  H72 DT5 X   1      47.530  71.820  65.130  0.00  0.00           H  
ATOM     28  H73 DT5 X   1      47.080  70.230  64.200  0.00  0.00           H  
ATOM     29 H2'' DT5 X   1      54.010  72.140  64.400  0.00  0.00           H  
ATOM     30 H5'' DT5 X   1      54.890  69.600  68.680  0.00  0.00           H  
ATOM     31  P    DT X   2      56.420  72.890  66.540  0.00  0.00           P  
ATOM     32  C5'  DT X   2      58.400  71.690  67.730  0.00  0.00           C  
ATOM     33  O5'  DT X   2      57.920  72.480  66.650  0.00  0.00           O  
ATOM     34  C4'  DT X   2      59.210  72.420  68.860  0.00  0.00           C  
ATOM     35  O4'  DT X   2      59.780  71.560  69.890  0.00  0.00           O  
ATOM     36  C3'  DT X   2      60.430  73.150  68.300  0.00  0.00           C  
ATOM     37  O3'  DT X   2      60.510  74.430  68.980  0.00  0.00           O  
ATOM     38  C2'  DT X   2      61.650  72.370  68.720  0.00  0.00           C  
ATOM     39  C1'  DT X   2      61.150  71.850  70.100  0.00  0.00           C  
ATOM     40  N1   DT X   2      61.770  70.760  70.960  0.00  0.00           N  
ATOM     41  C2   DT X   2      61.850  69.500  70.420  0.00  0.00           C  
ATOM     42  O2   DT X   2      61.530  69.100  69.270  0.00  0.00           O  
ATOM     43  N3   DT X   2      62.170  68.520  71.340  0.00  0.00           N  
ATOM     44  C4   DT X   2      62.660  68.690  72.630  0.00  0.00           C  
ATOM     45  O4   DT X   2      62.980  67.780  73.360  0.00  0.00           O  
ATOM     46  C5   DT X   2      62.680  70.100  73.000  0.00  0.00           C  
ATOM     47  C6   DT X   2      62.140  71.090  72.210  0.00  0.00           C  
ATOM     48  C7   DT X   2      63.030  70.450  74.430  0.00  0.00           C  
ATOM     49  OP1  DT X   2      56.010  73.580  67.770  0.00  0.00           O  
ATOM     50  OP2  DT X   2      56.370  73.650  65.280  0.00  0.00           O1-
ATOM     51  H3   DT X   2      62.210  67.570  71.010  0.00  0.00           H  
ATOM     52  H6   DT X   2      62.030  72.110  72.540  0.00  0.00           H  
ATOM     53  H1'  DT X   2      61.260  72.750  70.710  0.00  0.00           H  
ATOM     54  H2'  DT X   2      61.760  71.530  68.050  0.00  0.00           H  
ATOM     55  H3'  DT X   2      60.390  73.350  67.230  0.00  0.00           H  
ATOM     56  H4'  DT X   2      58.620  73.190  69.360  0.00  0.00           H  
ATOM     57  H5'  DT X   2      59.080  70.990  67.260  0.00  0.00           H  
ATOM     58  H71  DT X   2      62.300  69.930  75.050  0.00  0.00           H  
ATOM     59  H72  DT X   2      64.050  70.230  74.750  0.00  0.00           H  
ATOM     60  H73  DT X   2      62.800  71.500  74.620  0.00  0.00           H  
ATOM     61 H2''  DT X   2      62.570  72.950  68.810  0.00  0.00           H  
ATOM     62 H5''  DT X   2      57.640  71.150  68.300  0.00  0.00           H  
ATOM     63  P    DG X   3      61.530  75.650  68.700  0.00  0.00           P  
ATOM     64  C5'  DG X   3      63.130  75.260  70.680  0.00  0.00           C  
ATOM     65  O5'  DG X   3      62.930  75.240  69.280  0.00  0.00           O  
ATOM     66  C4'  DG X   3      64.460  74.660  71.110  0.00  0.00           C  
ATOM     67  O4'  DG X   3      64.270  73.270  71.210  0.00  0.00           O  
ATOM     68  C3'  DG X   3      65.680  75.000  70.230  0.00  0.00           C  
ATOM     69  O3'  DG X   3      66.730  75.540  71.060  0.00  0.00           O  
ATOM     70  C2'  DG X   3      65.950  73.610  69.660  0.00  0.00           C  
ATOM     71  C1'  DG X   3      65.450  72.590  70.700  0.00  0.00           C  
ATOM     72  N1   DG X   3      65.910  67.650  71.760  0.00  0.00           N  
ATOM     73  C2   DG X   3      66.060  68.760  72.500  0.00  0.00           C  
ATOM     74  N2   DG X   3      66.640  68.620  73.730  0.00  0.00           N  
ATOM     75  N3   DG X   3      65.960  70.000  72.090  0.00  0.00           N  
ATOM     76  C4   DG X   3      65.370  70.060  70.810  0.00  0.00           C  
ATOM     77  C5   DG X   3      65.090  69.080  69.980  0.00  0.00           C  
ATOM     78  C6   DG X   3      65.370  67.750  70.500  0.00  0.00           C  
ATOM     79  O6   DG X   3      65.090  66.640  69.990  0.00  0.00           O  
ATOM     80  N7   DG X   3      64.700  69.540  68.750  0.00  0.00           N  
ATOM     81  C8   DG X   3      64.760  70.850  68.930  0.00  0.00           C  
ATOM     82  N9   DG X   3      65.100  71.230  70.160  0.00  0.00           N  
ATOM     83  OP1  DG X   3      61.060  76.820  69.440  0.00  0.00           O  
ATOM     84  OP2  DG X   3      61.610  75.780  67.270  0.00  0.00           O1-
ATOM     85  H1   DG X   3      66.100  66.750  72.170  0.00  0.00           H  
ATOM     86  H8   DG X   3      64.430  71.490  68.120  0.00  0.00           H  
ATOM     87  H1'  DG X   3      66.210  72.530  71.480  0.00  0.00           H  
ATOM     88  H2'  DG X   3      65.490  73.510  68.680  0.00  0.00           H  
ATOM     89  H21  DG X   3      66.950  67.740  74.110  0.00  0.00           H  
ATOM     90  H3'  DG X   3      65.410  75.710  69.450  0.00  0.00           H  
ATOM     91  H22  DG X   3      66.950  69.490  74.140  0.00  0.00           H  
ATOM     92  H4'  DG X   3      64.620  74.950  72.150  0.00  0.00           H  
ATOM     93  H5'  DG X   3      62.310  74.720  71.150  0.00  0.00           H  
ATOM     94 H2''  DG X   3      67.040  73.560  69.560  0.00  0.00           H  
ATOM     95 H5''  DG X   3      63.140  76.310  71.000  0.00  0.00           H  
ATOM     96  P    DG X   4      67.750  76.620  70.480  0.00  0.00           P  
ATOM     97  C5'  DG X   4      68.930  76.830  72.910  0.00  0.00           C  
ATOM     98  O5'  DG X   4      68.930  76.380  71.550  0.00  0.00           O  
ATOM     99  C4'  DG X   4      69.840  75.920  73.800  0.00  0.00           C  
ATOM    100  O4'  DG X   4      69.440  74.580  73.790  0.00  0.00           O  
ATOM    101  C3'  DG X   4      71.300  76.030  73.350  0.00  0.00           C  
ATOM    102  O3'  DG X   4      72.190  75.960  74.420  0.00  0.00           O  
ATOM    103  C2'  DG X   4      71.370  74.860  72.470  0.00  0.00           C  
ATOM    104  C1'  DG X   4      70.450  73.840  73.110  0.00  0.00           C  
ATOM    105  N1   DG X   4      69.750  69.030  71.950  0.00  0.00           N  
ATOM    106  C2   DG X   4      70.110  69.660  73.080  0.00  0.00           C  
ATOM    107  N2   DG X   4      70.060  68.760  74.000  0.00  0.00           N  
ATOM    108  N3   DG X   4      70.350  70.920  73.290  0.00  0.00           N  
ATOM    109  C4   DG X   4      69.980  71.680  72.140  0.00  0.00           C  
ATOM    110  C5   DG X   4      69.470  71.190  70.960  0.00  0.00           C  
ATOM    111  C6   DG X   4      69.390  69.730  70.790  0.00  0.00           C  
ATOM    112  O6   DG X   4      69.050  69.040  69.840  0.00  0.00           O  
ATOM    113  N7   DG X   4      69.120  72.210  70.090  0.00  0.00           N  
ATOM    114  C8   DG X   4      69.510  73.290  70.770  0.00  0.00           C  
ATOM    115  N9   DG X   4      69.970  72.990  72.040  0.00  0.00           N  
ATOM    116  OP1  DG X   4      67.130  77.980  70.750  0.00  0.00           O  
ATOM    117  OP2  DG X   4      68.380  76.250  69.170  0.00  0.00           O1-
ATOM    118  H1   DG X   4      69.760  68.020  71.880  0.00  0.00           H  
ATOM    119  H8   DG X   4      69.620  74.270  70.340  0.00  0.00           H  
ATOM    120  H1'  DG X   4      71.020  73.170  73.740  0.00  0.00           H  
ATOM    121  H2'  DG X   4      71.050  75.070  71.450  0.00  0.00           H  
ATOM    122  H21  DG X   4      69.930  67.790  73.750  0.00  0.00           H  
ATOM    123  H3'  DG X   4      71.400  76.970  72.780  0.00  0.00           H  
ATOM    124  H22  DG X   4      70.230  68.980  74.980  0.00  0.00           H  
ATOM    125  H4'  DG X   4      69.650  76.270  74.810  0.00  0.00           H  
ATOM    126  H5'  DG X   4      67.940  76.750  73.350  0.00  0.00           H  
ATOM    127 H2''  DG X   4      72.360  74.420  72.400  0.00  0.00           H  
ATOM    128 H5''  DG X   4      69.090  77.900  73.010  0.00  0.00           H  
ATOM    129  P    DG X   5      73.680  76.520  74.280  0.00  0.00           P  
ATOM    130  C5'  DG X   5      75.440  76.980  76.230  0.00  0.00           C  
ATOM    131  O5'  DG X   5      74.310  76.220  75.720  0.00  0.00           O  
ATOM    132  C4'  DG X   5      76.060  76.210  77.380  0.00  0.00           C  
ATOM    133  O4'  DG X   5      77.160  76.970  77.860  0.00  0.00           O  
ATOM    134  C3'  DG X   5      75.200  75.880  78.590  0.00  0.00           C  
ATOM    135  O3'  DG X   5      74.790  74.530  78.520  0.00  0.00           O  
ATOM    136  C2'  DG X   5      76.070  76.340  79.810  0.00  0.00           C  
ATOM    137  C1'  DG X   5      77.440  76.440  79.180  0.00  0.00           C  
ATOM    138  N1   DG X   5      82.380  78.090  79.540  0.00  0.00           N  
ATOM    139  C2   DG X   5      81.920  76.950  78.980  0.00  0.00           C  
ATOM    140  N2   DG X   5      82.810  76.180  78.440  0.00  0.00           N  
ATOM    141  N3   DG X   5      80.650  76.500  79.030  0.00  0.00           N  
ATOM    142  C4   DG X   5      79.810  77.340  79.730  0.00  0.00           C  
ATOM    143  C5   DG X   5      80.240  78.420  80.510  0.00  0.00           C  
ATOM    144  C6   DG X   5      81.610  78.840  80.430  0.00  0.00           C  
ATOM    145  O6   DG X   5      82.140  79.690  81.090  0.00  0.00           O  
ATOM    146  N7   DG X   5      79.220  78.940  81.310  0.00  0.00           N  
ATOM    147  C8   DG X   5      78.190  78.210  80.950  0.00  0.00           C  
ATOM    148  N9   DG X   5      78.470  77.270  79.950  0.00  0.00           N  
ATOM    149  OP1  DG X   5      73.600  77.980  74.100  0.00  0.00           O  
ATOM    150  OP2  DG X   5      74.430  75.680  73.350  0.00  0.00           O1-
ATOM    151  H1   DG X   5      83.300  78.420  79.250  0.00  0.00           H  
ATOM    152  H8   DG X   5      77.200  78.350  81.350  0.00  0.00           H  
ATOM    153  H1'  DG X   5      77.830  75.430  79.060  0.00  0.00           H  
ATOM    154  H2'  DG X   5      75.620  77.270  80.170  0.00  0.00           H  
ATOM    155  H21  DG X   5      83.730  76.530  78.200  0.00  0.00           H  
ATOM    156  H3'  DG X   5      74.320  76.500  78.430  0.00  0.00           H  
ATOM    157  H22  DG X   5      82.480  75.260  78.170  0.00  0.00           H  
ATOM    158  H4'  DG X   5      76.420  75.250  76.990  0.00  0.00           H  
ATOM    159  H5'  DG X   5      75.050  77.960  76.500  0.00  0.00           H  
ATOM    160 H2''  DG X   5      76.060  75.630  80.630  0.00  0.00           H  
ATOM    161 H5''  DG X   5      76.060  77.140  75.350  0.00  0.00           H  
ATOM    162  P    DG X   6      74.560  73.470  79.690  0.00  0.00           P  
ATOM    163  C5'  DG X   6      77.030  72.690  79.210  0.00  0.00           C  
ATOM    164  O5'  DG X   6      76.060  73.180  80.200  0.00  0.00           O  
ATOM    165  C4'  DG X   6      78.420  72.480  79.760  0.00  0.00           C  
ATOM    166  O4'  DG X   6      79.100  73.630  80.090  0.00  0.00           O  
ATOM    167  C3'  DG X   6      78.350  71.630  81.020  0.00  0.00           C  
ATOM    168  O3'  DG X   6      79.220  70.460  80.780  0.00  0.00           O  
ATOM    169  C2'  DG X   6      78.940  72.480  82.060  0.00  0.00           C  
ATOM    170  C1'  DG X   6      79.860  73.340  81.270  0.00  0.00           C  
ATOM    171  N1   DG X   6      83.920  76.450  82.180  0.00  0.00           N  
ATOM    172  C2   DG X   6      83.700  75.260  81.470  0.00  0.00           C  
ATOM    173  N2   DG X   6      84.710  74.920  80.710  0.00  0.00           N  
ATOM    174  N3   DG X   6      82.660  74.530  81.320  0.00  0.00           N  
ATOM    175  C4   DG X   6      81.560  75.090  81.960  0.00  0.00           C  
ATOM    176  C5   DG X   6      81.610  76.140  82.870  0.00  0.00           C  
ATOM    177  C6   DG X   6      82.870  76.920  82.960  0.00  0.00           C  
ATOM    178  O6   DG X   6      83.090  77.880  83.600  0.00  0.00           O  
ATOM    179  N7   DG X   6      80.430  76.240  83.560  0.00  0.00           N  
ATOM    180  C8   DG X   6      79.740  75.250  83.020  0.00  0.00           C  
ATOM    181  N9   DG X   6      80.370  74.480  82.060  0.00  0.00           N  
ATOM    182  OP1  DG X   6      73.830  72.290  79.150  0.00  0.00           O  
ATOM    183  OP2  DG X   6      74.010  74.210  80.800  0.00  0.00           O1-
ATOM    184  H1   DG X   6      84.830  76.860  82.340  0.00  0.00           H  
ATOM    185  H8   DG X   6      78.690  75.100  83.220  0.00  0.00           H  
ATOM    186  H1'  DG X   6      80.720  72.720  80.990  0.00  0.00           H  
ATOM    187  H2'  DG X   6      78.160  73.090  82.510  0.00  0.00           H  
ATOM    188  H21  DG X   6      85.470  75.560  80.480  0.00  0.00           H  
ATOM    189  H3'  DG X   6      77.330  71.360  81.290  0.00  0.00           H  
ATOM    190  H22  DG X   6      84.540  74.030  80.260  0.00  0.00           H  
ATOM    191  H4'  DG X   6      78.910  72.020  78.910  0.00  0.00           H  
ATOM    192  H5'  DG X   6      77.190  73.240  78.290  0.00  0.00           H  
ATOM    193 H2''  DG X   6      79.500  71.900  82.810  0.00  0.00           H  
ATOM    194 H5''  DG X   6      76.540  71.760  78.910  0.00  0.00           H  
ATOM    195  P   DT3 X   7      78.750  69.040  80.110  0.00  0.00           P  
ATOM    196  C5' DT3 X   7      77.290  68.210  82.040  0.00  0.00           C  
ATOM    197  O5' DT3 X   7      78.480  68.090  81.290  0.00  0.00           O  
ATOM    198  C4' DT3 X   7      77.420  68.060  83.560  0.00  0.00           C  
ATOM    199  O4' DT3 X   7      78.050  66.850  83.930  0.00  0.00           O  
ATOM    200  C3' DT3 X   7      78.290  69.210  84.170  0.00  0.00           C  
ATOM    201  O3' DT3 X   7      77.760  69.590  85.420  0.00  0.00           O  
ATOM    202  C2' DT3 X   7      79.630  68.530  84.220  0.00  0.00           C  
ATOM    203  C1' DT3 X   7      79.260  67.050  84.560  0.00  0.00           C  
ATOM    204  N1  DT3 X   7      80.200  65.980  84.200  0.00  0.00           N  
ATOM    205  C2  DT3 X   7      80.450  65.020  85.210  0.00  0.00           C  
ATOM    206  O2  DT3 X   7      79.770  64.910  86.230  0.00  0.00           O  
ATOM    207  N3  DT3 X   7      81.470  64.130  84.970  0.00  0.00           N  
ATOM    208  C4  DT3 X   7      82.270  64.090  83.790  0.00  0.00           C  
ATOM    209  O4  DT3 X   7      83.160  63.210  83.660  0.00  0.00           O  
ATOM    210  C5  DT3 X   7      81.940  65.080  82.770  0.00  0.00           C  
ATOM    211  C6  DT3 X   7      80.900  65.930  83.010  0.00  0.00           C  
ATOM    212  C7  DT3 X   7      82.580  65.160  81.450  0.00  0.00           C  
ATOM    213  OP1 DT3 X   7      80.000  68.520  79.410  0.00  0.00           O  
ATOM    214  OP2 DT3 X   7      77.560  69.210  79.270  0.00  0.00           O  
ATOM    215 HO3' DT3 X   7      77.550  70.530  85.410  0.00  0.00           H  
ATOM    216  H3  DT3 X   7      81.610  63.440  85.690  0.00  0.00           H  
ATOM    217  H6  DT3 X   7      80.600  66.590  82.220  0.00  0.00           H  
ATOM    218  H1' DT3 X   7      79.150  67.020  85.650  0.00  0.00           H  
ATOM    219  H2' DT3 X   7      80.110  68.580  83.240  0.00  0.00           H  
ATOM    220  H3' DT3 X   7      78.370  70.040  83.460  0.00  0.00           H  
ATOM    221  H4' DT3 X   7      76.460  68.120  84.090  0.00  0.00           H  
ATOM    222  H5' DT3 X   7      76.650  67.400  81.670  0.00  0.00           H  
ATOM    223  H71 DT3 X   7      82.810  66.210  81.270  0.00  0.00           H  
ATOM    224  H72 DT3 X   7      83.510  64.600  81.440  0.00  0.00           H  
ATOM    225  H73 DT3 X   7      81.760  64.800  80.810  0.00  0.00           H  
ATOM    226 H2'' DT3 X   7      80.310  68.990  84.940  0.00  0.00           H  
ATOM    227 H5'' DT3 X   7      76.760  69.140  81.850  0.00  0.00           H  
ATOM    228  C5' DT5 X   8      86.050  94.360  84.850  0.00  0.00           C  
ATOM    229  O5' DT5 X   8      86.250  94.330  83.420  0.00  0.00           O  
ATOM    230  C4' DT5 X   8      85.820  92.930  85.370  0.00  0.00           C  
ATOM    231  O4' DT5 X   8      84.810  92.340  84.610  0.00  0.00           O  
ATOM    232  C3' DT5 X   8      87.040  92.090  85.110  0.00  0.00           C  
ATOM    233  O3' DT5 X   8      87.440  91.490  86.240  0.00  0.00           O  
ATOM    234  C2' DT5 X   8      86.530  90.990  84.120  0.00  0.00           C  
ATOM    235  C1' DT5 X   8      85.120  90.950  84.500  0.00  0.00           C  
ATOM    236  N1  DT5 X   8      84.100  90.270  83.560  0.00  0.00           N  
ATOM    237  C2  DT5 X   8      83.050  89.600  84.180  0.00  0.00           C  
ATOM    238  O2  DT5 X   8      82.930  89.550  85.380  0.00  0.00           O  
ATOM    239  N3  DT5 X   8      82.280  88.840  83.400  0.00  0.00           N  
ATOM    240  C4  DT5 X   8      82.430  88.620  82.010  0.00  0.00           C  
ATOM    241  O4  DT5 X   8      81.810  87.720  81.440  0.00  0.00           O  
ATOM    242  C5  DT5 X   8      83.470  89.440  81.410  0.00  0.00           C  
ATOM    243  C6  DT5 X   8      84.290  90.220  82.190  0.00  0.00           C  
ATOM    244  C7  DT5 X   8      83.670  89.420  79.900  0.00  0.00           C  
ATOM    245 HO5' DT5 X   8      85.430  94.020  83.030  0.00  0.00           H  
ATOM    246  H3  DT5 X   8      81.610  88.220  83.830  0.00  0.00           H  
ATOM    247  H6  DT5 X   8      85.020  90.870  81.760  0.00  0.00           H  
ATOM    248  H1' DT5 X   8      85.020  90.430  85.460  0.00  0.00           H  
ATOM    249  H2' DT5 X   8      86.620  91.490  83.160  0.00  0.00           H  
ATOM    250  H3' DT5 X   8      87.860  92.690  84.710  0.00  0.00           H  
ATOM    251  H4' DT5 X   8      85.570  92.970  86.430  0.00  0.00           H  
ATOM    252  H5' DT5 X   8      85.080  94.850  84.940  0.00  0.00           H  
ATOM    253  H71 DT5 X   8      83.520  88.410  79.520  0.00  0.00           H  
ATOM    254  H72 DT5 X   8      82.880  89.990  79.410  0.00  0.00           H  
ATOM    255  H73 DT5 X   8      84.620  89.800  79.550  0.00  0.00           H  
ATOM    256 H2'' DT5 X   8      87.150  90.090  84.150  0.00  0.00           H  
ATOM    257 H5'' DT5 X   8      86.830  94.850  85.430  0.00  0.00           H  
ATOM    258  P    DG X   9      88.490  92.010  87.350  0.00  0.00           P  
ATOM    259  C5'  DG X   9      87.200  91.210  89.540  0.00  0.00           C  
ATOM    260  O5'  DG X   9      88.270  91.040  88.630  0.00  0.00           O  
ATOM    261  C4'  DG X   9      86.630  89.880  89.940  0.00  0.00           C  
ATOM    262  O4'  DG X   9      85.840  89.400  88.830  0.00  0.00           O  
ATOM    263  C3'  DG X   9      87.740  88.740  90.310  0.00  0.00           C  
ATOM    264  O3'  DG X   9      87.590  88.410  91.680  0.00  0.00           O  
ATOM    265  C2'  DG X   9      87.420  87.690  89.260  0.00  0.00           C  
ATOM    266  C1'  DG X   9      85.940  87.950  88.810  0.00  0.00           C  
ATOM    267  N1   DG X   9      82.720  85.870  85.540  0.00  0.00           N  
ATOM    268  C2   DG X   9      82.650  85.870  86.900  0.00  0.00           C  
ATOM    269  N2   DG X   9      81.570  85.300  87.430  0.00  0.00           N  
ATOM    270  N3   DG X   9      83.510  86.430  87.720  0.00  0.00           N  
ATOM    271  C4   DG X   9      84.560  86.930  86.980  0.00  0.00           C  
ATOM    272  C5   DG X   9      84.720  86.940  85.600  0.00  0.00           C  
ATOM    273  C6   DG X   9      83.750  86.370  84.800  0.00  0.00           C  
ATOM    274  O6   DG X   9      83.730  86.160  83.580  0.00  0.00           O  
ATOM    275  N7   DG X   9      85.820  87.610  85.180  0.00  0.00           N  
ATOM    276  C8   DG X   9      86.430  87.840  86.320  0.00  0.00           C  
ATOM    277  N9   DG X   9      85.650  87.630  87.430  0.00  0.00           N  
ATOM    278  OP1  DG X   9      88.150  93.420  87.700  0.00  0.00           O  
ATOM    279  OP2  DG X   9      89.840  91.790  86.790  0.00  0.00           O1-
ATOM    280  H1   DG X   9      81.990  85.440  84.990  0.00  0.00           H  
ATOM    281  H8   DG X   9      87.310  88.470  86.390  0.00  0.00           H  
ATOM    282  H1'  DG X   9      85.210  87.470  89.460  0.00  0.00           H  
ATOM    283  H2'  DG X   9      88.180  87.660  88.490  0.00  0.00           H  
ATOM    284  H21  DG X   9      80.840  84.960  86.810  0.00  0.00           H  
ATOM    285  H3'  DG X   9      88.730  89.140  90.140  0.00  0.00           H  
ATOM    286  H22  DG X   9      81.480  85.340  88.430  0.00  0.00           H  
ATOM    287  H4'  DG X   9      85.930  90.080  90.750  0.00  0.00           H  
ATOM    288  H5'  DG X   9      86.470  91.880  89.120  0.00  0.00           H  
ATOM    289 H2''  DG X   9      87.550  86.720  89.740  0.00  0.00           H  
ATOM    290 H5''  DG X   9      87.560  91.650  90.470  0.00  0.00           H  
ATOM    291  P    DG X  10      87.750  86.990  92.390  0.00  0.00           P  
ATOM    292  C5'  DG X  10      85.090  86.900  92.180  0.00  0.00           C  
ATOM    293  O5'  DG X  10      86.370  86.250  92.000  0.00  0.00           O  
ATOM    294  C4'  DG X  10      83.880  85.980  92.170  0.00  0.00           C  
ATOM    295  O4'  DG X  10      83.570  85.570  90.770  0.00  0.00           O  
ATOM    296  C3'  DG X  10      84.030  84.720  93.020  0.00  0.00           C  
ATOM    297  O3'  DG X  10      82.770  84.430  93.660  0.00  0.00           O  
ATOM    298  C2'  DG X  10      84.270  83.650  91.940  0.00  0.00           C  
ATOM    299  C1'  DG X  10      83.350  84.190  90.820  0.00  0.00           C  
ATOM    300  N1   DG X  10      81.480  81.570  86.810  0.00  0.00           N  
ATOM    301  C2   DG X  10      80.890  81.850  87.990  0.00  0.00           C  
ATOM    302  N2   DG X  10      79.680  81.430  88.170  0.00  0.00           N  
ATOM    303  N3   DG X  10      81.490  82.460  89.030  0.00  0.00           N  
ATOM    304  C4   DG X  10      82.810  82.790  88.710  0.00  0.00           C  
ATOM    305  C5   DG X  10      83.480  82.620  87.530  0.00  0.00           C  
ATOM    306  C6   DG X  10      82.750  82.040  86.430  0.00  0.00           C  
ATOM    307  O6   DG X  10      83.100  81.850  85.300  0.00  0.00           O  
ATOM    308  N7   DG X  10      84.810  83.170  87.610  0.00  0.00           N  
ATOM    309  C8   DG X  10      84.840  83.660  88.800  0.00  0.00           C  
ATOM    310  N9   DG X  10      83.660  83.540  89.510  0.00  0.00           N  
ATOM    311  OP1  DG X  10      87.740  87.310  93.850  0.00  0.00           O  
ATOM    312  OP2  DG X  10      88.940  86.290  91.820  0.00  0.00           O1-
ATOM    313  H1   DG X  10      80.910  81.090  86.140  0.00  0.00           H  
ATOM    314  H8   DG X  10      85.700  84.160  89.190  0.00  0.00           H  
ATOM    315  H1'  DG X  10      82.320  83.960  91.060  0.00  0.00           H  
ATOM    316  H2'  DG X  10      85.320  83.750  91.680  0.00  0.00           H  
ATOM    317  H21  DG X  10      79.160  80.990  87.410  0.00  0.00           H  
ATOM    318  H3'  DG X  10      84.850  84.800  93.740  0.00  0.00           H  
ATOM    319  H22  DG X  10      79.300  81.460  89.100  0.00  0.00           H  
ATOM    320  H4'  DG X  10      83.090  86.580  92.620  0.00  0.00           H  
ATOM    321  H5'  DG X  10      85.020  87.730  91.470  0.00  0.00           H  
ATOM    322 H2''  DG X  10      84.080  82.620  92.270  0.00  0.00           H  
ATOM    323 H5''  DG X  10      85.100  87.300  93.190  0.00  0.00           H  
ATOM    324  P    DG X  11      82.740  83.300  94.850  0.00  0.00           P  
ATOM    325  C5'  DG X  11      81.350  81.500  93.490  0.00  0.00           C  
ATOM    326  O5'  DG X  11      82.570  81.940  94.060  0.00  0.00           O  
ATOM    327  C4'  DG X  11      81.510  80.260  92.630  0.00  0.00           C  
ATOM    328  O4'  DG X  11      82.210  80.400  91.350  0.00  0.00           O  
ATOM    329  C3'  DG X  11      82.430  79.200  93.380  0.00  0.00           C  
ATOM    330  O3'  DG X  11      81.990  77.820  93.210  0.00  0.00           O  
ATOM    331  C2'  DG X  11      83.750  79.260  92.600  0.00  0.00           C  
ATOM    332  C1'  DG X  11      83.170  79.360  91.220  0.00  0.00           C  
ATOM    333  N1   DG X  11      83.930  78.620  86.220  0.00  0.00           N  
ATOM    334  C2   DG X  11      82.850  78.430  86.970  0.00  0.00           C  
ATOM    335  N2   DG X  11      81.820  78.060  86.230  0.00  0.00           N  
ATOM    336  N3   DG X  11      82.700  78.710  88.220  0.00  0.00           N  
ATOM    337  C4   DG X  11      83.820  79.320  88.740  0.00  0.00           C  
ATOM    338  C5   DG X  11      84.950  79.490  88.080  0.00  0.00           C  
ATOM    339  C6   DG X  11      85.040  79.210  86.690  0.00  0.00           C  
ATOM    340  O6   DG X  11      85.920  79.510  85.910  0.00  0.00           O  
ATOM    341  N7   DG X  11      85.890  80.010  88.910  0.00  0.00           N  
ATOM    342  C8   DG X  11      85.310  80.210  90.040  0.00  0.00           C  
ATOM    343  N9   DG X  11      84.020  79.690  90.090  0.00  0.00           N  
ATOM    344  OP1  DG X  11      81.590  83.690  95.650  0.00  0.00           O  
ATOM    345  OP2  DG X  11      84.050  83.270  95.550  0.00  0.00           O1-
ATOM    346  H1   DG X  11      83.950  78.240  85.290  0.00  0.00           H  
ATOM    347  H8   DG X  11      85.850  80.680  90.850  0.00  0.00           H  
ATOM    348  H1'  DG X  11      82.490  78.510  91.110  0.00  0.00           H  
ATOM    349  H2'  DG X  11      84.290  80.170  92.870  0.00  0.00           H  
ATOM    350  H21  DG X  11      81.910  78.080  85.220  0.00  0.00           H  
ATOM    351  H3'  DG X  11      82.520  79.460  94.430  0.00  0.00           H  
ATOM    352  H22  DG X  11      80.920  78.020  86.670  0.00  0.00           H  
ATOM    353  H4'  DG X  11      80.520  79.810  92.620  0.00  0.00           H  
ATOM    354  H5'  DG X  11      81.000  82.200  92.730  0.00  0.00           H  
ATOM    355 H2''  DG X  11      84.270  78.320  92.780  0.00  0.00           H  
ATOM    356 H5''  DG X  11      80.590  81.380  94.250  0.00  0.00           H  
ATOM    357  P    DG X  12      81.490  76.960  94.410  0.00  0.00           P  
ATOM    358  C5'  DG X  12      79.720  75.790  92.850  0.00  0.00           C  
ATOM    359  O5'  DG X  12      80.890  75.690  93.590  0.00  0.00           O  
ATOM    360  C4'  DG X  12      79.880  75.210  91.450  0.00  0.00           C  
ATOM    361  O4'  DG X  12      80.950  75.850  90.870  0.00  0.00           O  
ATOM    362  C3'  DG X  12      80.220  73.660  91.410  0.00  0.00           C  
ATOM    363  O3'  DG X  12      79.000  73.010  91.000  0.00  0.00           O  
ATOM    364  C2'  DG X  12      81.480  73.650  90.470  0.00  0.00           C  
ATOM    365  C1'  DG X  12      81.480  75.000  89.930  0.00  0.00           C  
ATOM    366  N1   DG X  12      84.930  75.570  86.190  0.00  0.00           N  
ATOM    367  C2   DG X  12      83.690  75.000  86.190  0.00  0.00           C  
ATOM    368  N2   DG X  12      83.240  74.470  85.140  0.00  0.00           N  
ATOM    369  N3   DG X  12      82.850  75.030  87.230  0.00  0.00           N  
ATOM    370  C4   DG X  12      83.420  75.480  88.360  0.00  0.00           C  
ATOM    371  C5   DG X  12      84.660  76.090  88.480  0.00  0.00           C  
ATOM    372  C6   DG X  12      85.560  76.070  87.300  0.00  0.00           C  
ATOM    373  O6   DG X  12      86.740  76.420  87.130  0.00  0.00           O  
ATOM    374  N7   DG X  12      84.920  76.310  89.860  0.00  0.00           N  
ATOM    375  C8   DG X  12      83.760  76.060  90.430  0.00  0.00           C  
ATOM    376  N9   DG X  12      82.830  75.490  89.550  0.00  0.00           N  
ATOM    377  OP1  DG X  12      80.470  77.600  95.270  0.00  0.00           O  
ATOM    378  OP2  DG X  12      82.670  76.460  95.220  0.00  0.00           O1-
ATOM    379  H1   DG X  12      85.460  75.520  85.320  0.00  0.00           H  
ATOM    380  H8   DG X  12      83.550  76.030  91.500  0.00  0.00           H  
ATOM    381  H1'  DG X  12      80.840  74.950  89.050  0.00  0.00           H  
ATOM    382  H2'  DG X  12      82.390  73.470  91.010  0.00  0.00           H  
ATOM    383  H21  DG X  12      83.870  74.340  84.350  0.00  0.00           H  
ATOM    384  H3'  DG X  12      80.530  73.410  92.420  0.00  0.00           H  
ATOM    385  H22  DG X  12      82.530  73.750  85.230  0.00  0.00           H  
ATOM    386  H4'  DG X  12      78.970  75.400  90.860  0.00  0.00           H  
ATOM    387  H5'  DG X  12      79.400  76.830  92.760  0.00  0.00           H  
ATOM    388 H2''  DG X  12      81.420  72.930  89.660  0.00  0.00           H  
ATOM    389 H5''  DG X  12      78.930  75.420  93.500  0.00  0.00           H  
ATOM    390  P   DT3 X  13      78.890  71.460  91.030  0.00  0.00           P  
ATOM    391  C5' DT3 X  13      79.560  70.900  88.570  0.00  0.00           C  
ATOM    392  O5' DT3 X  13      79.880  70.900  89.950  0.00  0.00           O  
ATOM    393  C4' DT3 X  13      80.640  70.440  87.660  0.00  0.00           C  
ATOM    394  O4' DT3 X  13      81.800  71.300  87.670  0.00  0.00           O  
ATOM    395  C3' DT3 X  13      81.190  69.060  88.130  0.00  0.00           C  
ATOM    396  O3' DT3 X  13      81.270  68.000  87.120  0.00  0.00           O  
ATOM    397  C2' DT3 X  13      82.670  69.360  88.550  0.00  0.00           C  
ATOM    398  C1' DT3 X  13      82.980  70.540  87.620  0.00  0.00           C  
ATOM    399  N1  DT3 X  13      84.110  71.390  88.010  0.00  0.00           N  
ATOM    400  C2  DT3 X  13      85.040  71.610  87.050  0.00  0.00           C  
ATOM    401  O2  DT3 X  13      85.090  71.270  85.890  0.00  0.00           O  
ATOM    402  N3  DT3 X  13      86.060  72.400  87.490  0.00  0.00           N  
ATOM    403  C4  DT3 X  13      86.240  73.000  88.710  0.00  0.00           C  
ATOM    404  O4  DT3 X  13      87.140  73.740  88.970  0.00  0.00           O  
ATOM    405  C5  DT3 X  13      85.250  72.490  89.690  0.00  0.00           C  
ATOM    406  C6  DT3 X  13      84.170  71.840  89.270  0.00  0.00           C  
ATOM    407  C7  DT3 X  13      85.380  72.960  91.100  0.00  0.00           C  
ATOM    408  OP1 DT3 X  13      77.570  71.110  90.550  0.00  0.00           O  
ATOM    409  OP2 DT3 X  13      79.510  70.960  92.320  0.00  0.00           O  
ATOM    410 HO3' DT3 X  13      81.930  67.380  87.430  0.00  0.00           H  
ATOM    411  H3  DT3 X  13      86.650  72.720  86.730  0.00  0.00           H  
ATOM    412  H6  DT3 X  13      83.540  71.470  90.080  0.00  0.00           H  
ATOM    413  H1' DT3 X  13      83.120  70.220  86.590  0.00  0.00           H  
ATOM    414  H2' DT3 X  13      82.590  69.560  89.610  0.00  0.00           H  
ATOM    415  H3' DT3 X  13      80.650  68.540  88.930  0.00  0.00           H  
ATOM    416  H4' DT3 X  13      80.270  70.410  86.630  0.00  0.00           H  
ATOM    417  H5' DT3 X  13      79.280  71.930  88.330  0.00  0.00           H  
ATOM    418  H71 DT3 X  13      84.890  72.180  91.680  0.00  0.00           H  
ATOM    419  H72 DT3 X  13      86.440  72.990  91.360  0.00  0.00           H  
ATOM    420  H73 DT3 X  13      84.950  73.950  91.250  0.00  0.00           H  
ATOM    421 H2'' DT3 X  13      83.310  68.510  88.310  0.00  0.00           H  
ATOM    422 H5'' DT3 X  13      78.770  70.200  88.310  0.00  0.00           H  
ATOM    423  C5' DT5 X  14      84.460  88.590  76.320  0.00  0.00           C  
ATOM    424  O5' DT5 X  14      84.290  89.940  75.910  0.00  0.00           O  
ATOM    425  C4' DT5 X  14      84.380  87.560  75.150  0.00  0.00           C  
ATOM    426  O4' DT5 X  14      83.070  87.490  74.680  0.00  0.00           O  
ATOM    427  C3' DT5 X  14      85.250  87.800  73.970  0.00  0.00           C  
ATOM    428  O3' DT5 X  14      86.590  87.360  74.330  0.00  0.00           O  
ATOM    429  C2' DT5 X  14      84.550  86.950  72.970  0.00  0.00           C  
ATOM    430  C1' DT5 X  14      83.050  86.880  73.430  0.00  0.00           C  
ATOM    431  N1  DT5 X  14      82.150  87.590  72.480  0.00  0.00           N  
ATOM    432  C2  DT5 X  14      82.420  88.920  72.020  0.00  0.00           C  
ATOM    433  O2  DT5 X  14      83.300  89.660  72.420  0.00  0.00           O  
ATOM    434  N3  DT5 X  14      81.530  89.500  71.190  0.00  0.00           N  
ATOM    435  C4  DT5 X  14      80.500  88.890  70.630  0.00  0.00           C  
ATOM    436  O4  DT5 X  14      79.760  89.540  69.930  0.00  0.00           O  
ATOM    437  C5  DT5 X  14      80.200  87.490  71.100  0.00  0.00           C  
ATOM    438  C6  DT5 X  14      81.030  86.910  71.960  0.00  0.00           C  
ATOM    439  C7  DT5 X  14      78.970  86.800  70.690  0.00  0.00           C  
ATOM    440 HO5' DT5 X  14      83.330  90.090  75.890  0.00  0.00           H  
ATOM    441  H3  DT5 X  14      81.710  90.410  70.830  0.00  0.00           H  
ATOM    442  H6  DT5 X  14      80.990  85.850  72.180  0.00  0.00           H  
ATOM    443  H1' DT5 X  14      82.880  85.810  73.520  0.00  0.00           H  
ATOM    444  H2' DT5 X  14      84.750  87.310  71.960  0.00  0.00           H  
ATOM    445  H3' DT5 X  14      85.290  88.870  73.820  0.00  0.00           H  
ATOM    446  H4' DT5 X  14      84.580  86.560  75.530  0.00  0.00           H  
ATOM    447  H5' DT5 X  14      83.740  88.270  77.060  0.00  0.00           H  
ATOM    448  H71 DT5 X  14      78.740  86.960  69.640  0.00  0.00           H  
ATOM    449  H72 DT5 X  14      78.930  85.730  70.880  0.00  0.00           H  
ATOM    450  H73 DT5 X  14      78.150  87.200  71.270  0.00  0.00           H  
ATOM    451 H2'' DT5 X  14      85.070  85.990  72.990  0.00  0.00           H  
ATOM    452 H5'' DT5 X  14      85.390  88.450  76.880  0.00  0.00           H  
ATOM    453  P    DG X  15      87.890  87.610  73.460  0.00  0.00           P  
ATOM    454  C5'  DG X  15      89.640  88.960  75.010  0.00  0.00           C  
ATOM    455  O5'  DG X  15      89.090  87.750  74.520  0.00  0.00           O  
ATOM    456  C4'  DG X  15      90.210  88.820  76.420  0.00  0.00           C  
ATOM    457  O4'  DG X  15      89.120  88.600  77.350  0.00  0.00           O  
ATOM    458  C3'  DG X  15      91.280  87.800  76.610  0.00  0.00           C  
ATOM    459  O3'  DG X  15      92.240  88.310  77.500  0.00  0.00           O  
ATOM    460  C2'  DG X  15      90.390  86.620  77.020  0.00  0.00           C  
ATOM    461  C1'  DG X  15      89.290  87.250  77.890  0.00  0.00           C  
ATOM    462  N1   DG X  15      85.770  86.460  81.470  0.00  0.00           N  
ATOM    463  C2   DG X  15      86.910  87.230  81.530  0.00  0.00           C  
ATOM    464  N2   DG X  15      87.320  87.730  82.600  0.00  0.00           N  
ATOM    465  N3   DG X  15      87.690  87.470  80.520  0.00  0.00           N  
ATOM    466  C4   DG X  15      87.280  86.830  79.390  0.00  0.00           C  
ATOM    467  C5   DG X  15      86.110  86.040  79.260  0.00  0.00           C  
ATOM    468  C6   DG X  15      85.180  85.940  80.380  0.00  0.00           C  
ATOM    469  O6   DG X  15      83.980  85.570  80.300  0.00  0.00           O  
ATOM    470  N7   DG X  15      86.050  85.600  77.990  0.00  0.00           N  
ATOM    471  C8   DG X  15      87.130  86.070  77.370  0.00  0.00           C  
ATOM    472  N9   DG X  15      87.970  86.720  78.200  0.00  0.00           N  
ATOM    473  OP1  DG X  15      87.680  88.910  72.730  0.00  0.00           O  
ATOM    474  OP2  DG X  15      88.120  86.360  72.690  0.00  0.00           O1-
ATOM    475  H1   DG X  15      85.370  86.190  82.360  0.00  0.00           H  
ATOM    476  H8   DG X  15      87.310  85.870  76.320  0.00  0.00           H  
ATOM    477  H1'  DG X  15      89.670  87.360  78.900  0.00  0.00           H  
ATOM    478  H2'  DG X  15      90.030  86.090  76.130  0.00  0.00           H  
ATOM    479  H21  DG X  15      86.900  87.620  83.520  0.00  0.00           H  
ATOM    480  H3'  DG X  15      91.640  87.550  75.600  0.00  0.00           H  
ATOM    481  H22  DG X  15      88.260  88.110  82.550  0.00  0.00           H  
ATOM    482  H4'  DG X  15      90.600  89.800  76.700  0.00  0.00           H  
ATOM    483  H5'  DG X  15      88.830  89.670  75.030  0.00  0.00           H  
ATOM    484 H2''  DG X  15      91.030  85.870  77.500  0.00  0.00           H  
ATOM    485 H5''  DG X  15      90.360  89.270  74.260  0.00  0.00           H  
ATOM    486  P    DG X  16      93.270  87.510  78.240  0.00  0.00           P  
ATOM    487  C5'  DG X  16      92.270  87.750  80.710  0.00  0.00           C  
ATOM    488  O5'  DG X  16      92.320  87.060  79.520  0.00  0.00           O  
ATOM    489  C4'  DG X  16      91.920  86.700  81.790  0.00  0.00           C  
ATOM    490  O4'  DG X  16      90.590  86.380  81.790  0.00  0.00           O  
ATOM    491  C3'  DG X  16      92.660  85.340  81.790  0.00  0.00           C  
ATOM    492  O3'  DG X  16      93.340  85.030  83.030  0.00  0.00           O  
ATOM    493  C2'  DG X  16      91.510  84.300  81.530  0.00  0.00           C  
ATOM    494  C1'  DG X  16      90.420  85.070  82.270  0.00  0.00           C  
ATOM    495  N1   DG X  16      86.090  83.570  84.440  0.00  0.00           N  
ATOM    496  C2   DG X  16      87.070  84.390  84.880  0.00  0.00           C  
ATOM    497  N2   DG X  16      87.100  84.690  86.150  0.00  0.00           N  
ATOM    498  N3   DG X  16      88.110  84.750  84.180  0.00  0.00           N  
ATOM    499  C4   DG X  16      88.130  84.260  82.920  0.00  0.00           C  
ATOM    500  C5   DG X  16      87.140  83.560  82.270  0.00  0.00           C  
ATOM    501  C6   DG X  16      86.000  83.170  83.140  0.00  0.00           C  
ATOM    502  O6   DG X  16      84.960  82.690  82.700  0.00  0.00           O  
ATOM    503  N7   DG X  16      87.460  83.250  80.970  0.00  0.00           N  
ATOM    504  C8   DG X  16      88.640  83.780  80.910  0.00  0.00           C  
ATOM    505  N9   DG X  16      89.110  84.430  81.970  0.00  0.00           N  
ATOM    506  OP1  DG X  16      94.380  88.380  78.780  0.00  0.00           O  
ATOM    507  OP2  DG X  16      93.640  86.290  77.460  0.00  0.00           O1-
ATOM    508  H1   DG X  16      85.300  83.350  85.040  0.00  0.00           H  
ATOM    509  H8   DG X  16      89.120  83.830  79.930  0.00  0.00           H  
ATOM    510  H1'  DG X  16      90.640  85.050  83.330  0.00  0.00           H  
ATOM    511  H2'  DG X  16      91.270  84.250  80.470  0.00  0.00           H  
ATOM    512  H21  DG X  16      86.420  84.260  86.740  0.00  0.00           H  
ATOM    513  H3'  DG X  16      93.330  85.290  80.920  0.00  0.00           H  
ATOM    514  H22  DG X  16      87.900  85.230  86.460  0.00  0.00           H  
ATOM    515  H4'  DG X  16      92.170  87.290  82.690  0.00  0.00           H  
ATOM    516  H5'  DG X  16      91.540  88.560  80.630  0.00  0.00           H  
ATOM    517 H2''  DG X  16      91.780  83.360  82.000  0.00  0.00           H  
ATOM    518 H5''  DG X  16      93.280  88.140  80.870  0.00  0.00           H  
ATOM    519  P    DG X  17      94.890  84.880  83.040  0.00  0.00           P  
ATOM    520  C5'  DG X  17      95.220  85.230  85.610  0.00  0.00           C  
ATOM    521  O5'  DG X  17      95.080  84.300  84.550  0.00  0.00           O  
ATOM    522  C4'  DG X  17      94.600  84.850  86.990  0.00  0.00           C  
ATOM    523  O4'  DG X  17      93.210  84.620  86.770  0.00  0.00           O  
ATOM    524  C3'  DG X  17      95.160  83.570  87.610  0.00  0.00           C  
ATOM    525  O3'  DG X  17      95.070  83.660  89.000  0.00  0.00           O  
ATOM    526  C2'  DG X  17      94.170  82.530  86.980  0.00  0.00           C  
ATOM    527  C1'  DG X  17      92.900  83.300  86.910  0.00  0.00           C  
ATOM    528  N1   DG X  17      88.400  81.400  85.960  0.00  0.00           N  
ATOM    529  C2   DG X  17      88.840  82.080  87.040  0.00  0.00           C  
ATOM    530  N2   DG X  17      88.100  82.130  88.180  0.00  0.00           N  
ATOM    531  N3   DG X  17      89.980  82.700  87.140  0.00  0.00           N  
ATOM    532  C4   DG X  17      90.750  82.460  86.010  0.00  0.00           C  
ATOM    533  C5   DG X  17      90.320  81.920  84.830  0.00  0.00           C  
ATOM    534  C6   DG X  17      89.020  81.390  84.760  0.00  0.00           C  
ATOM    535  O6   DG X  17      88.370  80.960  83.780  0.00  0.00           O  
ATOM    536  N7   DG X  17      91.340  81.870  83.890  0.00  0.00           N  
ATOM    537  C8   DG X  17      92.270  82.580  84.450  0.00  0.00           C  
ATOM    538  N9   DG X  17      92.040  82.890  85.780  0.00  0.00           N  
ATOM    539  OP1  DG X  17      95.480  86.200  82.790  0.00  0.00           O  
ATOM    540  OP2  DG X  17      95.150  83.730  82.160  0.00  0.00           O1-
ATOM    541  H1   DG X  17      87.460  81.030  85.900  0.00  0.00           H  
ATOM    542  H8   DG X  17      93.250  82.790  84.050  0.00  0.00           H  
ATOM    543  H1'  DG X  17      92.300  83.220  87.820  0.00  0.00           H  
ATOM    544  H2'  DG X  17      94.470  82.350  85.950  0.00  0.00           H  
ATOM    545  H21  DG X  17      87.280  81.530  88.220  0.00  0.00           H  
ATOM    546  H3'  DG X  17      96.170  83.420  87.240  0.00  0.00           H  
ATOM    547  H22  DG X  17      88.570  82.670  88.890  0.00  0.00           H  
ATOM    548  H4'  DG X  17      94.820  85.780  87.510  0.00  0.00           H  
ATOM    549  H5'  DG X  17      94.640  86.120  85.330  0.00  0.00           H  
ATOM    550 H2''  DG X  17      93.980  81.620  87.570  0.00  0.00           H  
ATOM    551 H5''  DG X  17      96.260  85.510  85.770  0.00  0.00           H  
ATOM    552  P    DG X  18      95.480  82.470  90.010  0.00  0.00           P  
ATOM    553  C5'  DG X  18      96.690  84.260  91.640  0.00  0.00           C  
ATOM    554  O5'  DG X  18      95.640  83.330  91.370  0.00  0.00           O  
ATOM    555  C4'  DG X  18      97.170  84.330  93.070  0.00  0.00           C  
ATOM    556  O4'  DG X  18      96.130  84.200  94.070  0.00  0.00           O  
ATOM    557  C3'  DG X  18      98.220  83.340  93.510  0.00  0.00           C  
ATOM    558  O3'  DG X  18      99.260  83.880  94.420  0.00  0.00           O  
ATOM    559  C2'  DG X  18      97.400  82.300  94.180  0.00  0.00           C  
ATOM    560  C1'  DG X  18      96.290  83.060  94.870  0.00  0.00           C  
ATOM    561  N1   DG X  18      91.450  83.540  96.380  0.00  0.00           N  
ATOM    562  C2   DG X  18      92.360  84.540  96.080  0.00  0.00           C  
ATOM    563  N2   DG X  18      92.110  85.800  96.450  0.00  0.00           N  
ATOM    564  N3   DG X  18      93.650  84.270  95.680  0.00  0.00           N  
ATOM    565  C4   DG X  18      93.840  82.910  95.510  0.00  0.00           C  
ATOM    566  C5   DG X  18      92.960  81.830  95.650  0.00  0.00           C  
ATOM    567  C6   DG X  18      91.670  82.230  96.190  0.00  0.00           C  
ATOM    568  O6   DG X  18      90.680  81.570  96.430  0.00  0.00           O  
ATOM    569  N7   DG X  18      93.510  80.640  95.180  0.00  0.00           N  
ATOM    570  C8   DG X  18      94.740  80.950  94.860  0.00  0.00           C  
ATOM    571  N9   DG X  18      95.050  82.270  95.100  0.00  0.00           N  
ATOM    572  OP1  DG X  18      96.790  81.980  89.570  0.00  0.00           O  
ATOM    573  OP2  DG X  18      94.370  81.530  90.230  0.00  0.00           O1-
ATOM    574  H1   DG X  18      90.710  83.770  97.020  0.00  0.00           H  
ATOM    575  H8   DG X  18      95.510  80.310  94.460  0.00  0.00           H  
ATOM    576  H1'  DG X  18      96.660  83.350  95.850  0.00  0.00           H  
ATOM    577  H2'  DG X  18      97.050  81.610  93.430  0.00  0.00           H  
ATOM    578  H21  DG X  18      91.190  86.100  96.740  0.00  0.00           H  
ATOM    579  H3'  DG X  18      98.790  82.930  92.670  0.00  0.00           H  
ATOM    580  H22  DG X  18      92.770  86.470  96.060  0.00  0.00           H  
ATOM    581  H4'  DG X  18      97.660  85.300  93.130  0.00  0.00           H  
ATOM    582  H5'  DG X  18      96.250  85.220  91.360  0.00  0.00           H  
ATOM    583 H2''  DG X  18      97.970  81.840  94.980  0.00  0.00           H  
ATOM    584 H5''  DG X  18      97.510  84.120  90.920  0.00  0.00           H  
ATOM    585  P   DT3 X  19     100.760  83.380  94.500  0.00  0.00           P  
ATOM    586  C5' DT3 X  19     100.950  82.810  97.060  0.00  0.00           C  
ATOM    587  O5' DT3 X  19     101.170  83.770  95.980  0.00  0.00           O  
ATOM    588  C4' DT3 X  19     101.490  83.220  98.500  0.00  0.00           C  
ATOM    589  O4' DT3 X  19     102.890  83.560  98.420  0.00  0.00           O  
ATOM    590  C3' DT3 X  19     100.850  84.330  99.280  0.00  0.00           C  
ATOM    591  O3' DT3 X  19      99.890  83.750 100.120  0.00  0.00           O  
ATOM    592  C2' DT3 X  19     102.050  84.950 100.050  0.00  0.00           C  
ATOM    593  C1' DT3 X  19     103.320  84.200  99.640  0.00  0.00           C  
ATOM    594  N1  DT3 X  19     104.550  85.050  99.490  0.00  0.00           N  
ATOM    595  C2  DT3 X  19     104.520  86.030  98.550  0.00  0.00           C  
ATOM    596  O2  DT3 X  19     103.540  86.260  97.830  0.00  0.00           O  
ATOM    597  N3  DT3 X  19     105.770  86.630  98.340  0.00  0.00           N  
ATOM    598  C4  DT3 X  19     106.950  86.270  98.900  0.00  0.00           C  
ATOM    599  O4  DT3 X  19     107.980  86.710  98.510  0.00  0.00           O  
ATOM    600  C5  DT3 X  19     106.880  85.350 100.020  0.00  0.00           C  
ATOM    601  C6  DT3 X  19     105.660  84.770 100.270  0.00  0.00           C  
ATOM    602  C7  DT3 X  19     108.000  84.910 100.930  0.00  0.00           C  
ATOM    603  OP1 DT3 X  19     101.590  84.200  93.600  0.00  0.00           O  
ATOM    604  OP2 DT3 X  19     100.780  81.880  94.360  0.00  0.00           O  
ATOM    605 HO3' DT3 X  19     100.180  83.140 100.800  0.00  0.00           H  
ATOM    606  H3  DT3 X  19     105.780  87.100  97.440  0.00  0.00           H  
ATOM    607  H6  DT3 X  19     105.680  84.000 101.030  0.00  0.00           H  
ATOM    608  H1' DT3 X  19     103.510  83.310 100.240  0.00  0.00           H  
ATOM    609  H2' DT3 X  19     102.070  86.030  99.920  0.00  0.00           H  
ATOM    610  H3' DT3 X  19     100.380  85.020  98.570  0.00  0.00           H  
ATOM    611  H4' DT3 X  19     101.480  82.320  99.130  0.00  0.00           H  
ATOM    612  H5' DT3 X  19     101.540  81.920  96.820  0.00  0.00           H  
ATOM    613  H71 DT3 X  19     107.560  84.260 101.670  0.00  0.00           H  
ATOM    614  H72 DT3 X  19     108.720  84.380 100.310  0.00  0.00           H  
ATOM    615  H73 DT3 X  19     108.330  85.820 101.420  0.00  0.00           H  
ATOM    616 H2'' DT3 X  19     101.890  84.750 101.110  0.00  0.00           H  
ATOM    617 H5'' DT3 X  19      99.880  82.600  97.060  0.00  0.00           H  
ATOM    618  C5' DT5 X  20      73.560  88.000  75.430  0.00  0.00           C  
ATOM    619  O5' DT5 X  20      73.910  87.800  76.810  0.00  0.00           O  
ATOM    620  C4' DT5 X  20      74.740  87.830  74.420  0.00  0.00           C  
ATOM    621  O4' DT5 X  20      75.820  88.700  74.780  0.00  0.00           O  
ATOM    622  C3' DT5 X  20      75.330  86.400  74.510  0.00  0.00           C  
ATOM    623  O3' DT5 X  20      74.670  85.510  73.590  0.00  0.00           O  
ATOM    624  C2' DT5 X  20      76.850  86.690  74.110  0.00  0.00           C  
ATOM    625  C1' DT5 X  20      76.900  88.250  73.970  0.00  0.00           C  
ATOM    626  N1  DT5 X  20      78.240  88.880  74.420  0.00  0.00           N  
ATOM    627  C2  DT5 X  20      78.700  89.960  73.660  0.00  0.00           C  
ATOM    628  O2  DT5 X  20      78.050  90.610  72.820  0.00  0.00           O  
ATOM    629  N3  DT5 X  20      79.830  90.610  74.200  0.00  0.00           N  
ATOM    630  C4  DT5 X  20      80.600  90.150  75.300  0.00  0.00           C  
ATOM    631  O4  DT5 X  20      81.670  90.680  75.540  0.00  0.00           O  
ATOM    632  C5  DT5 X  20      80.010  89.060  76.090  0.00  0.00           C  
ATOM    633  C6  DT5 X  20      78.810  88.520  75.660  0.00  0.00           C  
ATOM    634  C7  DT5 X  20      80.650  88.550  77.300  0.00  0.00           C  
ATOM    635 HO5' DT5 X  20      74.530  88.500  76.990  0.00  0.00           H  
ATOM    636  H3  DT5 X  20      80.210  91.350  73.630  0.00  0.00           H  
ATOM    637  H6  DT5 X  20      78.330  87.760  76.270  0.00  0.00           H  
ATOM    638  H1' DT5 X  20      76.740  88.410  72.910  0.00  0.00           H  
ATOM    639  H2' DT5 X  20      77.580  86.220  74.780  0.00  0.00           H  
ATOM    640  H3' DT5 X  20      75.200  85.840  75.450  0.00  0.00           H  
ATOM    641  H4' DT5 X  20      74.320  87.970  73.430  0.00  0.00           H  
ATOM    642  H5' DT5 X  20      73.240  89.030  75.320  0.00  0.00           H  
ATOM    643  H71 DT5 X  20      79.940  88.100  77.990  0.00  0.00           H  
ATOM    644  H72 DT5 X  20      81.570  88.000  77.090  0.00  0.00           H  
ATOM    645  H73 DT5 X  20      81.050  89.400  77.880  0.00  0.00           H  
ATOM    646 H2'' DT5 X  20      77.040  86.290  73.120  0.00  0.00           H  
ATOM    647 H5'' DT5 X  20      72.760  87.330  75.090  0.00  0.00           H  
ATOM    648  P    DG X  21      74.780  83.910  73.840  0.00  0.00           P  
ATOM    649  C5'  DG X  21      76.820  83.580  72.260  0.00  0.00           C  
ATOM    650  O5'  DG X  21      76.240  83.480  73.550  0.00  0.00           O  
ATOM    651  C4'  DG X  21      78.210  82.920  72.180  0.00  0.00           C  
ATOM    652  O4'  DG X  21      79.190  83.540  72.960  0.00  0.00           O  
ATOM    653  C3'  DG X  21      78.210  81.470  72.690  0.00  0.00           C  
ATOM    654  O3'  DG X  21      78.960  80.560  71.970  0.00  0.00           O  
ATOM    655  C2'  DG X  21      78.710  81.530  74.090  0.00  0.00           C  
ATOM    656  C1'  DG X  21      79.590  82.800  74.090  0.00  0.00           C  
ATOM    657  N1   DG X  21      82.410  84.960  77.790  0.00  0.00           N  
ATOM    658  C2   DG X  21      82.750  84.480  76.600  0.00  0.00           C  
ATOM    659  N2   DG X  21      83.960  84.280  76.340  0.00  0.00           N  
ATOM    660  N3   DG X  21      81.910  84.060  75.640  0.00  0.00           N  
ATOM    661  C4   DG X  21      80.630  84.080  76.070  0.00  0.00           C  
ATOM    662  C5   DG X  21      80.130  84.590  77.290  0.00  0.00           C  
ATOM    663  C6   DG X  21      81.080  85.130  78.200  0.00  0.00           C  
ATOM    664  O6   DG X  21      80.800  85.720  79.240  0.00  0.00           O  
ATOM    665  N7   DG X  21      78.730  84.430  77.240  0.00  0.00           N  
ATOM    666  C8   DG X  21      78.430  83.910  76.070  0.00  0.00           C  
ATOM    667  N9   DG X  21      79.540  83.610  75.320  0.00  0.00           N  
ATOM    668  OP1  DG X  21      73.880  83.260  72.870  0.00  0.00           O  
ATOM    669  OP2  DG X  21      74.550  83.600  75.280  0.00  0.00           O1-
ATOM    670  H1   DG X  21      83.160  85.420  78.300  0.00  0.00           H  
ATOM    671  H8   DG X  21      77.410  83.700  75.790  0.00  0.00           H  
ATOM    672  H1'  DG X  21      80.630  82.480  73.970  0.00  0.00           H  
ATOM    673  H2'  DG X  21      77.940  81.700  74.830  0.00  0.00           H  
ATOM    674  H21  DG X  21      84.640  84.550  77.030  0.00  0.00           H  
ATOM    675  H3'  DG X  21      77.150  81.210  72.740  0.00  0.00           H  
ATOM    676  H22  DG X  21      84.180  83.980  75.400  0.00  0.00           H  
ATOM    677  H4'  DG X  21      78.480  82.850  71.120  0.00  0.00           H  
ATOM    678  H5'  DG X  21      76.800  84.600  71.900  0.00  0.00           H  
ATOM    679 H2''  DG X  21      79.310  80.670  74.360  0.00  0.00           H  
ATOM    680 H5''  DG X  21      76.180  83.050  71.550  0.00  0.00           H  
ATOM    681  P    DG X  22      78.950  79.000  72.090  0.00  0.00           P  
ATOM    682  C5'  DG X  22      81.540  78.780  72.280  0.00  0.00           C  
ATOM    683  O5'  DG X  22      80.250  78.660  72.910  0.00  0.00           O  
ATOM    684  C4'  DG X  22      82.620  79.220  73.310  0.00  0.00           C  
ATOM    685  O4'  DG X  22      82.250  80.300  74.100  0.00  0.00           O  
ATOM    686  C3'  DG X  22      82.840  77.970  74.230  0.00  0.00           C  
ATOM    687  O3'  DG X  22      84.220  77.650  74.220  0.00  0.00           O  
ATOM    688  C2'  DG X  22      82.580  78.510  75.600  0.00  0.00           C  
ATOM    689  C1'  DG X  22      82.860  80.020  75.390  0.00  0.00           C  
ATOM    690  N1   DG X  22      84.200  82.370  79.690  0.00  0.00           N  
ATOM    691  C2   DG X  22      84.900  81.600  78.830  0.00  0.00           C  
ATOM    692  N2   DG X  22      86.220  81.780  78.910  0.00  0.00           N  
ATOM    693  N3   DG X  22      84.430  81.110  77.670  0.00  0.00           N  
ATOM    694  C4   DG X  22      83.050  81.210  77.510  0.00  0.00           C  
ATOM    695  C5   DG X  22      82.200  81.760  78.480  0.00  0.00           C  
ATOM    696  C6   DG X  22      82.820  82.380  79.700  0.00  0.00           C  
ATOM    697  O6   DG X  22      82.220  82.840  80.670  0.00  0.00           O  
ATOM    698  N7   DG X  22      80.880  81.590  78.050  0.00  0.00           N  
ATOM    699  C8   DG X  22      80.950  80.920  76.910  0.00  0.00           C  
ATOM    700  N9   DG X  22      82.260  80.770  76.500  0.00  0.00           N  
ATOM    701  OP1  DG X  22      79.040  78.640  70.640  0.00  0.00           O  
ATOM    702  OP2  DG X  22      77.810  78.630  72.890  0.00  0.00           O1-
ATOM    703  H1   DG X  22      84.630  82.710  80.530  0.00  0.00           H  
ATOM    704  H8   DG X  22      80.110  80.630  76.300  0.00  0.00           H  
ATOM    705  H1'  DG X  22      83.930  80.170  75.310  0.00  0.00           H  
ATOM    706  H2'  DG X  22      81.520  78.400  75.830  0.00  0.00           H  
ATOM    707  H21  DG X  22      86.570  82.280  79.720  0.00  0.00           H  
ATOM    708  H3'  DG X  22      82.210  77.120  73.990  0.00  0.00           H  
ATOM    709  H22  DG X  22      86.780  81.490  78.110  0.00  0.00           H  
ATOM    710  H4'  DG X  22      83.510  79.440  72.710  0.00  0.00           H  
ATOM    711  H5'  DG X  22      81.420  79.600  71.580  0.00  0.00           H  
ATOM    712 H2''  DG X  22      83.260  78.000  76.270  0.00  0.00           H  
ATOM    713 H5''  DG X  22      81.870  77.870  71.780  0.00  0.00           H  
ATOM    714  P    DG X  23      84.750  76.180  74.400  0.00  0.00           P  
ATOM    715  C5'  DG X  23      87.390  76.370  74.030  0.00  0.00           C  
ATOM    716  O5'  DG X  23      86.310  76.230  74.890  0.00  0.00           O  
ATOM    717  C4'  DG X  23      88.650  76.640  74.920  0.00  0.00           C  
ATOM    718  O4'  DG X  23      88.490  77.650  75.940  0.00  0.00           O  
ATOM    719  C3'  DG X  23      89.060  75.270  75.590  0.00  0.00           C  
ATOM    720  O3'  DG X  23      90.490  75.130  75.580  0.00  0.00           O  
ATOM    721  C2'  DG X  23      88.480  75.400  77.000  0.00  0.00           C  
ATOM    722  C1'  DG X  23      88.560  76.960  77.190  0.00  0.00           C  
ATOM    723  N1   DG X  23      87.390  79.870  81.460  0.00  0.00           N  
ATOM    724  C2   DG X  23      88.610  79.730  80.760  0.00  0.00           C  
ATOM    725  N2   DG X  23      89.620  80.340  81.180  0.00  0.00           N  
ATOM    726  N3   DG X  23      88.810  79.020  79.600  0.00  0.00           N  
ATOM    727  C4   DG X  23      87.640  78.400  79.170  0.00  0.00           C  
ATOM    728  C5   DG X  23      86.400  78.570  79.720  0.00  0.00           C  
ATOM    729  C6   DG X  23      86.240  79.390  80.920  0.00  0.00           C  
ATOM    730  O6   DG X  23      85.230  79.580  81.550  0.00  0.00           O  
ATOM    731  N7   DG X  23      85.490  77.740  79.080  0.00  0.00           N  
ATOM    732  C8   DG X  23      86.140  77.210  78.110  0.00  0.00           C  
ATOM    733  N9   DG X  23      87.520  77.500  78.120  0.00  0.00           N  
ATOM    734  OP1  DG X  23      84.790  75.610  73.040  0.00  0.00           O  
ATOM    735  OP2  DG X  23      83.950  75.400  75.400  0.00  0.00           O1-
ATOM    736  H1   DG X  23      87.270  80.430  82.290  0.00  0.00           H  
ATOM    737  H8   DG X  23      85.710  76.640  77.300  0.00  0.00           H  
ATOM    738  H1'  DG X  23      89.540  77.100  77.620  0.00  0.00           H  
ATOM    739  H2'  DG X  23      87.440  75.070  77.010  0.00  0.00           H  
ATOM    740  H21  DG X  23      89.650  80.940  81.990  0.00  0.00           H  
ATOM    741  H3'  DG X  23      88.670  74.450  74.990  0.00  0.00           H  
ATOM    742  H22  DG X  23      90.460  80.230  80.630  0.00  0.00           H  
ATOM    743  H4'  DG X  23      89.420  76.880  74.190  0.00  0.00           H  
ATOM    744  H5'  DG X  23      87.250  77.130  73.260  0.00  0.00           H  
ATOM    745 H2''  DG X  23      89.010  74.940  77.840  0.00  0.00           H  
ATOM    746 H5''  DG X  23      87.570  75.520  73.370  0.00  0.00           H  
ATOM    747  P    DG X  24      91.130  73.770  76.130  0.00  0.00           P  
ATOM    748  C5'  DG X  24      92.500  75.120  77.940  0.00  0.00           C  
ATOM    749  O5'  DG X  24      91.620  74.100  77.650  0.00  0.00           O  
ATOM    750  C4'  DG X  24      92.340  75.790  79.310  0.00  0.00           C  
ATOM    751  O4'  DG X  24      91.100  76.160  79.610  0.00  0.00           O  
ATOM    752  C3'  DG X  24      92.780  74.820  80.450  0.00  0.00           C  
ATOM    753  O3'  DG X  24      94.160  74.960  80.830  0.00  0.00           O  
ATOM    754  C2'  DG X  24      91.760  75.100  81.520  0.00  0.00           C  
ATOM    755  C1'  DG X  24      91.000  76.300  80.990  0.00  0.00           C  
ATOM    756  N1   DG X  24      87.990  77.690  84.760  0.00  0.00           N  
ATOM    757  C2   DG X  24      89.310  77.840  84.620  0.00  0.00           C  
ATOM    758  N2   DG X  24      89.890  78.330  85.620  0.00  0.00           N  
ATOM    759  N3   DG X  24      89.980  77.480  83.600  0.00  0.00           N  
ATOM    760  C4   DG X  24      89.180  76.750  82.730  0.00  0.00           C  
ATOM    761  C5   DG X  24      87.860  76.610  82.690  0.00  0.00           C  
ATOM    762  C6   DG X  24      87.120  77.100  83.890  0.00  0.00           C  
ATOM    763  O6   DG X  24      85.920  77.100  84.120  0.00  0.00           O  
ATOM    764  N7   DG X  24      87.380  75.760  81.720  0.00  0.00           N  
ATOM    765  C8   DG X  24      88.530  75.700  81.040  0.00  0.00           C  
ATOM    766  N9   DG X  24      89.580  76.310  81.540  0.00  0.00           N  
ATOM    767  OP1  DG X  24      92.270  73.470  75.300  0.00  0.00           O  
ATOM    768  OP2  DG X  24      90.120  72.690  76.170  0.00  0.00           O1-
ATOM    769  H1   DG X  24      87.510  78.100  85.540  0.00  0.00           H  
ATOM    770  H8   DG X  24      88.600  75.110  80.140  0.00  0.00           H  
ATOM    771  H1'  DG X  24      91.430  77.270  81.240  0.00  0.00           H  
ATOM    772  H2'  DG X  24      91.170  74.190  81.690  0.00  0.00           H  
ATOM    773  H21  DG X  24      89.270  78.680  86.330  0.00  0.00           H  
ATOM    774  H3'  DG X  24      92.630  73.790  80.120  0.00  0.00           H  
ATOM    775  H22  DG X  24      90.880  78.500  85.650  0.00  0.00           H  
ATOM    776  H4'  DG X  24      93.020  76.640  79.330  0.00  0.00           H  
ATOM    777  H5'  DG X  24      92.400  75.980  77.270  0.00  0.00           H  
ATOM    778 H2''  DG X  24      92.280  75.440  82.410  0.00  0.00           H  
ATOM    779 H5''  DG X  24      93.500  74.700  77.860  0.00  0.00           H  
ATOM    780  P   DT3 X  25      94.900  73.910  81.810  0.00  0.00           P  
ATOM    781  C5' DT3 X  25      94.940  75.910  83.610  0.00  0.00           C  
ATOM    782  O5' DT3 X  25      94.600  74.560  83.210  0.00  0.00           O  
ATOM    783  C4' DT3 X  25      94.560  76.200  85.080  0.00  0.00           C  
ATOM    784  O4' DT3 X  25      93.060  76.160  85.050  0.00  0.00           O  
ATOM    785  C3' DT3 X  25      94.890  75.050  86.060  0.00  0.00           C  
ATOM    786  O3' DT3 X  25      95.470  75.740  87.180  0.00  0.00           O  
ATOM    787  C2' DT3 X  25      93.580  74.350  86.490  0.00  0.00           C  
ATOM    788  C1' DT3 X  25      92.620  75.430  86.170  0.00  0.00           C  
ATOM    789  N1  DT3 X  25      91.250  74.980  85.880  0.00  0.00           N  
ATOM    790  C2  DT3 X  25      90.230  75.310  86.780  0.00  0.00           C  
ATOM    791  O2  DT3 X  25      90.410  76.020  87.830  0.00  0.00           O  
ATOM    792  N3  DT3 X  25      89.010  74.840  86.550  0.00  0.00           N  
ATOM    793  C4  DT3 X  25      88.600  73.960  85.520  0.00  0.00           C  
ATOM    794  O4  DT3 X  25      87.410  73.640  85.490  0.00  0.00           O  
ATOM    795  C5  DT3 X  25      89.720  73.590  84.670  0.00  0.00           C  
ATOM    796  C6  DT3 X  25      90.920  74.150  84.840  0.00  0.00           C  
ATOM    797  C7  DT3 X  25      89.570  72.640  83.440  0.00  0.00           C  
ATOM    798  OP1 DT3 X  25      96.340  74.110  81.550  0.00  0.00           O  
ATOM    799  OP2 DT3 X  25      94.370  72.590  81.730  0.00  0.00           O  
ATOM    800 HO3' DT3 X  25      96.390  75.510  87.250  0.00  0.00           H  
ATOM    801  H3  DT3 X  25      88.290  74.940  87.240  0.00  0.00           H  
ATOM    802  H6  DT3 X  25      91.670  73.970  84.080  0.00  0.00           H  
ATOM    803  H1' DT3 X  25      92.550  76.140  86.990  0.00  0.00           H  
ATOM    804  H2' DT3 X  25      93.450  73.460  85.870  0.00  0.00           H  
ATOM    805  H3' DT3 X  25      95.590  74.310  85.650  0.00  0.00           H  
ATOM    806  H4' DT3 X  25      94.950  77.150  85.440  0.00  0.00           H  
ATOM    807  H5' DT3 X  25      96.030  75.980  83.520  0.00  0.00           H  
ATOM    808  H71 DT3 X  25      89.510  73.140  82.480  0.00  0.00           H  
ATOM    809  H72 DT3 X  25      90.500  72.070  83.430  0.00  0.00           H  
ATOM    810  H73 DT3 X  25      88.780  71.910  83.650  0.00  0.00           H  
ATOM    811 H2'' DT3 X  25      93.460  74.050  87.530  0.00  0.00           H  
ATOM    812 H5'' DT3 X  25      94.350  76.610  83.020  0.00  0.00           H  
ATOM    813  K+   K+ X  28      83.390  80.520  83.220  0.00  0.00           K  
ATOM    814  K+   K+ X 347      81.900  85.100  81.790  0.00  0.00           K  
END
