# Supplementary material for: Mechanical Stability and Unfolding Pathways of Parallel Tetrameric G-Quadruplexes Probed by Pulling Simulations
Source: J Chem Inf Model. 2024 Apr 17;64(9):3896–911. doi: 10.1021/acs.jcim.4c00227 (PMC11094737; doi:10.1021/acs.jcim.4c00227)
Supplement: Supplementary file 2 — ci4c00227_si_002.zip [file ci4c00227_si_002.zip › spiral_4q_1_8_r1.pdb]

ATOM      1 HO5' DT5 X   1     -10.350  16.240 -18.680  0.00  0.00            
ATOM      2  O5' DT5 X   1      -9.880  16.320 -17.840  0.00  0.00            
ATOM      3  C5' DT5 X   1     -10.820  16.780 -16.920  0.00  0.00            
ATOM      4  H5' DT5 X   1     -11.120  17.800 -17.160  0.00  0.00            
ATOM      5 H5'' DT5 X   1     -10.410  16.930 -15.920  0.00  0.00            
ATOM      6  C4' DT5 X   1     -12.010  15.870 -16.660  0.00  0.00            
ATOM      7  H4' DT5 X   1     -12.380  16.260 -15.720  0.00  0.00            
ATOM      8  O4' DT5 X   1     -12.930  15.980 -17.730  0.00  0.00            
ATOM      9  C1' DT5 X   1     -13.440  14.630 -18.050  0.00  0.00            
ATOM     10  H1' DT5 X   1     -14.280  14.300 -17.450  0.00  0.00            
ATOM     11  N1  DT5 X   1     -13.800  14.510 -19.540  0.00  0.00            
ATOM     12  C6  DT5 X   1     -14.980  13.940 -19.940  0.00  0.00            
ATOM     13  H6  DT5 X   1     -15.720  13.580 -19.250  0.00  0.00            
ATOM     14  C5  DT5 X   1     -15.380  13.900 -21.240  0.00  0.00            
ATOM     15  C7  DT5 X   1     -16.610  13.080 -21.570  0.00  0.00            
ATOM     16  H71 DT5 X   1     -16.500  12.300 -22.320  0.00  0.00            
ATOM     17  H72 DT5 X   1     -17.190  12.760 -20.710  0.00  0.00            
ATOM     18  H73 DT5 X   1     -17.310  13.780 -22.030  0.00  0.00            
ATOM     19  C4  DT5 X   1     -14.560  14.500 -22.290  0.00  0.00            
ATOM     20  O4  DT5 X   1     -14.840  14.620 -23.470  0.00  0.00            
ATOM     21  N3  DT5 X   1     -13.340  14.970 -21.850  0.00  0.00            
ATOM     22  H3  DT5 X   1     -12.760  15.390 -22.560  0.00  0.00            
ATOM     23  C2  DT5 X   1     -12.920  15.040 -20.530  0.00  0.00            
ATOM     24  O2  DT5 X   1     -11.860  15.580 -20.390  0.00  0.00            
ATOM     25  C3' DT5 X   1     -11.720  14.370 -16.380  0.00  0.00            
ATOM     26  H3' DT5 X   1     -10.670  14.090 -16.380  0.00  0.00            
ATOM     27  C2' DT5 X   1     -12.280  13.720 -17.680  0.00  0.00            
ATOM     28  H2' DT5 X   1     -11.570  13.630 -18.500  0.00  0.00            
ATOM     29 H2'' DT5 X   1     -12.680  12.720 -17.510  0.00  0.00            
ATOM     30  O3' DT5 X   1     -12.580  13.870 -15.290  0.00  0.00            
ATOM     31  P   DT  X   2     -12.110  14.150 -13.730  0.00  0.00            
ATOM     32  OP1 DT  X   2     -13.420  14.330 -13.040  0.00  0.00            
ATOM     33  OP2 DT  X   2     -11.190  15.300 -13.640  0.00  0.00            
ATOM     34  O5' DT  X   2     -11.530  12.760 -13.270  0.00  0.00            
ATOM     35  C5' DT  X   2     -10.400  12.140 -13.860  0.00  0.00            
ATOM     36  H5' DT  X   2      -9.700  12.930 -14.100  0.00  0.00            
ATOM     37 H5'' DT  X   2     -10.670  11.670 -14.820  0.00  0.00            
ATOM     38  C4' DT  X   2      -9.690  11.070 -13.010  0.00  0.00            
ATOM     39  H4' DT  X   2     -10.290  10.160 -13.140  0.00  0.00            
ATOM     40  O4' DT  X   2      -8.370  10.940 -13.670  0.00  0.00            
ATOM     41  C1' DT  X   2      -7.400  11.270 -12.710  0.00  0.00            
ATOM     42  H1' DT  X   2      -7.040  10.370 -12.220  0.00  0.00            
ATOM     43  N1  DT  X   2      -6.230  11.860 -13.430  0.00  0.00            
ATOM     44  C6  DT  X   2      -6.080  13.210 -13.540  0.00  0.00            
ATOM     45  H6  DT  X   2      -6.680  13.920 -12.990  0.00  0.00            
ATOM     46  C5  DT  X   2      -5.330  13.780 -14.550  0.00  0.00            
ATOM     47  C7  DT  X   2      -5.260  15.320 -14.700  0.00  0.00            
ATOM     48  H71 DT  X   2      -5.760  15.750 -13.850  0.00  0.00            
ATOM     49  H72 DT  X   2      -4.210  15.580 -14.840  0.00  0.00            
ATOM     50  H73 DT  X   2      -5.780  15.640 -15.600  0.00  0.00            
ATOM     51  C4  DT  X   2      -4.620  12.950 -15.500  0.00  0.00            
ATOM     52  O4  DT  X   2      -3.760  13.350 -16.330  0.00  0.00            
ATOM     53  N3  DT  X   2      -4.780  11.600 -15.280  0.00  0.00            
ATOM     54  H3  DT  X   2      -4.360  11.010 -15.990  0.00  0.00            
ATOM     55  C2  DT  X   2      -5.550  10.980 -14.270  0.00  0.00            
ATOM     56  O2  DT  X   2      -5.640   9.750 -14.230  0.00  0.00            
ATOM     57  C3' DT  X   2      -9.410  11.410 -11.530  0.00  0.00            
ATOM     58  H3' DT  X   2     -10.270  11.970 -11.170  0.00  0.00            
ATOM     59  C2' DT  X   2      -8.090  12.120 -11.620  0.00  0.00            
ATOM     60  H2' DT  X   2      -8.220  13.130 -12.010  0.00  0.00            
ATOM     61 H2'' DT  X   2      -7.570  12.120 -10.670  0.00  0.00            
ATOM     62  O3' DT  X   2      -9.350  10.260 -10.670  0.00  0.00            
ATOM     63  P   DG  X   3     -10.010  10.190  -9.260  0.00  0.00            
ATOM     64  OP1 DG  X   3     -11.440   9.960  -9.510  0.00  0.00            
ATOM     65  OP2 DG  X   3      -9.550  11.330  -8.510  0.00  0.00            
ATOM     66  O5' DG  X   3      -9.420   8.840  -8.620  0.00  0.00            
ATOM     67  C5' DG  X   3      -8.080   8.800  -8.170  0.00  0.00            
ATOM     68  H5' DG  X   3      -8.100   9.120  -7.120  0.00  0.00            
ATOM     69 H5'' DG  X   3      -7.400   9.250  -8.880  0.00  0.00            
ATOM     70  C4' DG  X   3      -7.600   7.300  -8.060  0.00  0.00            
ATOM     71  H4' DG  X   3      -7.710   6.810  -9.030  0.00  0.00            
ATOM     72  O4' DG  X   3      -6.200   7.450  -7.730  0.00  0.00            
ATOM     73  C1' DG  X   3      -5.980   6.680  -6.540  0.00  0.00            
ATOM     74  H1' DG  X   3      -5.810   5.620  -6.760  0.00  0.00            
ATOM     75  N9  DG  X   3      -4.820   7.230  -5.720  0.00  0.00            
ATOM     76  C8  DG  X   3      -4.840   8.200  -4.760  0.00  0.00            
ATOM     77  H8  DG  X   3      -5.720   8.730  -4.440  0.00  0.00            
ATOM     78  N7  DG  X   3      -3.680   8.500  -4.300  0.00  0.00            
ATOM     79  C5  DG  X   3      -2.860   7.460  -4.820  0.00  0.00            
ATOM     80  C6  DG  X   3      -1.510   7.110  -4.550  0.00  0.00            
ATOM     81  O6  DG  X   3      -0.570   7.630  -3.820  0.00  0.00            
ATOM     82  N1  DG  X   3      -1.140   5.910  -5.160  0.00  0.00            
ATOM     83  H1  DG  X   3      -0.210   5.560  -5.000  0.00  0.00            
ATOM     84  C2  DG  X   3      -1.820   5.360  -6.100  0.00  0.00            
ATOM     85  N2  DG  X   3      -1.200   4.460  -6.840  0.00  0.00            
ATOM     86  H21 DG  X   3      -0.250   4.220  -6.630  0.00  0.00            
ATOM     87  H22 DG  X   3      -1.680   4.060  -7.630  0.00  0.00            
ATOM     88  N3  DG  X   3      -3.100   5.630  -6.470  0.00  0.00            
ATOM     89  C4  DG  X   3      -3.560   6.710  -5.780  0.00  0.00            
ATOM     90  C3' DG  X   3      -8.220   6.380  -7.010  0.00  0.00            
ATOM     91  H3' DG  X   3      -9.290   6.540  -6.830  0.00  0.00            
ATOM     92  C2' DG  X   3      -7.340   6.650  -5.830  0.00  0.00            
ATOM     93  H2' DG  X   3      -7.530   7.670  -5.490  0.00  0.00            
ATOM     94 H2'' DG  X   3      -7.200   5.970  -4.990  0.00  0.00            
ATOM     95  O3' DG  X   3      -8.000   5.080  -7.460  0.00  0.00            
ATOM     96  P   DG  X   4      -8.170   3.740  -6.660  0.00  0.00            
ATOM     97  OP1 DG  X   4      -8.680   2.640  -7.610  0.00  0.00            
ATOM     98  OP2 DG  X   4      -9.020   3.920  -5.410  0.00  0.00            
ATOM     99  O5' DG  X   4      -6.700   3.330  -6.120  0.00  0.00            
ATOM    100  C5' DG  X   4      -5.790   2.560  -6.890  0.00  0.00            
ATOM    101  H5' DG  X   4      -5.140   3.250  -7.430  0.00  0.00            
ATOM    102 H5'' DG  X   4      -6.310   2.040  -7.700  0.00  0.00            
ATOM    103  C4' DG  X   4      -4.950   1.590  -6.080  0.00  0.00            
ATOM    104  H4' DG  X   4      -4.420   0.850  -6.690  0.00  0.00            
ATOM    105  O4' DG  X   4      -3.960   2.310  -5.390  0.00  0.00            
ATOM    106  C1' DG  X   4      -3.700   1.440  -4.310  0.00  0.00            
ATOM    107  H1' DG  X   4      -3.160   0.610  -4.790  0.00  0.00            
ATOM    108  N9  DG  X   4      -2.770   1.980  -3.260  0.00  0.00            
ATOM    109  C8  DG  X   4      -3.090   2.260  -1.920  0.00  0.00            
ATOM    110  H8  DG  X   4      -4.060   2.010  -1.490  0.00  0.00            
ATOM    111  N7  DG  X   4      -2.100   2.760  -1.210  0.00  0.00            
ATOM    112  C5  DG  X   4      -1.140   2.990  -2.210  0.00  0.00            
ATOM    113  C6  DG  X   4       0.090   3.690  -2.050  0.00  0.00            
ATOM    114  O6  DG  X   4       0.520   4.240  -1.040  0.00  0.00            
ATOM    115  N1  DG  X   4       0.920   3.650  -3.120  0.00  0.00            
ATOM    116  H1  DG  X   4       1.890   3.940  -3.080  0.00  0.00            
ATOM    117  C2  DG  X   4       0.510   2.940  -4.240  0.00  0.00            
ATOM    118  N2  DG  X   4       1.440   2.730  -5.080  0.00  0.00            
ATOM    119  H21 DG  X   4       2.370   3.030  -4.830  0.00  0.00            
ATOM    120  H22 DG  X   4       1.290   2.180  -5.910  0.00  0.00            
ATOM    121  N3  DG  X   4      -0.660   2.380  -4.480  0.00  0.00            
ATOM    122  C4  DG  X   4      -1.490   2.480  -3.460  0.00  0.00            
ATOM    123  C3' DG  X   4      -5.780   0.790  -5.020  0.00  0.00            
ATOM    124  H3' DG  X   4      -6.800   1.150  -4.900  0.00  0.00            
ATOM    125  C2' DG  X   4      -5.010   0.940  -3.710  0.00  0.00            
ATOM    126  H2' DG  X   4      -5.580   1.650  -3.120  0.00  0.00            
ATOM    127 H2'' DG  X   4      -4.880   0.010  -3.160  0.00  0.00            
ATOM    128  O3' DG  X   4      -5.810  -0.500  -5.500  0.00  0.00            
ATOM    129  P   DG  X   5      -5.820  -1.930  -4.740  0.00  0.00            
ATOM    130  OP1 DG  X   5      -6.050  -2.940  -5.810  0.00  0.00            
ATOM    131  OP2 DG  X   5      -6.640  -2.050  -3.540  0.00  0.00            
ATOM    132  O5' DG  X   5      -4.290  -2.130  -4.300  0.00  0.00            
ATOM    133  C5' DG  X   5      -3.250  -2.180  -5.310  0.00  0.00            
ATOM    134  H5' DG  X   5      -3.220  -1.190  -5.750  0.00  0.00            
ATOM    135 H5'' DG  X   5      -3.500  -2.960  -6.030  0.00  0.00            
ATOM    136  C4' DG  X   5      -1.950  -2.430  -4.540  0.00  0.00            
ATOM    137  H4' DG  X   5      -1.250  -2.510  -5.380  0.00  0.00            
ATOM    138  O4' DG  X   5      -1.560  -1.270  -3.830  0.00  0.00            
ATOM    139  C1' DG  X   5      -0.560  -1.730  -2.920  0.00  0.00            
ATOM    140  H1' DG  X   5       0.310  -2.160  -3.440  0.00  0.00            
ATOM    141  N9  DG  X   5      -0.160  -0.740  -1.940  0.00  0.00            
ATOM    142  C8  DG  X   5      -0.750  -0.390  -0.680  0.00  0.00            
ATOM    143  H8  DG  X   5      -1.710  -0.800  -0.410  0.00  0.00            
ATOM    144  N7  DG  X   5      -0.050   0.470   0.050  0.00  0.00            
ATOM    145  C5  DG  X   5       1.130   0.650  -0.740  0.00  0.00            
ATOM    146  C6  DG  X   5       2.300   1.440  -0.580  0.00  0.00            
ATOM    147  O6  DG  X   5       2.610   2.190   0.300  0.00  0.00            
ATOM    148  N1  DG  X   5       3.260   1.230  -1.570  0.00  0.00            
ATOM    149  H1  DG  X   5       4.070   1.840  -1.500  0.00  0.00            
ATOM    150  C2  DG  X   5       3.120   0.430  -2.700  0.00  0.00            
ATOM    151  N2  DG  X   5       4.080   0.420  -3.610  0.00  0.00            
ATOM    152  H21 DG  X   5       4.930   0.910  -3.420  0.00  0.00            
ATOM    153  H22 DG  X   5       3.950  -0.140  -4.440  0.00  0.00            
ATOM    154  N3  DG  X   5       2.010  -0.300  -2.870  0.00  0.00            
ATOM    155  C4  DG  X   5       1.110  -0.200  -1.820  0.00  0.00            
ATOM    156  C3' DG  X   5      -1.920  -3.600  -3.600  0.00  0.00            
ATOM    157  H3' DG  X   5      -2.900  -4.050  -3.490  0.00  0.00            
ATOM    158  C2' DG  X   5      -1.430  -2.830  -2.350  0.00  0.00            
ATOM    159  H2' DG  X   5      -2.290  -2.480  -1.780  0.00  0.00            
ATOM    160 H2'' DG  X   5      -0.920  -3.590  -1.750  0.00  0.00            
ATOM    161  O3' DG  X   5      -0.890  -4.550  -3.990  0.00  0.00            
ATOM    162  P   DG  X   6      -1.270  -6.000  -4.400  0.00  0.00            
ATOM    163  OP1 DG  X   6      -1.990  -5.880  -5.690  0.00  0.00            
ATOM    164  OP2 DG  X   6      -2.000  -6.710  -3.280  0.00  0.00            
ATOM    165  O5' DG  X   6       0.160  -6.660  -4.660  0.00  0.00            
ATOM    166  C5' DG  X   6       0.950  -6.180  -5.790  0.00  0.00            
ATOM    167  H5' DG  X   6       0.440  -5.340  -6.270  0.00  0.00            
ATOM    168 H5'' DG  X   6       0.960  -7.060  -6.440  0.00  0.00            
ATOM    169  C4' DG  X   6       2.350  -5.770  -5.420  0.00  0.00            
ATOM    170  H4' DG  X   6       2.880  -5.520  -6.340  0.00  0.00            
ATOM    171  O4' DG  X   6       2.460  -4.650  -4.510  0.00  0.00            
ATOM    172  C1' DG  X   6       2.930  -5.050  -3.300  0.00  0.00            
ATOM    173  H1' DG  X   6       3.980  -4.760  -3.380  0.00  0.00            
ATOM    174  N9  DG  X   6       2.430  -4.460  -2.100  0.00  0.00            
ATOM    175  C8  DG  X   6       1.270  -4.810  -1.400  0.00  0.00            
ATOM    176  H8  DG  X   6       0.610  -5.610  -1.690  0.00  0.00            
ATOM    177  N7  DG  X   6       1.170  -4.000  -0.390  0.00  0.00            
ATOM    178  C5  DG  X   6       2.310  -3.220  -0.390  0.00  0.00            
ATOM    179  C6  DG  X   6       2.740  -2.200   0.540  0.00  0.00            
ATOM    180  O6  DG  X   6       2.170  -1.740   1.580  0.00  0.00            
ATOM    181  N1  DG  X   6       4.030  -1.740   0.310  0.00  0.00            
ATOM    182  H1  DG  X   6       4.390  -0.880   0.670  0.00  0.00            
ATOM    183  C2  DG  X   6       4.700  -2.060  -0.790  0.00  0.00            
ATOM    184  N2  DG  X   6       5.790  -1.370  -0.980  0.00  0.00            
ATOM    185  H21 DG  X   6       6.130  -0.590  -0.440  0.00  0.00            
ATOM    186  H22 DG  X   6       6.290  -1.560  -1.840  0.00  0.00            
ATOM    187  N3  DG  X   6       4.380  -2.920  -1.740  0.00  0.00            
ATOM    188  C4  DG  X   6       3.120  -3.500  -1.440  0.00  0.00            
ATOM    189  C3' DG  X   6       3.210  -6.850  -4.720  0.00  0.00            
ATOM    190  H3' DG  X   6       2.840  -7.860  -4.910  0.00  0.00            
ATOM    191  C2' DG  X   6       3.050  -6.540  -3.250  0.00  0.00            
ATOM    192  H2' DG  X   6       2.120  -6.930  -2.840  0.00  0.00            
ATOM    193 H2'' DG  X   6       3.910  -6.790  -2.620  0.00  0.00            
ATOM    194  O3' DG  X   6       4.610  -6.810  -5.180  0.00  0.00            
ATOM    195  P   DT3 X   7       5.730  -7.920  -4.680  0.00  0.00            
ATOM    196  OP1 DT3 X   7       6.720  -8.050  -5.810  0.00  0.00            
ATOM    197  OP2 DT3 X   7       5.040  -9.200  -4.370  0.00  0.00            
ATOM    198  O5' DT3 X   7       6.230  -7.210  -3.370  0.00  0.00            
ATOM    199  C5' DT3 X   7       7.330  -6.350  -3.410  0.00  0.00            
ATOM    200  H5' DT3 X   7       7.020  -5.460  -3.960  0.00  0.00            
ATOM    201 H5'' DT3 X   7       8.240  -6.790  -3.810  0.00  0.00            
ATOM    202  C4' DT3 X   7       7.620  -5.850  -1.970  0.00  0.00            
ATOM    203  H4' DT3 X   7       8.520  -5.240  -2.050  0.00  0.00            
ATOM    204  O4' DT3 X   7       6.660  -5.070  -1.310  0.00  0.00            
ATOM    205  C1' DT3 X   7       6.670  -5.330   0.060  0.00  0.00            
ATOM    206  H1' DT3 X   7       7.020  -4.390   0.480  0.00  0.00            
ATOM    207  N1  DT3 X   7       5.290  -5.470   0.650  0.00  0.00            
ATOM    208  C6  DT3 X   7       4.480  -6.450   0.250  0.00  0.00            
ATOM    209  H6  DT3 X   7       4.790  -6.990  -0.630  0.00  0.00            
ATOM    210  C5  DT3 X   7       3.260  -6.730   0.860  0.00  0.00            
ATOM    211  C7  DT3 X   7       2.310  -7.750   0.250  0.00  0.00            
ATOM    212  H71 DT3 X   7       2.490  -8.720   0.690  0.00  0.00            
ATOM    213  H72 DT3 X   7       1.240  -7.560   0.220  0.00  0.00            
ATOM    214  H73 DT3 X   7       2.500  -7.860  -0.810  0.00  0.00            
ATOM    215  C4  DT3 X   7       2.780  -5.830   1.900  0.00  0.00            
ATOM    216  O4  DT3 X   7       1.770  -5.950   2.620  0.00  0.00            
ATOM    217  N3  DT3 X   7       3.670  -4.870   2.310  0.00  0.00            
ATOM    218  H3  DT3 X   7       3.390  -4.270   3.080  0.00  0.00            
ATOM    219  C2  DT3 X   7       4.930  -4.730   1.770  0.00  0.00            
ATOM    220  O2  DT3 X   7       5.590  -3.810   2.240  0.00  0.00            
ATOM    221  C3' DT3 X   7       7.760  -7.060  -1.010  0.00  0.00            
ATOM    222  H3' DT3 X   7       6.990  -7.780  -1.260  0.00  0.00            
ATOM    223  C2' DT3 X   7       7.580  -6.510   0.400  0.00  0.00            
ATOM    224  H2' DT3 X   7       7.030  -7.140   1.090  0.00  0.00            
ATOM    225 H2'' DT3 X   7       8.550  -6.210   0.790  0.00  0.00            
ATOM    226  O3' DT3 X   7       9.020  -7.720  -1.090  0.00  0.00            
ATOM    227 HO3' DT3 X   7       9.210  -8.160  -0.260  0.00  0.00            
ATOM    228 HO5' DT5 X   8       2.140  14.100   5.300  0.00  0.00            
ATOM    229  O5' DT5 X   8       1.250  14.410   5.080  0.00  0.00            
ATOM    230  C5' DT5 X   8       0.340  14.530   6.150  0.00  0.00            
ATOM    231  H5' DT5 X   8      -0.560  15.050   5.830  0.00  0.00            
ATOM    232 H5'' DT5 X   8       0.950  15.060   6.880  0.00  0.00            
ATOM    233  C4' DT5 X   8      -0.020  13.200   6.850  0.00  0.00            
ATOM    234  H4' DT5 X   8      -0.540  13.550   7.730  0.00  0.00            
ATOM    235  O4' DT5 X   8      -0.780  12.350   6.030  0.00  0.00            
ATOM    236  C1' DT5 X   8      -0.300  11.040   6.100  0.00  0.00            
ATOM    237  H1' DT5 X   8      -0.680  10.660   7.060  0.00  0.00            
ATOM    238  N1  DT5 X   8      -0.660  10.150   4.940  0.00  0.00            
ATOM    239  C6  DT5 X   8      -0.280  10.370   3.630  0.00  0.00            
ATOM    240  H6  DT5 X   8       0.360  11.210   3.400  0.00  0.00            
ATOM    241  C5  DT5 X   8      -0.880   9.720   2.560  0.00  0.00            
ATOM    242  C7  DT5 X   8      -0.490  10.080   1.170  0.00  0.00            
ATOM    243  H71 DT5 X   8      -1.320  10.500   0.610  0.00  0.00            
ATOM    244  H72 DT5 X   8       0.290  10.840   1.220  0.00  0.00            
ATOM    245  H73 DT5 X   8      -0.130   9.210   0.610  0.00  0.00            
ATOM    246  C4  DT5 X   8      -1.870   8.740   2.800  0.00  0.00            
ATOM    247  O4  DT5 X   8      -2.550   8.140   1.950  0.00  0.00            
ATOM    248  N3  DT5 X   8      -2.110   8.430   4.130  0.00  0.00            
ATOM    249  H3  DT5 X   8      -2.690   7.630   4.290  0.00  0.00            
ATOM    250  C2  DT5 X   8      -1.570   9.120   5.210  0.00  0.00            
ATOM    251  O2  DT5 X   8      -1.930   8.710   6.320  0.00  0.00            
ATOM    252  C3' DT5 X   8       1.190  12.390   7.350  0.00  0.00            
ATOM    253  H3' DT5 X   8       2.090  12.940   7.040  0.00  0.00            
ATOM    254  C2' DT5 X   8       1.180  11.200   6.300  0.00  0.00            
ATOM    255  H2' DT5 X   8       1.660  11.490   5.360  0.00  0.00            
ATOM    256 H2'' DT5 X   8       1.650  10.320   6.720  0.00  0.00            
ATOM    257  O3' DT5 X   8       1.170  12.060   8.800  0.00  0.00            
ATOM    258  P   DG  X   9       2.370  11.470   9.630  0.00  0.00            
ATOM    259  OP1 DG  X   9       2.140  11.670  10.990  0.00  0.00            
ATOM    260  OP2 DG  X   9       3.550  12.080   8.990  0.00  0.00            
ATOM    261  O5' DG  X   9       2.420   9.960   9.420  0.00  0.00            
ATOM    262  C5' DG  X   9       1.370   9.160   9.970  0.00  0.00            
ATOM    263  H5' DG  X   9       0.440   9.710  10.040  0.00  0.00            
ATOM    264 H5'' DG  X   9       1.590   8.880  11.000  0.00  0.00            
ATOM    265  C4' DG  X   9       1.150   7.820   9.270  0.00  0.00            
ATOM    266  H4' DG  X   9       0.280   7.290   9.660  0.00  0.00            
ATOM    267  O4' DG  X   9       0.910   7.990   7.910  0.00  0.00            
ATOM    268  C1' DG  X   9       1.590   6.930   7.180  0.00  0.00            
ATOM    269  H1' DG  X   9       1.070   6.010   7.440  0.00  0.00            
ATOM    270  N9  DG  X   9       1.500   7.200   5.760  0.00  0.00            
ATOM    271  C8  DG  X   9       2.210   8.110   5.010  0.00  0.00            
ATOM    272  H8  DG  X   9       2.850   8.860   5.450  0.00  0.00            
ATOM    273  N7  DG  X   9       2.030   8.070   3.750  0.00  0.00            
ATOM    274  C5  DG  X   9       1.170   7.030   3.540  0.00  0.00            
ATOM    275  C6  DG  X   9       0.730   6.350   2.350  0.00  0.00            
ATOM    276  O6  DG  X   9       1.040   6.580   1.170  0.00  0.00            
ATOM    277  N1  DG  X   9      -0.110   5.300   2.610  0.00  0.00            
ATOM    278  H1  DG  X   9      -0.640   4.840   1.890  0.00  0.00            
ATOM    279  C2  DG  X   9      -0.340   4.830   3.890  0.00  0.00            
ATOM    280  N2  DG  X   9      -1.050   3.750   4.050  0.00  0.00            
ATOM    281  H21 DG  X   9      -1.240   3.110   3.300  0.00  0.00            
ATOM    282  H22 DG  X   9      -1.070   3.370   4.980  0.00  0.00            
ATOM    283  N3  DG  X   9       0.100   5.340   5.000  0.00  0.00            
ATOM    284  C4  DG  X   9       0.840   6.450   4.790  0.00  0.00            
ATOM    285  C3' DG  X   9       2.450   6.940   9.240  0.00  0.00            
ATOM    286  H3' DG  X   9       3.160   7.470   9.880  0.00  0.00            
ATOM    287  C2' DG  X   9       2.910   6.920   7.820  0.00  0.00            
ATOM    288  H2' DG  X   9       3.410   7.870   7.620  0.00  0.00            
ATOM    289 H2'' DG  X   9       3.530   6.040   7.570  0.00  0.00            
ATOM    290  O3' DG  X   9       2.230   5.550   9.580  0.00  0.00            
ATOM    291  P   DG  X  10       2.490   4.980  11.080  0.00  0.00            
ATOM    292  OP1 DG  X  10       1.440   5.350  12.060  0.00  0.00            
ATOM    293  OP2 DG  X  10       3.880   5.250  11.400  0.00  0.00            
ATOM    294  O5' DG  X  10       2.220   3.390  10.710  0.00  0.00            
ATOM    295  C5' DG  X  10       0.970   2.740  11.000  0.00  0.00            
ATOM    296  H5' DG  X  10       0.110   3.370  10.780  0.00  0.00            
ATOM    297 H5'' DG  X  10       0.990   2.540  12.070  0.00  0.00            
ATOM    298  C4' DG  X  10       0.820   1.460  10.170  0.00  0.00            
ATOM    299  H4' DG  X  10      -0.050   0.940  10.580  0.00  0.00            
ATOM    300  O4' DG  X  10       0.680   1.860   8.800  0.00  0.00            
ATOM    301  C1' DG  X  10       1.700   1.160   8.080  0.00  0.00            
ATOM    302  H1' DG  X  10       1.360   0.260   7.550  0.00  0.00            
ATOM    303  N9  DG  X  10       2.230   2.100   7.020  0.00  0.00            
ATOM    304  C8  DG  X  10       3.010   3.250   7.140  0.00  0.00            
ATOM    305  H8  DG  X  10       3.190   3.580   8.150  0.00  0.00            
ATOM    306  N7  DG  X  10       3.290   3.870   6.030  0.00  0.00            
ATOM    307  C5  DG  X  10       2.640   3.100   5.160  0.00  0.00            
ATOM    308  C6  DG  X  10       2.680   3.140   3.750  0.00  0.00            
ATOM    309  O6  DG  X  10       3.210   3.970   2.990  0.00  0.00            
ATOM    310  N1  DG  X  10       1.890   2.260   3.110  0.00  0.00            
ATOM    311  H1  DG  X  10       1.850   2.440   2.110  0.00  0.00            
ATOM    312  C2  DG  X  10       1.330   1.260   3.740  0.00  0.00            
ATOM    313  N2  DG  X  10       0.770   0.440   2.960  0.00  0.00            
ATOM    314  H21 DG  X  10       0.700   0.570   1.970  0.00  0.00            
ATOM    315  H22 DG  X  10       0.190  -0.250   3.420  0.00  0.00            
ATOM    316  N3  DG  X  10       1.280   1.080   5.010  0.00  0.00            
ATOM    317  C4  DG  X  10       1.900   2.010   5.720  0.00  0.00            
ATOM    318  C3' DG  X  10       2.040   0.560  10.320  0.00  0.00            
ATOM    319  H3' DG  X  10       2.710   0.720  11.170  0.00  0.00            
ATOM    320  C2' DG  X  10       2.810   0.720   9.070  0.00  0.00            
ATOM    321  H2' DG  X  10       3.570   1.490   9.260  0.00  0.00            
ATOM    322 H2'' DG  X  10       3.230  -0.180   8.630  0.00  0.00            
ATOM    323  O3' DG  X  10       1.450  -0.750  10.420  0.00  0.00            
ATOM    324  P   DG  X  11       1.380  -1.610  11.820  0.00  0.00            
ATOM    325  OP1 DG  X  11       0.230  -2.460  11.800  0.00  0.00            
ATOM    326  OP2 DG  X  11       1.520  -0.750  13.000  0.00  0.00            
ATOM    327  O5' DG  X  11       2.550  -2.640  11.860  0.00  0.00            
ATOM    328  C5' DG  X  11       3.870  -2.290  11.810  0.00  0.00            
ATOM    329  H5' DG  X  11       4.140  -2.420  12.860  0.00  0.00            
ATOM    330 H5'' DG  X  11       3.990  -1.290  11.400  0.00  0.00            
ATOM    331  C4' DG  X  11       4.520  -3.270  10.800  0.00  0.00            
ATOM    332  H4' DG  X  11       4.290  -4.330  10.890  0.00  0.00            
ATOM    333  O4' DG  X  11       4.070  -3.030   9.500  0.00  0.00            
ATOM    334  C1' DG  X  11       5.180  -3.110   8.630  0.00  0.00            
ATOM    335  H1' DG  X  11       4.990  -3.910   7.900  0.00  0.00            
ATOM    336  N9  DG  X  11       5.240  -1.830   7.830  0.00  0.00            
ATOM    337  C8  DG  X  11       6.130  -0.800   7.950  0.00  0.00            
ATOM    338  H8  DG  X  11       6.790  -0.660   8.800  0.00  0.00            
ATOM    339  N7  DG  X  11       6.140  -0.050   6.880  0.00  0.00            
ATOM    340  C5  DG  X  11       5.210  -0.590   5.940  0.00  0.00            
ATOM    341  C6  DG  X  11       4.740  -0.150   4.640  0.00  0.00            
ATOM    342  O6  DG  X  11       4.880   0.950   4.110  0.00  0.00            
ATOM    343  N1  DG  X  11       3.950  -1.140   4.040  0.00  0.00            
ATOM    344  H1  DG  X  11       3.440  -0.920   3.200  0.00  0.00            
ATOM    345  C2  DG  X  11       3.450  -2.210   4.760  0.00  0.00            
ATOM    346  N2  DG  X  11       2.500  -2.960   4.210  0.00  0.00            
ATOM    347  H21 DG  X  11       2.070  -2.680   3.330  0.00  0.00            
ATOM    348  H22 DG  X  11       2.020  -3.600   4.820  0.00  0.00            
ATOM    349  N3  DG  X  11       3.740  -2.520   5.990  0.00  0.00            
ATOM    350  C4  DG  X  11       4.680  -1.720   6.510  0.00  0.00            
ATOM    351  C3' DG  X  11       6.090  -3.190  10.810  0.00  0.00            
ATOM    352  H3' DG  X  11       6.410  -2.180  11.100  0.00  0.00            
ATOM    353  C2' DG  X  11       6.430  -3.400   9.340  0.00  0.00            
ATOM    354  H2' DG  X  11       7.310  -2.840   9.010  0.00  0.00            
ATOM    355 H2'' DG  X  11       6.690  -4.460   9.240  0.00  0.00            
ATOM    356  O3' DG  X  11       6.530  -4.190  11.740  0.00  0.00            
ATOM    357  P   DG  X  12       8.150  -4.610  11.900  0.00  0.00            
ATOM    358  OP1 DG  X  12       8.950  -3.400  12.250  0.00  0.00            
ATOM    359  OP2 DG  X  12       8.470  -5.500  10.770  0.00  0.00            
ATOM    360  O5' DG  X  12       8.120  -5.640  13.160  0.00  0.00            
ATOM    361  C5' DG  X  12       8.460  -5.310  14.520  0.00  0.00            
ATOM    362  H5' DG  X  12       7.800  -4.500  14.820  0.00  0.00            
ATOM    363 H5'' DG  X  12       9.520  -5.080  14.620  0.00  0.00            
ATOM    364  C4' DG  X  12       8.200  -6.510  15.510  0.00  0.00            
ATOM    365  H4' DG  X  12       8.660  -6.300  16.470  0.00  0.00            
ATOM    366  O4' DG  X  12       6.820  -6.750  15.840  0.00  0.00            
ATOM    367  C1' DG  X  12       6.510  -8.080  15.520  0.00  0.00            
ATOM    368  H1' DG  X  12       6.650  -8.530  16.510  0.00  0.00            
ATOM    369  N9  DG  X  12       5.070  -8.130  15.210  0.00  0.00            
ATOM    370  C8  DG  X  12       4.370  -7.850  14.090  0.00  0.00            
ATOM    371  H8  DG  X  12       4.800  -7.560  13.130  0.00  0.00            
ATOM    372  N7  DG  X  12       3.080  -7.950  14.100  0.00  0.00            
ATOM    373  C5  DG  X  12       2.840  -8.460  15.390  0.00  0.00            
ATOM    374  C6  DG  X  12       1.630  -8.770  16.020  0.00  0.00            
ATOM    375  O6  DG  X  12       0.510  -8.770  15.520  0.00  0.00            
ATOM    376  N1  DG  X  12       1.790  -9.090  17.400  0.00  0.00            
ATOM    377  H1  DG  X  12       0.990  -9.150  18.010  0.00  0.00            
ATOM    378  C2  DG  X  12       3.000  -9.270  17.970  0.00  0.00            
ATOM    379  N2  DG  X  12       2.980  -9.610  19.190  0.00  0.00            
ATOM    380  H21 DG  X  12       2.090  -9.770  19.630  0.00  0.00            
ATOM    381  H22 DG  X  12       3.820  -9.640  19.750  0.00  0.00            
ATOM    382  N3  DG  X  12       4.210  -8.990  17.390  0.00  0.00            
ATOM    383  C4  DG  X  12       4.010  -8.530  16.070  0.00  0.00            
ATOM    384  C3' DG  X  12       8.750  -7.870  15.030  0.00  0.00            
ATOM    385  H3' DG  X  12       9.390  -7.740  14.150  0.00  0.00            
ATOM    386  C2' DG  X  12       7.450  -8.510  14.510  0.00  0.00            
ATOM    387  H2' DG  X  12       7.200  -8.020  13.570  0.00  0.00            
ATOM    388 H2'' DG  X  12       7.450  -9.590  14.330  0.00  0.00            
ATOM    389  O3' DG  X  12       9.420  -8.740  15.990  0.00  0.00            
ATOM    390  P   DT3 X  13      11.080  -8.680  16.150  0.00  0.00            
ATOM    391  OP1 DT3 X  13      11.500  -7.320  15.880  0.00  0.00            
ATOM    392  OP2 DT3 X  13      11.610  -9.810  15.350  0.00  0.00            
ATOM    393  O5' DT3 X  13      11.270  -9.040  17.740  0.00  0.00            
ATOM    394  C5' DT3 X  13      12.460  -8.880  18.470  0.00  0.00            
ATOM    395  H5' DT3 X  13      12.400  -7.980  19.090  0.00  0.00            
ATOM    396 H5'' DT3 X  13      13.320  -8.750  17.810  0.00  0.00            
ATOM    397  C4' DT3 X  13      12.740 -10.140  19.350  0.00  0.00            
ATOM    398  H4' DT3 X  13      12.710 -11.100  18.820  0.00  0.00            
ATOM    399  O4' DT3 X  13      13.900  -9.920  20.110  0.00  0.00            
ATOM    400  C1' DT3 X  13      13.610 -10.360  21.420  0.00  0.00            
ATOM    401  H1' DT3 X  13      13.490 -11.430  21.480  0.00  0.00            
ATOM    402  N1  DT3 X  13      14.850 -10.030  22.190  0.00  0.00            
ATOM    403  C6  DT3 X  13      15.010  -8.910  23.000  0.00  0.00            
ATOM    404  H6  DT3 X  13      14.270  -8.130  23.030  0.00  0.00            
ATOM    405  C5  DT3 X  13      16.220  -8.670  23.670  0.00  0.00            
ATOM    406  C7  DT3 X  13      16.440  -7.290  24.210  0.00  0.00            
ATOM    407  H71 DT3 X  13      15.550  -6.700  24.350  0.00  0.00            
ATOM    408  H72 DT3 X  13      16.730  -7.380  25.260  0.00  0.00            
ATOM    409  H73 DT3 X  13      17.260  -6.730  23.750  0.00  0.00            
ATOM    410  C4  DT3 X  13      17.240  -9.750  23.700  0.00  0.00            
ATOM    411  O4  DT3 X  13      18.350  -9.680  24.190  0.00  0.00            
ATOM    412  N3  DT3 X  13      16.910 -10.930  23.010  0.00  0.00            
ATOM    413  H3  DT3 X  13      17.630 -11.610  22.830  0.00  0.00            
ATOM    414  C2  DT3 X  13      15.840 -11.010  22.150  0.00  0.00            
ATOM    415  O2  DT3 X  13      15.800 -12.040  21.410  0.00  0.00            
ATOM    416  C3' DT3 X  13      11.610 -10.180  20.420  0.00  0.00            
ATOM    417  H3' DT3 X  13      10.780  -9.540  20.120  0.00  0.00            
ATOM    418  C2' DT3 X  13      12.270  -9.660  21.630  0.00  0.00            
ATOM    419  H2' DT3 X  13      12.250  -8.570  21.520  0.00  0.00            
ATOM    420 H2'' DT3 X  13      11.760 -10.040  22.520  0.00  0.00            
ATOM    421  O3' DT3 X  13      11.160 -11.430  20.820  0.00  0.00            
ATOM    422 HO3' DT3 X  13      10.610 -11.710  20.080  0.00  0.00            
ATOM    423 HO5' DT5 X  14       3.130  10.570  -7.720  0.00  0.00            
ATOM    424  O5' DT5 X  14       3.580  10.510  -8.560  0.00  0.00            
ATOM    425  C5' DT5 X  14       3.870  11.900  -8.960  0.00  0.00            
ATOM    426  H5' DT5 X  14       2.990  12.490  -9.250  0.00  0.00            
ATOM    427 H5'' DT5 X  14       4.590  11.930  -9.790  0.00  0.00            
ATOM    428  C4' DT5 X  14       4.400  12.750  -7.810  0.00  0.00            
ATOM    429  H4' DT5 X  14       4.540  13.780  -8.140  0.00  0.00            
ATOM    430  O4' DT5 X  14       3.490  12.640  -6.720  0.00  0.00            
ATOM    431  C1' DT5 X  14       4.180  12.150  -5.530  0.00  0.00            
ATOM    432  H1' DT5 X  14       4.660  13.020  -5.070  0.00  0.00            
ATOM    433  N1  DT5 X  14       3.260  11.550  -4.500  0.00  0.00            
ATOM    434  C6  DT5 X  14       3.090  12.150  -3.290  0.00  0.00            
ATOM    435  H6  DT5 X  14       3.680  13.050  -3.200  0.00  0.00            
ATOM    436  C5  DT5 X  14       2.280  11.580  -2.430  0.00  0.00            
ATOM    437  C7  DT5 X  14       2.070  12.290  -1.100  0.00  0.00            
ATOM    438  H71 DT5 X  14       1.090  12.700  -1.340  0.00  0.00            
ATOM    439  H72 DT5 X  14       1.960  11.630  -0.240  0.00  0.00            
ATOM    440  H73 DT5 X  14       2.880  13.000  -0.940  0.00  0.00            
ATOM    441  C4  DT5 X  14       1.610  10.280  -2.660  0.00  0.00            
ATOM    442  O4  DT5 X  14       0.950   9.530  -1.950  0.00  0.00            
ATOM    443  N3  DT5 X  14       1.720   9.780  -3.940  0.00  0.00            
ATOM    444  H3  DT5 X  14       1.120   9.020  -4.220  0.00  0.00            
ATOM    445  C2  DT5 X  14       2.530  10.360  -4.850  0.00  0.00            
ATOM    446  O2  DT5 X  14       2.520   9.910  -5.990  0.00  0.00            
ATOM    447  C3' DT5 X  14       5.750  12.170  -7.270  0.00  0.00            
ATOM    448  H3' DT5 X  14       6.350  11.620  -7.980  0.00  0.00            
ATOM    449  C2' DT5 X  14       5.310  11.270  -6.110  0.00  0.00            
ATOM    450  H2' DT5 X  14       5.090  10.280  -6.520  0.00  0.00            
ATOM    451 H2'' DT5 X  14       6.050  11.260  -5.310  0.00  0.00            
ATOM    452  O3' DT5 X  14       6.540  13.290  -6.810  0.00  0.00            
ATOM    453  P   DG  X  15       8.050  13.180  -6.290  0.00  0.00            
ATOM    454  OP1 DG  X  15       8.710  14.450  -6.650  0.00  0.00            
ATOM    455  OP2 DG  X  15       8.680  11.860  -6.690  0.00  0.00            
ATOM    456  O5' DG  X  15       7.900  13.270  -4.700  0.00  0.00            
ATOM    457  C5' DG  X  15       7.290  14.320  -4.060  0.00  0.00            
ATOM    458  H5' DG  X  15       6.440  14.650  -4.640  0.00  0.00            
ATOM    459 H5'' DG  X  15       7.920  15.210  -4.140  0.00  0.00            
ATOM    460  C4' DG  X  15       6.930  14.230  -2.550  0.00  0.00            
ATOM    461  H4' DG  X  15       6.510  15.200  -2.250  0.00  0.00            
ATOM    462  O4' DG  X  15       5.970  13.170  -2.420  0.00  0.00            
ATOM    463  C1' DG  X  15       6.380  12.190  -1.450  0.00  0.00            
ATOM    464  H1' DG  X  15       6.050  12.540  -0.460  0.00  0.00            
ATOM    465  N9  DG  X  15       5.910  10.840  -1.590  0.00  0.00            
ATOM    466  C8  DG  X  15       6.070   9.950  -2.630  0.00  0.00            
ATOM    467  H8  DG  X  15       6.670  10.190  -3.490  0.00  0.00            
ATOM    468  N7  DG  X  15       5.470   8.760  -2.410  0.00  0.00            
ATOM    469  C5  DG  X  15       4.820   8.980  -1.180  0.00  0.00            
ATOM    470  C6  DG  X  15       3.880   8.170  -0.400  0.00  0.00            
ATOM    471  O6  DG  X  15       3.420   7.100  -0.680  0.00  0.00            
ATOM    472  N1  DG  X  15       3.560   8.700   0.880  0.00  0.00            
ATOM    473  H1  DG  X  15       2.860   8.340   1.520  0.00  0.00            
ATOM    474  C2  DG  X  15       3.820   9.970   1.170  0.00  0.00            
ATOM    475  N2  DG  X  15       3.290  10.370   2.260  0.00  0.00            
ATOM    476  H21 DG  X  15       2.850   9.710   2.890  0.00  0.00            
ATOM    477  H22 DG  X  15       3.330  11.340   2.530  0.00  0.00            
ATOM    478  N3  DG  X  15       4.510  10.800   0.440  0.00  0.00            
ATOM    479  C4  DG  X  15       5.080  10.220  -0.680  0.00  0.00            
ATOM    480  C3' DG  X  15       8.100  13.930  -1.740  0.00  0.00            
ATOM    481  H3' DG  X  15       9.000  14.110  -2.330  0.00  0.00            
ATOM    482  C2' DG  X  15       7.870  12.430  -1.500  0.00  0.00            
ATOM    483  H2' DG  X  15       8.370  11.930  -2.340  0.00  0.00            
ATOM    484 H2'' DG  X  15       8.300  11.990  -0.600  0.00  0.00            
ATOM    485  O3' DG  X  15       8.280  14.730  -0.600  0.00  0.00            
ATOM    486  P   DG  X  16       9.520  14.600   0.430  0.00  0.00            
ATOM    487  OP1 DG  X  16       9.580  15.910   1.060  0.00  0.00            
ATOM    488  OP2 DG  X  16      10.650  13.990  -0.340  0.00  0.00            
ATOM    489  O5' DG  X  16       9.180  13.480   1.480  0.00  0.00            
ATOM    490  C5' DG  X  16       8.230  13.770   2.510  0.00  0.00            
ATOM    491  H5' DG  X  16       7.360  14.160   1.990  0.00  0.00            
ATOM    492 H5'' DG  X  16       8.570  14.600   3.140  0.00  0.00            
ATOM    493  C4' DG  X  16       7.730  12.660   3.400  0.00  0.00            
ATOM    494  H4' DG  X  16       7.020  13.090   4.110  0.00  0.00            
ATOM    495  O4' DG  X  16       7.200  11.610   2.620  0.00  0.00            
ATOM    496  C1' DG  X  16       7.370  10.420   3.330  0.00  0.00            
ATOM    497  H1' DG  X  16       6.600  10.390   4.110  0.00  0.00            
ATOM    498  N9  DG  X  16       7.260   9.220   2.530  0.00  0.00            
ATOM    499  C8  DG  X  16       7.820   8.940   1.240  0.00  0.00            
ATOM    500  H8  DG  X  16       8.440   9.650   0.700  0.00  0.00            
ATOM    501  N7  DG  X  16       7.520   7.800   0.710  0.00  0.00            
ATOM    502  C5  DG  X  16       6.680   7.280   1.670  0.00  0.00            
ATOM    503  C6  DG  X  16       5.930   6.050   1.590  0.00  0.00            
ATOM    504  O6  DG  X  16       5.840   5.330   0.630  0.00  0.00            
ATOM    505  N1  DG  X  16       5.210   5.800   2.770  0.00  0.00            
ATOM    506  H1  DG  X  16       4.750   4.920   2.950  0.00  0.00            
ATOM    507  C2  DG  X  16       5.190   6.690   3.810  0.00  0.00            
ATOM    508  N2  DG  X  16       4.680   6.320   4.970  0.00  0.00            
ATOM    509  H21 DG  X  16       4.150   5.460   5.000  0.00  0.00            
ATOM    510  H22 DG  X  16       4.890   6.840   5.820  0.00  0.00            
ATOM    511  N3  DG  X  16       5.770   7.830   3.870  0.00  0.00            
ATOM    512  C4  DG  X  16       6.490   8.100   2.760  0.00  0.00            
ATOM    513  C3' DG  X  16       8.910  12.060   4.200  0.00  0.00            
ATOM    514  H3' DG  X  16       9.860  12.420   3.820  0.00  0.00            
ATOM    515  C2' DG  X  16       8.690  10.560   4.020  0.00  0.00            
ATOM    516  H2' DG  X  16       9.530  10.150   3.460  0.00  0.00            
ATOM    517 H2'' DG  X  16       8.560  10.060   4.970  0.00  0.00            
ATOM    518  O3' DG  X  16       8.800  12.390   5.560  0.00  0.00            
ATOM    519  P   DG  X  17      10.040  12.330   6.510  0.00  0.00            
ATOM    520  OP1 DG  X  17       9.690  13.160   7.670  0.00  0.00            
ATOM    521  OP2 DG  X  17      11.210  12.730   5.620  0.00  0.00            
ATOM    522  O5' DG  X  17      10.100  10.750   6.820  0.00  0.00            
ATOM    523  C5' DG  X  17       9.360  10.050   7.780  0.00  0.00            
ATOM    524  H5' DG  X  17       8.290  10.020   7.550  0.00  0.00            
ATOM    525 H5'' DG  X  17       9.490  10.490   8.770  0.00  0.00            
ATOM    526  C4' DG  X  17       9.780   8.580   7.790  0.00  0.00            
ATOM    527  H4' DG  X  17       9.510   8.240   8.790  0.00  0.00            
ATOM    528  O4' DG  X  17       8.910   7.780   6.970  0.00  0.00            
ATOM    529  C1' DG  X  17       9.680   6.740   6.440  0.00  0.00            
ATOM    530  H1' DG  X  17      10.000   6.040   7.210  0.00  0.00            
ATOM    531  N9  DG  X  17       9.070   6.160   5.270  0.00  0.00            
ATOM    532  C8  DG  X  17       9.370   6.370   3.930  0.00  0.00            
ATOM    533  H8  DG  X  17      10.080   7.140   3.640  0.00  0.00            
ATOM    534  N7  DG  X  17       8.820   5.500   3.150  0.00  0.00            
ATOM    535  C5  DG  X  17       8.030   4.640   3.950  0.00  0.00            
ATOM    536  C6  DG  X  17       7.260   3.550   3.660  0.00  0.00            
ATOM    537  O6  DG  X  17       7.020   3.000   2.580  0.00  0.00            
ATOM    538  N1  DG  X  17       6.650   2.980   4.840  0.00  0.00            
ATOM    539  H1  DG  X  17       6.050   2.200   4.630  0.00  0.00            
ATOM    540  C2  DG  X  17       6.700   3.530   6.050  0.00  0.00            
ATOM    541  N2  DG  X  17       6.180   2.900   7.090  0.00  0.00            
ATOM    542  H21 DG  X  17       5.920   1.920   7.120  0.00  0.00            
ATOM    543  H22 DG  X  17       5.900   3.520   7.830  0.00  0.00            
ATOM    544  N3  DG  X  17       7.450   4.560   6.350  0.00  0.00            
ATOM    545  C4  DG  X  17       8.160   5.110   5.260  0.00  0.00            
ATOM    546  C3' DG  X  17      11.210   8.250   7.440  0.00  0.00            
ATOM    547  H3' DG  X  17      11.830   9.130   7.300  0.00  0.00            
ATOM    548  C2' DG  X  17      10.930   7.600   6.130  0.00  0.00            
ATOM    549  H2' DG  X  17      10.790   8.280   5.270  0.00  0.00            
ATOM    550 H2'' DG  X  17      11.790   6.990   5.810  0.00  0.00            
ATOM    551  O3' DG  X  17      11.800   7.300   8.280  0.00  0.00            
ATOM    552  P   DG  X  18      13.240   7.500   8.870  0.00  0.00            
ATOM    553  OP1 DG  X  18      13.250   8.650   9.820  0.00  0.00            
ATOM    554  OP2 DG  X  18      14.260   7.520   7.750  0.00  0.00            
ATOM    555  O5' DG  X  18      13.450   6.180   9.640  0.00  0.00            
ATOM    556  C5' DG  X  18      12.950   5.940  10.970  0.00  0.00            
ATOM    557  H5' DG  X  18      11.930   6.320  11.110  0.00  0.00            
ATOM    558 H5'' DG  X  18      13.540   6.470  11.710  0.00  0.00            
ATOM    559  C4' DG  X  18      12.960   4.400  11.300  0.00  0.00            
ATOM    560  H4' DG  X  18      12.530   4.260  12.290  0.00  0.00            
ATOM    561  O4' DG  X  18      11.910   3.850  10.420  0.00  0.00            
ATOM    562  C1' DG  X  18      12.530   2.830   9.640  0.00  0.00            
ATOM    563  H1' DG  X  18      12.580   1.890  10.200  0.00  0.00            
ATOM    564  N9  DG  X  18      11.900   2.770   8.280  0.00  0.00            
ATOM    565  C8  DG  X  18      11.790   3.830   7.390  0.00  0.00            
ATOM    566  H8  DG  X  18      12.330   4.750   7.560  0.00  0.00            
ATOM    567  N7  DG  X  18      10.990   3.640   6.370  0.00  0.00            
ATOM    568  C5  DG  X  18      10.450   2.340   6.610  0.00  0.00            
ATOM    569  C6  DG  X  18       9.620   1.480   5.810  0.00  0.00            
ATOM    570  O6  DG  X  18       9.220   1.670   4.680  0.00  0.00            
ATOM    571  N1  DG  X  18       9.280   0.350   6.470  0.00  0.00            
ATOM    572  H1  DG  X  18       8.500  -0.170   6.130  0.00  0.00            
ATOM    573  C2  DG  X  18       9.730  -0.060   7.680  0.00  0.00            
ATOM    574  N2  DG  X  18       9.360  -1.240   8.000  0.00  0.00            
ATOM    575  H21 DG  X  18       8.740  -1.780   7.410  0.00  0.00            
ATOM    576  H22 DG  X  18       9.780  -1.660   8.820  0.00  0.00            
ATOM    577  N3  DG  X  18      10.650   0.610   8.390  0.00  0.00            
ATOM    578  C4  DG  X  18      10.960   1.810   7.800  0.00  0.00            
ATOM    579  C3' DG  X  18      14.300   3.690  11.000  0.00  0.00            
ATOM    580  H3' DG  X  18      15.090   4.440  11.060  0.00  0.00            
ATOM    581  C2' DG  X  18      14.020   3.280   9.550  0.00  0.00            
ATOM    582  H2' DG  X  18      14.040   4.120   8.860  0.00  0.00            
ATOM    583 H2'' DG  X  18      14.630   2.430   9.250  0.00  0.00            
ATOM    584  O3' DG  X  18      14.630   2.670  11.950  0.00  0.00            
ATOM    585  P   DT3 X  19      16.010   1.820  11.800  0.00  0.00            
ATOM    586  OP1 DT3 X  19      16.490   1.470  13.160  0.00  0.00            
ATOM    587  OP2 DT3 X  19      16.920   2.450  10.900  0.00  0.00            
ATOM    588  O5' DT3 X  19      15.380   0.540  11.140  0.00  0.00            
ATOM    589  C5' DT3 X  19      14.560  -0.350  11.920  0.00  0.00            
ATOM    590  H5' DT3 X  19      13.690   0.190  12.300  0.00  0.00            
ATOM    591 H5'' DT3 X  19      15.090  -0.700  12.800  0.00  0.00            
ATOM    592  C4' DT3 X  19      14.060  -1.620  11.090  0.00  0.00            
ATOM    593  H4' DT3 X  19      13.440  -2.320  11.650  0.00  0.00            
ATOM    594  O4' DT3 X  19      13.250  -1.170   9.980  0.00  0.00            
ATOM    595  C1' DT3 X  19      13.360  -1.980   8.810  0.00  0.00            
ATOM    596  H1' DT3 X  19      12.440  -2.580   8.750  0.00  0.00            
ATOM    597  N1  DT3 X  19      13.450  -1.120   7.640  0.00  0.00            
ATOM    598  C6  DT3 X  19      14.370  -0.060   7.600  0.00  0.00            
ATOM    599  H6  DT3 X  19      14.860   0.270   8.500  0.00  0.00            
ATOM    600  C5  DT3 X  19      14.530   0.680   6.460  0.00  0.00            
ATOM    601  C7  DT3 X  19      15.360   1.980   6.530  0.00  0.00            
ATOM    602  H71 DT3 X  19      16.220   2.070   5.860  0.00  0.00            
ATOM    603  H72 DT3 X  19      14.760   2.880   6.390  0.00  0.00            
ATOM    604  H73 DT3 X  19      15.670   2.190   7.550  0.00  0.00            
ATOM    605  C4  DT3 X  19      13.920   0.220   5.240  0.00  0.00            
ATOM    606  O4  DT3 X  19      14.090   0.690   4.080  0.00  0.00            
ATOM    607  N3  DT3 X  19      13.080  -0.880   5.340  0.00  0.00            
ATOM    608  H3  DT3 X  19      12.590  -1.220   4.520  0.00  0.00            
ATOM    609  C2  DT3 X  19      12.870  -1.560   6.540  0.00  0.00            
ATOM    610  O2  DT3 X  19      12.100  -2.520   6.530  0.00  0.00            
ATOM    611  C3' DT3 X  19      15.250  -2.350  10.380  0.00  0.00            
ATOM    612  H3' DT3 X  19      16.100  -1.660  10.260  0.00  0.00            
ATOM    613  C2' DT3 X  19      14.650  -2.820   9.020  0.00  0.00            
ATOM    614  H2' DT3 X  19      15.420  -2.590   8.280  0.00  0.00            
ATOM    615 H2'' DT3 X  19      14.370  -3.880   8.980  0.00  0.00            
ATOM    616  O3' DT3 X  19      15.630  -3.470  11.170  0.00  0.00            
ATOM    617 HO3' DT3 X  19      16.560  -3.630  11.030  0.00  0.00            
ATOM    618 HO5' DT5 X  20      -4.780   8.980 -10.120  0.00  0.00            
ATOM    619  O5' DT5 X  20      -4.340   9.390  -9.370  0.00  0.00            
ATOM    620  C5' DT5 X  20      -3.350   8.490  -8.940  0.00  0.00            
ATOM    621  H5' DT5 X  20      -3.340   7.580  -9.520  0.00  0.00            
ATOM    622 H5'' DT5 X  20      -3.600   8.160  -7.930  0.00  0.00            
ATOM    623  C4' DT5 X  20      -1.930   9.170  -9.010  0.00  0.00            
ATOM    624  H4' DT5 X  20      -1.810   9.390 -10.070  0.00  0.00            
ATOM    625  O4' DT5 X  20      -1.830  10.300  -8.170  0.00  0.00            
ATOM    626  C1' DT5 X  20      -0.460  10.560  -7.750  0.00  0.00            
ATOM    627  H1' DT5 X  20       0.070  11.040  -8.570  0.00  0.00            
ATOM    628  N1  DT5 X  20      -0.470  11.440  -6.500  0.00  0.00            
ATOM    629  C6  DT5 X  20      -1.050  11.070  -5.360  0.00  0.00            
ATOM    630  H6  DT5 X  20      -1.450  10.060  -5.350  0.00  0.00            
ATOM    631  C5  DT5 X  20      -1.040  11.780  -4.200  0.00  0.00            
ATOM    632  C7  DT5 X  20      -1.630  11.230  -2.920  0.00  0.00            
ATOM    633  H71 DT5 X  20      -0.940  11.230  -2.080  0.00  0.00            
ATOM    634  H72 DT5 X  20      -2.420  11.930  -2.660  0.00  0.00            
ATOM    635  H73 DT5 X  20      -2.160  10.280  -3.080  0.00  0.00            
ATOM    636  C4  DT5 X  20      -0.440  13.170  -4.240  0.00  0.00            
ATOM    637  O4  DT5 X  20      -0.550  14.070  -3.400  0.00  0.00            
ATOM    638  N3  DT5 X  20       0.170  13.450  -5.450  0.00  0.00            
ATOM    639  H3  DT5 X  20       0.600  14.350  -5.490  0.00  0.00            
ATOM    640  C2  DT5 X  20       0.200  12.660  -6.570  0.00  0.00            
ATOM    641  O2  DT5 X  20       0.750  13.050  -7.630  0.00  0.00            
ATOM    642  C3' DT5 X  20      -0.770   8.280  -8.590  0.00  0.00            
ATOM    643  H3' DT5 X  20      -1.080   7.380  -8.050  0.00  0.00            
ATOM    644  C2' DT5 X  20       0.090   9.090  -7.660  0.00  0.00            
ATOM    645  H2' DT5 X  20       0.150   8.780  -6.620  0.00  0.00            
ATOM    646 H2'' DT5 X  20       1.130   8.940  -7.950  0.00  0.00            
ATOM    647  O3' DT5 X  20      -0.050   7.890  -9.750  0.00  0.00            
ATOM    648  P   DG  X  21      -0.530   6.660 -10.710  0.00  0.00            
ATOM    649  OP1 DG  X  21      -1.190   7.250 -11.930  0.00  0.00            
ATOM    650  OP2 DG  X  21      -1.200   5.670  -9.870  0.00  0.00            
ATOM    651  O5' DG  X  21       0.830   6.010 -11.130  0.00  0.00            
ATOM    652  C5' DG  X  21       1.570   6.800 -12.080  0.00  0.00            
ATOM    653  H5' DG  X  21       1.250   7.840 -12.110  0.00  0.00            
ATOM    654 H5'' DG  X  21       1.570   6.400 -13.100  0.00  0.00            
ATOM    655  C4' DG  X  21       3.010   6.710 -11.690  0.00  0.00            
ATOM    656  H4' DG  X  21       3.570   7.300 -12.410  0.00  0.00            
ATOM    657  O4' DG  X  21       3.190   7.300 -10.410  0.00  0.00            
ATOM    658  C1' DG  X  21       3.560   6.290  -9.530  0.00  0.00            
ATOM    659  H1' DG  X  21       4.640   6.320  -9.410  0.00  0.00            
ATOM    660  N9  DG  X  21       2.880   6.290  -8.210  0.00  0.00            
ATOM    661  C8  DG  X  21       1.620   5.810  -7.930  0.00  0.00            
ATOM    662  H8  DG  X  21       0.980   5.320  -8.640  0.00  0.00            
ATOM    663  N7  DG  X  21       1.380   5.830  -6.630  0.00  0.00            
ATOM    664  C5  DG  X  21       2.470   6.490  -6.060  0.00  0.00            
ATOM    665  C6  DG  X  21       2.840   6.600  -4.680  0.00  0.00            
ATOM    666  O6  DG  X  21       2.160   6.310  -3.680  0.00  0.00            
ATOM    667  N1  DG  X  21       4.090   7.300  -4.530  0.00  0.00            
ATOM    668  H1  DG  X  21       4.390   7.650  -3.620  0.00  0.00            
ATOM    669  C2  DG  X  21       4.910   7.530  -5.610  0.00  0.00            
ATOM    670  N2  DG  X  21       6.040   8.050  -5.250  0.00  0.00            
ATOM    671  H21 DG  X  21       6.200   8.210  -4.270  0.00  0.00            
ATOM    672  H22 DG  X  21       6.700   8.350  -5.970  0.00  0.00            
ATOM    673  N3  DG  X  21       4.680   7.310  -6.840  0.00  0.00            
ATOM    674  C4  DG  X  21       3.420   6.750  -7.050  0.00  0.00            
ATOM    675  C3' DG  X  21       3.560   5.270 -11.770  0.00  0.00            
ATOM    676  H3' DG  X  21       2.910   4.640 -12.370  0.00  0.00            
ATOM    677  C2' DG  X  21       3.430   4.930 -10.280  0.00  0.00            
ATOM    678  H2' DG  X  21       2.510   4.390 -10.050  0.00  0.00            
ATOM    679 H2'' DG  X  21       4.270   4.310 -10.000  0.00  0.00            
ATOM    680  O3' DG  X  21       4.870   5.410 -12.410  0.00  0.00            
ATOM    681  P   DG  X  22       6.000   4.280 -12.460  0.00  0.00            
ATOM    682  OP1 DG  X  22       6.940   4.660 -13.540  0.00  0.00            
ATOM    683  OP2 DG  X  22       5.310   2.990 -12.600  0.00  0.00            
ATOM    684  O5' DG  X  22       6.840   4.340 -11.020  0.00  0.00            
ATOM    685  C5' DG  X  22       7.430   5.550 -10.480  0.00  0.00            
ATOM    686  H5' DG  X  22       6.680   6.340 -10.540  0.00  0.00            
ATOM    687 H5'' DG  X  22       8.290   5.800 -11.090  0.00  0.00            
ATOM    688  C4' DG  X  22       7.850   5.340  -9.040  0.00  0.00            
ATOM    689  H4' DG  X  22       8.500   6.190  -8.900  0.00  0.00            
ATOM    690  O4' DG  X  22       6.760   5.280  -8.140  0.00  0.00            
ATOM    691  C1' DG  X  22       7.290   4.630  -7.000  0.00  0.00            
ATOM    692  H1' DG  X  22       7.990   5.250  -6.430  0.00  0.00            
ATOM    693  N9  DG  X  22       6.250   4.230  -6.000  0.00  0.00            
ATOM    694  C8  DG  X  22       5.090   3.510  -6.190  0.00  0.00            
ATOM    695  H8  DG  X  22       5.010   3.060  -7.160  0.00  0.00            
ATOM    696  N7  DG  X  22       4.300   3.530  -5.130  0.00  0.00            
ATOM    697  C5  DG  X  22       5.020   4.270  -4.150  0.00  0.00            
ATOM    698  C6  DG  X  22       4.750   4.600  -2.760  0.00  0.00            
ATOM    699  O6  DG  X  22       3.730   4.320  -2.110  0.00  0.00            
ATOM    700  N1  DG  X  22       5.740   5.400  -2.200  0.00  0.00            
ATOM    701  H1  DG  X  22       5.630   5.440  -1.190  0.00  0.00            
ATOM    702  C2  DG  X  22       6.920   5.560  -2.760  0.00  0.00            
ATOM    703  N2  DG  X  22       7.810   6.080  -2.000  0.00  0.00            
ATOM    704  H21 DG  X  22       7.570   6.480  -1.100  0.00  0.00            
ATOM    705  H22 DG  X  22       8.740   6.160  -2.400  0.00  0.00            
ATOM    706  N3  DG  X  22       7.200   5.250  -3.980  0.00  0.00            
ATOM    707  C4  DG  X  22       6.200   4.620  -4.660  0.00  0.00            
ATOM    708  C3' DG  X  22       8.640   4.060  -8.870  0.00  0.00            
ATOM    709  H3' DG  X  22       8.300   3.310  -9.580  0.00  0.00            
ATOM    710  C2' DG  X  22       8.170   3.490  -7.530  0.00  0.00            
ATOM    711  H2' DG  X  22       7.650   2.540  -7.670  0.00  0.00            
ATOM    712 H2'' DG  X  22       9.040   3.320  -6.900  0.00  0.00            
ATOM    713  O3' DG  X  22      10.020   4.310  -8.830  0.00  0.00            
ATOM    714  P   DG  X  23      11.120   3.230  -9.140  0.00  0.00            
ATOM    715  OP1 DG  X  23      12.300   4.030  -9.360  0.00  0.00            
ATOM    716  OP2 DG  X  23      10.680   2.290 -10.190  0.00  0.00            
ATOM    717  O5' DG  X  23      11.250   2.400  -7.850  0.00  0.00            
ATOM    718  C5' DG  X  23      11.910   2.880  -6.700  0.00  0.00            
ATOM    719  H5' DG  X  23      11.370   3.790  -6.470  0.00  0.00            
ATOM    720 H5'' DG  X  23      12.940   3.130  -6.980  0.00  0.00            
ATOM    721  C4' DG  X  23      12.000   1.920  -5.450  0.00  0.00            
ATOM    722  H4' DG  X  23      12.980   2.160  -5.030  0.00  0.00            
ATOM    723  O4' DG  X  23      11.020   2.330  -4.500  0.00  0.00            
ATOM    724  C1' DG  X  23      10.440   1.110  -4.040  0.00  0.00            
ATOM    725  H1' DG  X  23      11.030   0.720  -3.200  0.00  0.00            
ATOM    726  N9  DG  X  23       9.030   1.460  -3.530  0.00  0.00            
ATOM    727  C8  DG  X  23       7.800   1.150  -4.080  0.00  0.00            
ATOM    728  H8  DG  X  23       7.770   0.750  -5.080  0.00  0.00            
ATOM    729  N7  DG  X  23       6.830   1.520  -3.340  0.00  0.00            
ATOM    730  C5  DG  X  23       7.400   1.960  -2.220  0.00  0.00            
ATOM    731  C6  DG  X  23       6.850   2.450  -1.060  0.00  0.00            
ATOM    732  O6  DG  X  23       5.680   2.600  -0.740  0.00  0.00            
ATOM    733  N1  DG  X  23       7.730   2.950  -0.160  0.00  0.00            
ATOM    734  H1  DG  X  23       7.300   3.420   0.620  0.00  0.00            
ATOM    735  C2  DG  X  23       9.120   2.910  -0.320  0.00  0.00            
ATOM    736  N2  DG  X  23       9.690   3.230   0.790  0.00  0.00            
ATOM    737  H21 DG  X  23       9.020   3.350   1.540  0.00  0.00            
ATOM    738  H22 DG  X  23      10.700   3.160   0.820  0.00  0.00            
ATOM    739  N3  DG  X  23       9.750   2.420  -1.340  0.00  0.00            
ATOM    740  C4  DG  X  23       8.820   2.010  -2.330  0.00  0.00            
ATOM    741  C3' DG  X  23      11.890   0.400  -5.740  0.00  0.00            
ATOM    742  H3' DG  X  23      11.920   0.170  -6.800  0.00  0.00            
ATOM    743  C2' DG  X  23      10.470   0.100  -5.210  0.00  0.00            
ATOM    744  H2' DG  X  23       9.720   0.420  -5.930  0.00  0.00            
ATOM    745 H2'' DG  X  23      10.320  -0.910  -4.800  0.00  0.00            
ATOM    746  O3' DG  X  23      12.960  -0.330  -5.000  0.00  0.00            
ATOM    747  P   DG  X  24      14.080  -1.040  -5.790  0.00  0.00            
ATOM    748  OP1 DG  X  24      14.540  -0.150  -6.870  0.00  0.00            
ATOM    749  OP2 DG  X  24      13.670  -2.440  -6.000  0.00  0.00            
ATOM    750  O5' DG  X  24      15.320  -1.070  -4.740  0.00  0.00            
ATOM    751  C5' DG  X  24      15.560  -2.150  -3.830  0.00  0.00            
ATOM    752  H5' DG  X  24      16.130  -2.900  -4.360  0.00  0.00            
ATOM    753 H5'' DG  X  24      14.560  -2.550  -3.610  0.00  0.00            
ATOM    754  C4' DG  X  24      16.070  -1.710  -2.440  0.00  0.00            
ATOM    755  H4' DG  X  24      16.990  -1.140  -2.510  0.00  0.00            
ATOM    756  O4' DG  X  24      15.220  -0.880  -1.750  0.00  0.00            
ATOM    757  C1' DG  X  24      14.340  -1.500  -0.860  0.00  0.00            
ATOM    758  H1' DG  X  24      14.620  -1.110   0.120  0.00  0.00            
ATOM    759  N9  DG  X  24      12.920  -1.190  -1.070  0.00  0.00            
ATOM    760  C8  DG  X  24      12.150  -1.570  -2.180  0.00  0.00            
ATOM    761  H8  DG  X  24      12.550  -2.120  -3.020  0.00  0.00            
ATOM    762  N7  DG  X  24      10.850  -1.350  -2.000  0.00  0.00            
ATOM    763  C5  DG  X  24      10.850  -0.810  -0.720  0.00  0.00            
ATOM    764  C6  DG  X  24       9.710  -0.410   0.080  0.00  0.00            
ATOM    765  O6  DG  X  24       8.520  -0.410  -0.180  0.00  0.00            
ATOM    766  N1  DG  X  24      10.060   0.040   1.340  0.00  0.00            
ATOM    767  H1  DG  X  24       9.320   0.340   1.950  0.00  0.00            
ATOM    768  C2  DG  X  24      11.350   0.420   1.630  0.00  0.00            
ATOM    769  N2  DG  X  24      11.490   0.940   2.820  0.00  0.00            
ATOM    770  H21 DG  X  24      10.630   1.220   3.270  0.00  0.00            
ATOM    771  H22 DG  X  24      12.420   1.210   3.090  0.00  0.00            
ATOM    772  N3  DG  X  24      12.400   0.020   1.020  0.00  0.00            
ATOM    773  C4  DG  X  24      12.100  -0.570  -0.160  0.00  0.00            
ATOM    774  C3' DG  X  24      16.240  -2.920  -1.470  0.00  0.00            
ATOM    775  H3' DG  X  24      16.390  -3.820  -2.080  0.00  0.00            
ATOM    776  C2' DG  X  24      14.810  -2.970  -0.870  0.00  0.00            
ATOM    777  H2' DG  X  24      14.220  -3.470  -1.640  0.00  0.00            
ATOM    778 H2'' DG  X  24      14.630  -3.510   0.060  0.00  0.00            
ATOM    779  O3' DG  X  24      17.300  -2.570  -0.600  0.00  0.00            
ATOM    780  P   DT3 X  25      17.790  -3.670   0.400  0.00  0.00            
ATOM    781  OP1 DT3 X  25      19.130  -3.190   0.840  0.00  0.00            
ATOM    782  OP2 DT3 X  25      17.700  -5.050  -0.150  0.00  0.00            
ATOM    783  O5' DT3 X  25      16.840  -3.630   1.730  0.00  0.00            
ATOM    784  C5' DT3 X  25      16.610  -2.440   2.490  0.00  0.00            
ATOM    785  H5' DT3 X  25      17.560  -2.060   2.890  0.00  0.00            
ATOM    786 H5'' DT3 X  25      16.220  -1.640   1.860  0.00  0.00            
ATOM    787  C4' DT3 X  25      15.630  -2.680   3.620  0.00  0.00            
ATOM    788  H4' DT3 X  25      15.690  -1.900   4.380  0.00  0.00            
ATOM    789  O4' DT3 X  25      14.360  -2.600   2.920  0.00  0.00            
ATOM    790  C1' DT3 X  25      13.570  -3.740   3.250  0.00  0.00            
ATOM    791  H1' DT3 X  25      13.220  -3.650   4.280  0.00  0.00            
ATOM    792  N1  DT3 X  25      12.340  -3.770   2.340  0.00  0.00            
ATOM    793  C6  DT3 X  25      12.340  -4.420   1.170  0.00  0.00            
ATOM    794  H6  DT3 X  25      13.210  -4.990   0.840  0.00  0.00            
ATOM    795  C5  DT3 X  25      11.240  -4.320   0.330  0.00  0.00            
ATOM    796  C7  DT3 X  25      11.300  -4.930  -1.000  0.00  0.00            
ATOM    797  H71 DT3 X  25      12.310  -5.160  -1.320  0.00  0.00            
ATOM    798  H72 DT3 X  25      10.720  -5.850  -1.060  0.00  0.00            
ATOM    799  H73 DT3 X  25      10.810  -4.280  -1.730  0.00  0.00            
ATOM    800  C4  DT3 X  25      10.040  -3.620   0.740  0.00  0.00            
ATOM    801  O4  DT3 X  25       9.040  -3.520   0.060  0.00  0.00            
ATOM    802  N3  DT3 X  25      10.120  -3.040   2.000  0.00  0.00            
ATOM    803  H3  DT3 X  25       9.320  -2.550   2.360  0.00  0.00            
ATOM    804  C2  DT3 X  25      11.270  -2.940   2.750  0.00  0.00            
ATOM    805  O2  DT3 X  25      11.260  -2.200   3.690  0.00  0.00            
ATOM    806  C3' DT3 X  25      15.730  -4.150   4.180  0.00  0.00            
ATOM    807  H3' DT3 X  25      16.720  -4.550   3.960  0.00  0.00            
ATOM    808  C2' DT3 X  25      14.660  -4.860   3.350  0.00  0.00            
ATOM    809  H2' DT3 X  25      15.140  -5.190   2.420  0.00  0.00            
ATOM    810 H2'' DT3 X  25      14.280  -5.750   3.860  0.00  0.00            
ATOM    811  O3' DT3 X  25      15.390  -4.050   5.610  0.00  0.00            
ATOM    812 HO3' DT3 X  25      16.090  -3.530   6.030  0.00  0.00            
ATOM    813  K+  K+  X  26       0.660   6.850  -1.530  0.00  0.00            
ATOM    814  K+  K+  X  27       3.000   4.630   0.280  0.00  0.00            
ATOM    815  K+  K+  X  28      65.530  56.870  17.550  0.00  0.00            
END
