# Supplementary material for: Mechanical Stability and Unfolding Pathways of Parallel Tetrameric G-Quadruplexes Probed by Pulling Simulations
Source: J Chem Inf Model. 2024 Apr 17;64(9):3896–911. doi: 10.1021/acs.jcim.4c00227 (PMC11094737; doi:10.1021/acs.jcim.4c00227)
Supplement: Supplementary file 2 — ci4c00227_si_002.zip [file ci4c00227_si_002.zip › spiral_4q_1_8_r2.pdb]

ATOM      1 HO5' DT5 X   1      61.120  91.430  69.040  0.00  0.00            
ATOM      2  O5' DT5 X   1      60.360  91.380  68.450  0.00  0.00            
ATOM      3  C5' DT5 X   1      60.300  89.990  68.000  0.00  0.00            
ATOM      4  H5' DT5 X   1      59.390  90.000  67.380  0.00  0.00            
ATOM      5 H5'' DT5 X   1      60.110  89.360  68.860  0.00  0.00            
ATOM      6  C4' DT5 X   1      61.450  89.660  67.110  0.00  0.00            
ATOM      7  H4' DT5 X   1      61.380  88.580  66.960  0.00  0.00            
ATOM      8  O4' DT5 X   1      61.250  90.220  65.800  0.00  0.00            
ATOM      9  C1' DT5 X   1      62.450  90.110  65.030  0.00  0.00            
ATOM     10  H1' DT5 X   1      62.510  89.070  64.700  0.00  0.00            
ATOM     11  N1  DT5 X   1      62.400  90.980  63.850  0.00  0.00            
ATOM     12  C6  DT5 X   1      62.010  92.300  64.000  0.00  0.00            
ATOM     13  H6  DT5 X   1      61.990  92.670  65.010  0.00  0.00            
ATOM     14  C5  DT5 X   1      61.720  93.160  62.970  0.00  0.00            
ATOM     15  C7  DT5 X   1      61.430  94.580  63.370  0.00  0.00            
ATOM     16  H71 DT5 X   1      61.920  95.240  62.660  0.00  0.00            
ATOM     17  H72 DT5 X   1      60.360  94.720  63.220  0.00  0.00            
ATOM     18  H73 DT5 X   1      61.650  94.780  64.430  0.00  0.00            
ATOM     19  C4  DT5 X   1      61.820  92.630  61.620  0.00  0.00            
ATOM     20  O4  DT5 X   1      61.590  93.220  60.520  0.00  0.00            
ATOM     21  N3  DT5 X   1      62.240  91.300  61.520  0.00  0.00            
ATOM     22  H3  DT5 X   1      62.420  91.010  60.560  0.00  0.00            
ATOM     23  C2  DT5 X   1      62.600  90.460  62.540  0.00  0.00            
ATOM     24  O2  DT5 X   1      63.130  89.330  62.360  0.00  0.00            
ATOM     25  C3' DT5 X   1      62.950  90.040  67.420  0.00  0.00            
ATOM     26  H3' DT5 X   1      62.880  90.830  68.180  0.00  0.00            
ATOM     27  C2' DT5 X   1      63.570  90.520  66.030  0.00  0.00            
ATOM     28  H2' DT5 X   1      63.590  91.610  66.090  0.00  0.00            
ATOM     29 H2'' DT5 X   1      64.550  90.090  65.820  0.00  0.00            
ATOM     30  O3' DT5 X   1      63.660  88.910  67.890  0.00  0.00            
ATOM     31  P   DT  X   2      63.710  88.570  69.410  0.00  0.00            
ATOM     32  OP1 DT  X   2      62.380  87.970  69.770  0.00  0.00            
ATOM     33  OP2 DT  X   2      64.110  89.800  70.090  0.00  0.00            
ATOM     34  O5' DT  X   2      64.790  87.480  69.660  0.00  0.00            
ATOM     35  C5' DT  X   2      64.760  86.160  69.290  0.00  0.00            
ATOM     36  H5' DT  X   2      64.350  86.170  68.290  0.00  0.00            
ATOM     37 H5'' DT  X   2      63.940  85.690  69.860  0.00  0.00            
ATOM     38  C4' DT  X   2      66.060  85.360  69.400  0.00  0.00            
ATOM     39  H4' DT  X   2      65.860  84.390  68.960  0.00  0.00            
ATOM     40  O4' DT  X   2      67.040  85.850  68.520  0.00  0.00            
ATOM     41  C1' DT  X   2      68.380  85.730  69.010  0.00  0.00            
ATOM     42  H1' DT  X   2      68.720  84.700  68.980  0.00  0.00            
ATOM     43  N1  DT  X   2      69.350  86.590  68.400  0.00  0.00            
ATOM     44  C6  DT  X   2      69.170  87.940  68.520  0.00  0.00            
ATOM     45  H6  DT  X   2      68.240  88.240  69.000  0.00  0.00            
ATOM     46  C5  DT  X   2      70.100  88.850  68.240  0.00  0.00            
ATOM     47  C7  DT  X   2      69.720  90.320  68.500  0.00  0.00            
ATOM     48  H71 DT  X   2      70.510  90.790  69.090  0.00  0.00            
ATOM     49  H72 DT  X   2      69.700  90.860  67.550  0.00  0.00            
ATOM     50  H73 DT  X   2      68.780  90.390  69.020  0.00  0.00            
ATOM     51  C4  DT  X   2      71.330  88.430  67.520  0.00  0.00            
ATOM     52  O4  DT  X   2      72.270  89.080  67.120  0.00  0.00            
ATOM     53  N3  DT  X   2      71.400  87.050  67.310  0.00  0.00            
ATOM     54  H3  DT  X   2      72.270  86.710  66.910  0.00  0.00            
ATOM     55  C2  DT  X   2      70.420  86.080  67.640  0.00  0.00            
ATOM     56  O2  DT  X   2      70.530  84.930  67.240  0.00  0.00            
ATOM     57  C3' DT  X   2      66.790  85.340  70.780  0.00  0.00            
ATOM     58  H3' DT  X   2      66.360  86.120  71.400  0.00  0.00            
ATOM     59  C2' DT  X   2      68.210  85.890  70.530  0.00  0.00            
ATOM     60  H2' DT  X   2      68.200  86.920  70.880  0.00  0.00            
ATOM     61 H2'' DT  X   2      68.880  85.210  71.060  0.00  0.00            
ATOM     62  O3' DT  X   2      66.640  84.010  71.270  0.00  0.00            
ATOM     63  P   DG  X   3      66.140  83.650  72.790  0.00  0.00            
ATOM     64  OP1 DG  X   3      64.900  82.880  72.770  0.00  0.00            
ATOM     65  OP2 DG  X   3      66.220  84.900  73.540  0.00  0.00            
ATOM     66  O5' DG  X   3      67.370  82.720  73.230  0.00  0.00            
ATOM     67  C5' DG  X   3      68.610  83.330  73.730  0.00  0.00            
ATOM     68  H5' DG  X   3      68.390  83.810  74.680  0.00  0.00            
ATOM     69 H5'' DG  X   3      68.820  84.120  73.030  0.00  0.00            
ATOM     70  C4' DG  X   3      69.730  82.280  73.890  0.00  0.00            
ATOM     71  H4' DG  X   3      70.020  81.850  72.940  0.00  0.00            
ATOM     72  O4' DG  X   3      70.830  82.940  74.460  0.00  0.00            
ATOM     73  C1' DG  X   3      71.360  81.930  75.320  0.00  0.00            
ATOM     74  H1' DG  X   3      71.820  81.170  74.690  0.00  0.00            
ATOM     75  N9  DG  X   3      72.470  82.490  76.110  0.00  0.00            
ATOM     76  C8  DG  X   3      72.320  83.270  77.240  0.00  0.00            
ATOM     77  H8  DG  X   3      71.350  83.520  77.640  0.00  0.00            
ATOM     78  N7  DG  X   3      73.440  83.810  77.580  0.00  0.00            
ATOM     79  C5  DG  X   3      74.380  83.200  76.770  0.00  0.00            
ATOM     80  C6  DG  X   3      75.820  83.210  76.770  0.00  0.00            
ATOM     81  O6  DG  X   3      76.530  83.820  77.530  0.00  0.00            
ATOM     82  N1  DG  X   3      76.420  82.470  75.780  0.00  0.00            
ATOM     83  H1  DG  X   3      77.410  82.600  75.650  0.00  0.00            
ATOM     84  C2  DG  X   3      75.720  81.740  74.870  0.00  0.00            
ATOM     85  N2  DG  X   3      76.390  81.150  73.890  0.00  0.00            
ATOM     86  H21 DG  X   3      77.380  81.270  73.720  0.00  0.00            
ATOM     87  H22 DG  X   3      75.940  80.590  73.170  0.00  0.00            
ATOM     88  N3  DG  X   3      74.360  81.590  74.900  0.00  0.00            
ATOM     89  C4  DG  X   3      73.760  82.340  75.840  0.00  0.00            
ATOM     90  C3' DG  X   3      69.330  81.190  74.830  0.00  0.00            
ATOM     91  H3' DG  X   3      68.300  81.310  75.190  0.00  0.00            
ATOM     92  C2' DG  X   3      70.230  81.310  76.080  0.00  0.00            
ATOM     93  H2' DG  X   3      69.800  81.960  76.840  0.00  0.00            
ATOM     94 H2'' DG  X   3      70.540  80.380  76.560  0.00  0.00            
ATOM     95  O3' DG  X   3      69.480  79.950  74.180  0.00  0.00            
ATOM     96  P   DG  X   4      69.360  78.590  75.000  0.00  0.00            
ATOM     97  OP1 DG  X   4      68.890  77.560  74.040  0.00  0.00            
ATOM     98  OP2 DG  X   4      68.520  78.910  76.160  0.00  0.00            
ATOM     99  O5' DG  X   4      70.730  78.070  75.510  0.00  0.00            
ATOM    100  C5' DG  X   4      71.680  77.500  74.630  0.00  0.00            
ATOM    101  H5' DG  X   4      71.990  78.260  73.920  0.00  0.00            
ATOM    102 H5'' DG  X   4      71.300  76.590  74.150  0.00  0.00            
ATOM    103  C4' DG  X   4      72.920  76.970  75.310  0.00  0.00            
ATOM    104  H4' DG  X   4      73.320  76.290  74.560  0.00  0.00            
ATOM    105  O4' DG  X   4      73.820  77.990  75.630  0.00  0.00            
ATOM    106  C1' DG  X   4      74.870  77.450  76.450  0.00  0.00            
ATOM    107  H1' DG  X   4      75.640  76.950  75.850  0.00  0.00            
ATOM    108  N9  DG  X   4      75.350  78.620  77.190  0.00  0.00            
ATOM    109  C8  DG  X   4      74.720  79.450  78.090  0.00  0.00            
ATOM    110  H8  DG  X   4      73.670  79.440  78.320  0.00  0.00            
ATOM    111  N7  DG  X   4      75.470  80.370  78.680  0.00  0.00            
ATOM    112  C5  DG  X   4      76.720  80.140  77.990  0.00  0.00            
ATOM    113  C6  DG  X   4      78.000  80.860  78.040  0.00  0.00            
ATOM    114  O6  DG  X   4      78.260  81.790  78.810  0.00  0.00            
ATOM    115  N1  DG  X   4      78.950  80.490  77.140  0.00  0.00            
ATOM    116  H1  DG  X   4      79.810  81.000  77.160  0.00  0.00            
ATOM    117  C2  DG  X   4      78.700  79.460  76.270  0.00  0.00            
ATOM    118  N2  DG  X   4      79.580  79.210  75.430  0.00  0.00            
ATOM    119  H21 DG  X   4      80.470  79.700  75.450  0.00  0.00            
ATOM    120  H22 DG  X   4      79.530  78.290  75.000  0.00  0.00            
ATOM    121  N3  DG  X   4      77.610  78.720  76.220  0.00  0.00            
ATOM    122  C4  DG  X   4      76.630  79.120  77.090  0.00  0.00            
ATOM    123  C3' DG  X   4      72.730  76.110  76.520  0.00  0.00            
ATOM    124  H3' DG  X   4      71.820  76.430  77.040  0.00  0.00            
ATOM    125  C2' DG  X   4      74.110  76.370  77.300  0.00  0.00            
ATOM    126  H2' DG  X   4      73.930  76.740  78.300  0.00  0.00            
ATOM    127 H2'' DG  X   4      74.740  75.490  77.410  0.00  0.00            
ATOM    128  O3' DG  X   4      72.560  74.740  76.200  0.00  0.00            
ATOM    129  P   DG  X   5      72.720  73.470  77.170  0.00  0.00            
ATOM    130  OP1 DG  X   5      72.110  72.320  76.420  0.00  0.00            
ATOM    131  OP2 DG  X   5      72.180  73.760  78.560  0.00  0.00            
ATOM    132  O5' DG  X   5      74.290  73.110  77.240  0.00  0.00            
ATOM    133  C5' DG  X   5      75.070  72.880  76.080  0.00  0.00            
ATOM    134  H5' DG  X   5      74.770  73.560  75.290  0.00  0.00            
ATOM    135 H5'' DG  X   5      74.690  71.950  75.650  0.00  0.00            
ATOM    136  C4' DG  X   5      76.580  72.740  76.130  0.00  0.00            
ATOM    137  H4' DG  X   5      76.900  72.360  75.160  0.00  0.00            
ATOM    138  O4' DG  X   5      77.130  74.050  76.450  0.00  0.00            
ATOM    139  C1' DG  X   5      78.060  73.880  77.500  0.00  0.00            
ATOM    140  H1' DG  X   5      78.990  73.650  76.980  0.00  0.00            
ATOM    141  N9  DG  X   5      78.300  75.190  78.240  0.00  0.00            
ATOM    142  C8  DG  X   5      77.460  75.900  79.090  0.00  0.00            
ATOM    143  H8  DG  X   5      76.450  75.600  79.370  0.00  0.00            
ATOM    144  N7  DG  X   5      77.960  77.000  79.650  0.00  0.00            
ATOM    145  C5  DG  X   5      79.190  77.040  79.070  0.00  0.00            
ATOM    146  C6  DG  X   5      80.230  78.060  79.150  0.00  0.00            
ATOM    147  O6  DG  X   5      80.260  79.090  79.800  0.00  0.00            
ATOM    148  N1  DG  X   5      81.300  77.860  78.290  0.00  0.00            
ATOM    149  H1  DG  X   5      81.960  78.620  78.210  0.00  0.00            
ATOM    150  C2  DG  X   5      81.300  76.840  77.360  0.00  0.00            
ATOM    151  N2  DG  X   5      82.370  76.650  76.670  0.00  0.00            
ATOM    152  H21 DG  X   5      83.230  77.180  76.690  0.00  0.00            
ATOM    153  H22 DG  X   5      82.470  75.830  76.100  0.00  0.00            
ATOM    154  N3  DG  X   5      80.400  75.930  77.240  0.00  0.00            
ATOM    155  C4  DG  X   5      79.380  76.020  78.170  0.00  0.00            
ATOM    156  C3' DG  X   5      77.030  71.720  77.210  0.00  0.00            
ATOM    157  H3' DG  X   5      76.210  71.140  77.640  0.00  0.00            
ATOM    158  C2' DG  X   5      77.470  72.680  78.320  0.00  0.00            
ATOM    159  H2' DG  X   5      76.580  73.040  78.850  0.00  0.00            
ATOM    160 H2'' DG  X   5      78.180  72.260  79.010  0.00  0.00            
ATOM    161  O3' DG  X   5      78.150  71.110  76.720  0.00  0.00            
ATOM    162  P   DG  X   6      78.480  69.590  77.040  0.00  0.00            
ATOM    163  OP1 DG  X   6      77.780  68.780  76.020  0.00  0.00            
ATOM    164  OP2 DG  X   6      78.230  69.290  78.480  0.00  0.00            
ATOM    165  O5' DG  X   6      79.990  69.290  76.840  0.00  0.00            
ATOM    166  C5' DG  X   6      80.580  69.160  75.550  0.00  0.00            
ATOM    167  H5' DG  X   6      80.170  69.950  74.930  0.00  0.00            
ATOM    168 H5'' DG  X   6      80.390  68.200  75.060  0.00  0.00            
ATOM    169  C4' DG  X   6      82.130  69.220  75.600  0.00  0.00            
ATOM    170  H4' DG  X   6      82.530  68.650  74.770  0.00  0.00            
ATOM    171  O4' DG  X   6      82.490  70.610  75.630  0.00  0.00            
ATOM    172  C1' DG  X   6      83.230  70.910  76.710  0.00  0.00            
ATOM    173  H1' DG  X   6      84.280  70.990  76.420  0.00  0.00            
ATOM    174  N9  DG  X   6      82.860  72.180  77.380  0.00  0.00            
ATOM    175  C8  DG  X   6      81.680  72.560  78.090  0.00  0.00            
ATOM    176  H8  DG  X   6      80.740  72.040  78.130  0.00  0.00            
ATOM    177  N7  DG  X   6      81.820  73.640  78.790  0.00  0.00            
ATOM    178  C5  DG  X   6      83.120  74.020  78.630  0.00  0.00            
ATOM    179  C6  DG  X   6      83.890  75.070  79.300  0.00  0.00            
ATOM    180  O6  DG  X   6      83.520  75.880  80.150  0.00  0.00            
ATOM    181  N1  DG  X   6      85.220  75.070  78.910  0.00  0.00            
ATOM    182  H1  DG  X   6      85.830  75.810  79.220  0.00  0.00            
ATOM    183  C2  DG  X   6      85.680  74.260  77.900  0.00  0.00            
ATOM    184  N2  DG  X   6      86.940  74.440  77.650  0.00  0.00            
ATOM    185  H21 DG  X   6      87.580  75.070  78.120  0.00  0.00            
ATOM    186  H22 DG  X   6      87.350  73.800  76.990  0.00  0.00            
ATOM    187  N3  DG  X   6      85.020  73.260  77.360  0.00  0.00            
ATOM    188  C4  DG  X   6      83.760  73.160  77.760  0.00  0.00            
ATOM    189  C3' DG  X   6      82.750  68.480  76.810  0.00  0.00            
ATOM    190  H3' DG  X   6      82.060  67.770  77.260  0.00  0.00            
ATOM    191  C2' DG  X   6      83.040  69.690  77.680  0.00  0.00            
ATOM    192  H2' DG  X   6      82.090  69.860  78.200  0.00  0.00            
ATOM    193 H2'' DG  X   6      83.830  69.570  78.420  0.00  0.00            
ATOM    194  O3' DG  X   6      83.920  67.820  76.320  0.00  0.00            
ATOM    195  P   DT3 X   7      85.110  67.270  77.260  0.00  0.00            
ATOM    196  OP1 DT3 X   7      85.950  66.330  76.450  0.00  0.00            
ATOM    197  OP2 DT3 X   7      84.560  66.780  78.550  0.00  0.00            
ATOM    198  O5' DT3 X   7      86.010  68.540  77.500  0.00  0.00            
ATOM    199  C5' DT3 X   7      86.590  69.300  76.500  0.00  0.00            
ATOM    200  H5' DT3 X   7      85.790  69.810  75.970  0.00  0.00            
ATOM    201 H5'' DT3 X   7      87.020  68.560  75.820  0.00  0.00            
ATOM    202  C4' DT3 X   7      87.660  70.210  77.100  0.00  0.00            
ATOM    203  H4' DT3 X   7      88.240  70.640  76.280  0.00  0.00            
ATOM    204  O4' DT3 X   7      87.230  71.300  77.900  0.00  0.00            
ATOM    205  C1' DT3 X   7      88.010  71.250  79.080  0.00  0.00            
ATOM    206  H1' DT3 X   7      88.970  71.740  78.890  0.00  0.00            
ATOM    207  N1  DT3 X   7      87.340  72.040  80.130  0.00  0.00            
ATOM    208  C6  DT3 X   7      86.020  71.880  80.390  0.00  0.00            
ATOM    209  H6  DT3 X   7      85.460  71.170  79.800  0.00  0.00            
ATOM    210  C5  DT3 X   7      85.390  72.650  81.300  0.00  0.00            
ATOM    211  C7  DT3 X   7      83.910  72.470  81.470  0.00  0.00            
ATOM    212  H71 DT3 X   7      83.450  73.450  81.330  0.00  0.00            
ATOM    213  H72 DT3 X   7      83.390  71.760  80.820  0.00  0.00            
ATOM    214  H73 DT3 X   7      83.680  72.120  82.470  0.00  0.00            
ATOM    215  C4  DT3 X   7      86.160  73.560  82.160  0.00  0.00            
ATOM    216  O4  DT3 X   7      85.840  74.220  83.100  0.00  0.00            
ATOM    217  N3  DT3 X   7      87.520  73.520  81.950  0.00  0.00            
ATOM    218  H3  DT3 X   7      88.110  74.010  82.610  0.00  0.00            
ATOM    219  C2  DT3 X   7      88.160  72.800  80.980  0.00  0.00            
ATOM    220  O2  DT3 X   7      89.400  72.900  80.930  0.00  0.00            
ATOM    221  C3' DT3 X   7      88.580  69.310  77.960  0.00  0.00            
ATOM    222  H3' DT3 X   7      88.370  68.250  77.890  0.00  0.00            
ATOM    223  C2' DT3 X   7      88.260  69.780  79.390  0.00  0.00            
ATOM    224  H2' DT3 X   7      87.360  69.260  79.750  0.00  0.00            
ATOM    225 H2'' DT3 X   7      89.050  69.520  80.090  0.00  0.00            
ATOM    226  O3' DT3 X   7      90.000  69.370  77.650  0.00  0.00            
ATOM    227 HO3' DT3 X   7      90.420  69.030  78.450  0.00  0.00            
ATOM    228 HO5' DT5 X   8      73.440  90.380  85.140  0.00  0.00            
ATOM    229  O5' DT5 X   8      73.290  90.270  86.090  0.00  0.00            
ATOM    230  C5' DT5 X   8      74.510  90.130  86.750  0.00  0.00            
ATOM    231  H5' DT5 X   8      74.460  90.490  87.780  0.00  0.00            
ATOM    232 H5'' DT5 X   8      75.270  90.710  86.220  0.00  0.00            
ATOM    233  C4' DT5 X   8      74.940  88.630  86.670  0.00  0.00            
ATOM    234  H4' DT5 X   8      74.240  88.050  87.270  0.00  0.00            
ATOM    235  O4' DT5 X   8      74.870  88.210  85.310  0.00  0.00            
ATOM    236  C1' DT5 X   8      75.360  86.890  85.390  0.00  0.00            
ATOM    237  H1' DT5 X   8      74.600  86.180  85.730  0.00  0.00            
ATOM    238  N1  DT5 X   8      75.820  86.460  84.030  0.00  0.00            
ATOM    239  C6  DT5 X   8      76.970  86.990  83.450  0.00  0.00            
ATOM    240  H6  DT5 X   8      77.510  87.740  84.010  0.00  0.00            
ATOM    241  C5  DT5 X   8      77.250  86.740  82.110  0.00  0.00            
ATOM    242  C7  DT5 X   8      78.510  87.350  81.510  0.00  0.00            
ATOM    243  H71 DT5 X   8      78.310  88.100  80.730  0.00  0.00            
ATOM    244  H72 DT5 X   8      79.210  87.790  82.220  0.00  0.00            
ATOM    245  H73 DT5 X   8      78.990  86.540  80.970  0.00  0.00            
ATOM    246  C4  DT5 X   8      76.390  85.810  81.300  0.00  0.00            
ATOM    247  O4  DT5 X   8      76.560  85.550  80.160  0.00  0.00            
ATOM    248  N3  DT5 X   8      75.310  85.330  81.970  0.00  0.00            
ATOM    249  H3  DT5 X   8      74.550  85.080  81.360  0.00  0.00            
ATOM    250  C2  DT5 X   8      75.020  85.540  83.320  0.00  0.00            
ATOM    251  O2  DT5 X   8      73.990  85.070  83.780  0.00  0.00            
ATOM    252  C3' DT5 X   8      76.350  88.330  87.170  0.00  0.00            
ATOM    253  H3' DT5 X   8      76.990  89.060  86.660  0.00  0.00            
ATOM    254  C2' DT5 X   8      76.400  86.910  86.520  0.00  0.00            
ATOM    255  H2' DT5 X   8      77.420  86.740  86.150  0.00  0.00            
ATOM    256 H2'' DT5 X   8      76.200  86.200  87.330  0.00  0.00            
ATOM    257  O3' DT5 X   8      76.500  88.380  88.560  0.00  0.00            
ATOM    258  P   DG  X   9      77.970  88.350  89.110  0.00  0.00            
ATOM    259  OP1 DG  X   9      77.810  89.030  90.360  0.00  0.00            
ATOM    260  OP2 DG  X   9      78.830  88.960  88.120  0.00  0.00            
ATOM    261  O5' DG  X   9      78.450  86.880  89.350  0.00  0.00            
ATOM    262  C5' DG  X   9      77.680  85.770  89.820  0.00  0.00            
ATOM    263  H5' DG  X   9      76.630  85.950  89.630  0.00  0.00            
ATOM    264 H5'' DG  X   9      77.880  85.790  90.900  0.00  0.00            
ATOM    265  C4' DG  X   9      78.200  84.440  89.230  0.00  0.00            
ATOM    266  H4' DG  X   9      77.600  83.620  89.660  0.00  0.00            
ATOM    267  O4' DG  X   9      77.870  84.430  87.820  0.00  0.00            
ATOM    268  C1' DG  X   9      79.080  83.940  87.240  0.00  0.00            
ATOM    269  H1' DG  X   9      79.090  82.850  87.370  0.00  0.00            
ATOM    270  N9  DG  X   9      79.100  84.280  85.790  0.00  0.00            
ATOM    271  C8  DG  X   9      79.970  85.150  85.150  0.00  0.00            
ATOM    272  H8  DG  X   9      80.680  85.740  85.700  0.00  0.00            
ATOM    273  N7  DG  X   9      79.980  84.990  83.830  0.00  0.00            
ATOM    274  C5  DG  X   9      78.940  84.060  83.610  0.00  0.00            
ATOM    275  C6  DG  X   9      78.580  83.490  82.330  0.00  0.00            
ATOM    276  O6  DG  X   9      79.030  83.680  81.210  0.00  0.00            
ATOM    277  N1  DG  X   9      77.370  82.810  82.490  0.00  0.00            
ATOM    278  H1  DG  X   9      76.870  82.600  81.650  0.00  0.00            
ATOM    279  C2  DG  X   9      76.720  82.610  83.720  0.00  0.00            
ATOM    280  N2  DG  X   9      75.540  82.020  83.630  0.00  0.00            
ATOM    281  H21 DG  X   9      74.910  82.060  82.840  0.00  0.00            
ATOM    282  H22 DG  X   9      75.030  82.110  84.510  0.00  0.00            
ATOM    283  N3  DG  X   9      77.250  82.930  84.860  0.00  0.00            
ATOM    284  C4  DG  X   9      78.350  83.680  84.760  0.00  0.00            
ATOM    285  C3' DG  X   9      79.700  84.240  89.370  0.00  0.00            
ATOM    286  H3' DG  X   9      80.130  84.950  90.060  0.00  0.00            
ATOM    287  C2' DG  X   9      80.240  84.500  87.990  0.00  0.00            
ATOM    288  H2' DG  X   9      80.260  85.570  87.740  0.00  0.00            
ATOM    289 H2'' DG  X   9      81.200  84.050  87.730  0.00  0.00            
ATOM    290  O3' DG  X   9      79.960  82.910  89.730  0.00  0.00            
ATOM    291  P   DG  X  10      80.330  82.780  91.230  0.00  0.00            
ATOM    292  OP1 DG  X  10      79.200  83.300  91.980  0.00  0.00            
ATOM    293  OP2 DG  X  10      81.600  83.510  91.380  0.00  0.00            
ATOM    294  O5' DG  X  10      80.610  81.290  91.640  0.00  0.00            
ATOM    295  C5' DG  X  10      79.600  80.390  92.150  0.00  0.00            
ATOM    296  H5' DG  X  10      78.640  80.910  92.240  0.00  0.00            
ATOM    297 H5'' DG  X  10      79.920  79.990  93.110  0.00  0.00            
ATOM    298  C4' DG  X  10      79.390  79.250  91.160  0.00  0.00            
ATOM    299  H4' DG  X  10      78.600  78.680  91.630  0.00  0.00            
ATOM    300  O4' DG  X  10      78.860  79.770  89.960  0.00  0.00            
ATOM    301  C1' DG  X  10      79.170  78.820  88.860  0.00  0.00            
ATOM    302  H1' DG  X  10      78.190  78.430  88.620  0.00  0.00            
ATOM    303  N9  DG  X  10      79.740  79.620  87.810  0.00  0.00            
ATOM    304  C8  DG  X  10      80.810  80.550  87.880  0.00  0.00            
ATOM    305  H8  DG  X  10      81.300  80.940  88.760  0.00  0.00            
ATOM    306  N7  DG  X  10      81.050  81.170  86.730  0.00  0.00            
ATOM    307  C5  DG  X  10      80.150  80.590  85.810  0.00  0.00            
ATOM    308  C6  DG  X  10      79.960  80.830  84.420  0.00  0.00            
ATOM    309  O6  DG  X  10      80.640  81.520  83.670  0.00  0.00            
ATOM    310  N1  DG  X  10      78.930  80.100  83.820  0.00  0.00            
ATOM    311  H1  DG  X  10      78.550  80.340  82.920  0.00  0.00            
ATOM    312  C2  DG  X  10      78.340  79.080  84.510  0.00  0.00            
ATOM    313  N2  DG  X  10      77.450  78.450  83.880  0.00  0.00            
ATOM    314  H21 DG  X  10      77.460  78.590  82.870  0.00  0.00            
ATOM    315  H22 DG  X  10      76.790  77.930  84.430  0.00  0.00            
ATOM    316  N3  DG  X  10      78.420  78.830  85.800  0.00  0.00            
ATOM    317  C4  DG  X  10      79.340  79.630  86.480  0.00  0.00            
ATOM    318  C3' DG  X  10      80.670  78.400  90.760  0.00  0.00            
ATOM    319  H3' DG  X  10      81.490  79.110  90.560  0.00  0.00            
ATOM    320  C2' DG  X  10      80.060  77.790  89.500  0.00  0.00            
ATOM    321  H2' DG  X  10      80.840  77.420  88.830  0.00  0.00            
ATOM    322 H2'' DG  X  10      79.510  76.880  89.750  0.00  0.00            
ATOM    323  O3' DG  X  10      81.010  77.360  91.660  0.00  0.00            
ATOM    324  P   DG  X  11      82.420  76.630  91.880  0.00  0.00            
ATOM    325  OP1 DG  X  11      83.280  77.540  92.700  0.00  0.00            
ATOM    326  OP2 DG  X  11      82.880  76.080  90.560  0.00  0.00            
ATOM    327  O5' DG  X  11      82.070  75.400  92.800  0.00  0.00            
ATOM    328  C5' DG  X  11      81.650  75.530  94.150  0.00  0.00            
ATOM    329  H5' DG  X  11      80.570  75.670  94.180  0.00  0.00            
ATOM    330 H5'' DG  X  11      82.170  76.390  94.590  0.00  0.00            
ATOM    331  C4' DG  X  11      82.030  74.310  94.900  0.00  0.00            
ATOM    332  H4' DG  X  11      81.570  74.510  95.870  0.00  0.00            
ATOM    333  O4' DG  X  11      81.350  73.140  94.420  0.00  0.00            
ATOM    334  C1' DG  X  11      82.260  72.100  94.100  0.00  0.00            
ATOM    335  H1' DG  X  11      82.420  71.400  94.910  0.00  0.00            
ATOM    336  N9  DG  X  11      81.830  71.300  92.930  0.00  0.00            
ATOM    337  C8  DG  X  11      81.960  71.520  91.580  0.00  0.00            
ATOM    338  H8  DG  X  11      82.430  72.430  91.200  0.00  0.00            
ATOM    339  N7  DG  X  11      81.500  70.550  90.850  0.00  0.00            
ATOM    340  C5  DG  X  11      81.020  69.610  91.730  0.00  0.00            
ATOM    341  C6  DG  X  11      80.530  68.280  91.570  0.00  0.00            
ATOM    342  O6  DG  X  11      80.360  67.620  90.500  0.00  0.00            
ATOM    343  N1  DG  X  11      80.180  67.640  92.780  0.00  0.00            
ATOM    344  H1  DG  X  11      79.680  66.770  92.710  0.00  0.00            
ATOM    345  C2  DG  X  11      80.130  68.280  93.980  0.00  0.00            
ATOM    346  N2  DG  X  11      79.930  67.550  95.020  0.00  0.00            
ATOM    347  H21 DG  X  11      79.740  66.560  94.950  0.00  0.00            
ATOM    348  H22 DG  X  11      80.030  68.040  95.900  0.00  0.00            
ATOM    349  N3  DG  X  11      80.720  69.500  94.160  0.00  0.00            
ATOM    350  C4  DG  X  11      81.110  70.090  93.040  0.00  0.00            
ATOM    351  C3' DG  X  11      83.520  73.830  94.940  0.00  0.00            
ATOM    352  H3' DG  X  11      84.220  74.640  94.730  0.00  0.00            
ATOM    353  C2' DG  X  11      83.540  72.830  93.830  0.00  0.00            
ATOM    354  H2' DG  X  11      83.480  73.250  92.820  0.00  0.00            
ATOM    355 H2'' DG  X  11      84.410  72.180  93.870  0.00  0.00            
ATOM    356  O3' DG  X  11      83.960  73.010  96.070  0.00  0.00            
ATOM    357  P   DG  X  12      84.230  73.620  97.530  0.00  0.00            
ATOM    358  OP1 DG  X  12      83.100  74.420  98.100  0.00  0.00            
ATOM    359  OP2 DG  X  12      85.530  74.350  97.390  0.00  0.00            
ATOM    360  O5' DG  X  12      84.520  72.300  98.430  0.00  0.00            
ATOM    361  C5' DG  X  12      83.890  72.140  99.660  0.00  0.00            
ATOM    362  H5' DG  X  12      82.820  72.310  99.530  0.00  0.00            
ATOM    363 H5'' DG  X  12      84.280  72.710 100.500  0.00  0.00            
ATOM    364  C4' DG  X  12      83.930  70.650 100.180  0.00  0.00            
ATOM    365  H4' DG  X  12      83.200  70.560 100.970  0.00  0.00            
ATOM    366  O4' DG  X  12      83.350  69.900  99.080  0.00  0.00            
ATOM    367  C1' DG  X  12      84.400  69.130  98.500  0.00  0.00            
ATOM    368  H1' DG  X  12      84.090  68.150  98.830  0.00  0.00            
ATOM    369  N9  DG  X  12      84.380  69.250  96.980  0.00  0.00            
ATOM    370  C8  DG  X  12      85.120  70.060  96.170  0.00  0.00            
ATOM    371  H8  DG  X  12      85.690  70.920  96.500  0.00  0.00            
ATOM    372  N7  DG  X  12      84.940  69.860  94.910  0.00  0.00            
ATOM    373  C5  DG  X  12      84.160  68.730  94.800  0.00  0.00            
ATOM    374  C6  DG  X  12      83.590  67.950  93.720  0.00  0.00            
ATOM    375  O6  DG  X  12      83.580  68.180  92.510  0.00  0.00            
ATOM    376  N1  DG  X  12      82.880  66.830  94.140  0.00  0.00            
ATOM    377  H1  DG  X  12      82.590  66.180  93.440  0.00  0.00            
ATOM    378  C2  DG  X  12      82.830  66.440  95.420  0.00  0.00            
ATOM    379  N2  DG  X  12      82.340  65.280  95.700  0.00  0.00            
ATOM    380  H21 DG  X  12      81.740  64.790  95.050  0.00  0.00            
ATOM    381  H22 DG  X  12      82.120  65.120  96.680  0.00  0.00            
ATOM    382  N3  DG  X  12      83.300  67.130  96.470  0.00  0.00            
ATOM    383  C4  DG  X  12      83.900  68.270  96.100  0.00  0.00            
ATOM    384  C3' DG  X  12      85.300  70.090 100.580  0.00  0.00            
ATOM    385  H3' DG  X  12      85.900  70.970 100.790  0.00  0.00            
ATOM    386  C2' DG  X  12      85.740  69.460  99.270  0.00  0.00            
ATOM    387  H2' DG  X  12      86.470  70.140  98.870  0.00  0.00            
ATOM    388 H2'' DG  X  12      86.270  68.530  99.510  0.00  0.00            
ATOM    389  O3' DG  X  12      85.260  69.340 101.840  0.00  0.00            
ATOM    390  P   DT3 X  13      85.400  70.130 103.220  0.00  0.00            
ATOM    391  OP1 DT3 X  13      84.060  70.650 103.570  0.00  0.00            
ATOM    392  OP2 DT3 X  13      86.570  71.020 103.180  0.00  0.00            
ATOM    393  O5' DT3 X  13      85.760  68.930 104.180  0.00  0.00            
ATOM    394  C5' DT3 X  13      87.090  68.400 104.230  0.00  0.00            
ATOM    395  H5' DT3 X  13      87.880  69.140 104.360  0.00  0.00            
ATOM    396 H5'' DT3 X  13      87.220  67.700 103.410  0.00  0.00            
ATOM    397  C4' DT3 X  13      87.170  67.550 105.520  0.00  0.00            
ATOM    398  H4' DT3 X  13      86.370  66.810 105.420  0.00  0.00            
ATOM    399  O4' DT3 X  13      88.420  66.980 105.620  0.00  0.00            
ATOM    400  C1' DT3 X  13      88.580  66.550 106.950  0.00  0.00            
ATOM    401  H1' DT3 X  13      87.960  65.720 107.250  0.00  0.00            
ATOM    402  N1  DT3 X  13      89.980  66.170 107.310  0.00  0.00            
ATOM    403  C6  DT3 X  13      90.950  67.080 107.520  0.00  0.00            
ATOM    404  H6  DT3 X  13      90.780  68.110 107.220  0.00  0.00            
ATOM    405  C5  DT3 X  13      92.110  66.730 108.120  0.00  0.00            
ATOM    406  C7  DT3 X  13      93.030  67.890 108.480  0.00  0.00            
ATOM    407  H71 DT3 X  13      93.040  68.710 107.750  0.00  0.00            
ATOM    408  H72 DT3 X  13      92.660  68.160 109.470  0.00  0.00            
ATOM    409  H73 DT3 X  13      94.030  67.430 108.490  0.00  0.00            
ATOM    410  C4  DT3 X  13      92.400  65.280 108.440  0.00  0.00            
ATOM    411  O4  DT3 X  13      93.460  64.800 108.920  0.00  0.00            
ATOM    412  N3  DT3 X  13      91.320  64.450 108.220  0.00  0.00            
ATOM    413  H3  DT3 X  13      91.500  63.470 108.390  0.00  0.00            
ATOM    414  C2  DT3 X  13      90.160  64.830 107.580  0.00  0.00            
ATOM    415  O2  DT3 X  13      89.400  63.890 107.250  0.00  0.00            
ATOM    416  C3' DT3 X  13      87.150  68.440 106.730  0.00  0.00            
ATOM    417  H3' DT3 X  13      87.550  69.410 106.410  0.00  0.00            
ATOM    418  C2' DT3 X  13      88.010  67.710 107.820  0.00  0.00            
ATOM    419  H2' DT3 X  13      88.750  68.330 108.290  0.00  0.00            
ATOM    420 H2'' DT3 X  13      87.400  67.310 108.620  0.00  0.00            
ATOM    421  O3' DT3 X  13      85.780  68.590 107.220  0.00  0.00            
ATOM    422 HO3' DT3 X  13      85.890  68.980 108.090  0.00  0.00            
ATOM    423 HO5' DT5 X  14      82.980  88.190  72.740  0.00  0.00            
ATOM    424  O5' DT5 X  14      83.530  88.500  72.010  0.00  0.00            
ATOM    425  C5' DT5 X  14      83.570  89.920  72.000  0.00  0.00            
ATOM    426  H5' DT5 X  14      82.630  90.380  71.690  0.00  0.00            
ATOM    427 H5'' DT5 X  14      84.320  90.140  71.250  0.00  0.00            
ATOM    428  C4' DT5 X  14      84.050  90.610  73.370  0.00  0.00            
ATOM    429  H4' DT5 X  14      84.090  91.680  73.120  0.00  0.00            
ATOM    430  O4' DT5 X  14      83.150  90.450  74.440  0.00  0.00            
ATOM    431  C1' DT5 X  14      83.690  89.630  75.460  0.00  0.00            
ATOM    432  H1' DT5 X  14      84.130  90.290  76.210  0.00  0.00            
ATOM    433  N1  DT5 X  14      82.570  88.910  76.060  0.00  0.00            
ATOM    434  C6  DT5 X  14      82.070  89.270  77.220  0.00  0.00            
ATOM    435  H6  DT5 X  14      82.410  90.140  77.770  0.00  0.00            
ATOM    436  C5  DT5 X  14      80.980  88.660  77.750  0.00  0.00            
ATOM    437  C7  DT5 X  14      80.530  89.130  79.070  0.00  0.00            
ATOM    438  H71 DT5 X  14      80.990  90.060  79.410  0.00  0.00            
ATOM    439  H72 DT5 X  14      79.480  89.370  79.130  0.00  0.00            
ATOM    440  H73 DT5 X  14      80.710  88.290  79.750  0.00  0.00            
ATOM    441  C4  DT5 X  14      80.350  87.550  77.090  0.00  0.00            
ATOM    442  O4  DT5 X  14      79.510  86.690  77.440  0.00  0.00            
ATOM    443  N3  DT5 X  14      80.850  87.340  75.820  0.00  0.00            
ATOM    444  H3  DT5 X  14      80.290  86.670  75.300  0.00  0.00            
ATOM    445  C2  DT5 X  14      81.850  88.030  75.260  0.00  0.00            
ATOM    446  O2  DT5 X  14      82.070  87.850  74.070  0.00  0.00            
ATOM    447  C3' DT5 X  14      85.360  90.010  73.980  0.00  0.00            
ATOM    448  H3' DT5 X  14      85.980  89.530  73.210  0.00  0.00            
ATOM    449  C2' DT5 X  14      84.860  88.870  74.940  0.00  0.00            
ATOM    450  H2' DT5 X  14      84.620  88.030  74.300  0.00  0.00            
ATOM    451 H2'' DT5 X  14      85.630  88.570  75.650  0.00  0.00            
ATOM    452  O3' DT5 X  14      86.110  91.100  74.620  0.00  0.00            
ATOM    453  P   DG  X  15      87.670  90.840  74.980  0.00  0.00            
ATOM    454  OP1 DG  X  15      88.200  92.190  75.170  0.00  0.00            
ATOM    455  OP2 DG  X  15      88.290  90.060  73.900  0.00  0.00            
ATOM    456  O5' DG  X  15      87.850  90.020  76.280  0.00  0.00            
ATOM    457  C5' DG  X  15      87.400  90.560  77.550  0.00  0.00            
ATOM    458  H5' DG  X  15      86.430  91.010  77.420  0.00  0.00            
ATOM    459 H5'' DG  X  15      88.070  91.330  77.930  0.00  0.00            
ATOM    460  C4' DG  X  15      87.240  89.560  78.710  0.00  0.00            
ATOM    461  H4' DG  X  15      87.210  90.110  79.650  0.00  0.00            
ATOM    462  O4' DG  X  15      85.980  88.930  78.560  0.00  0.00            
ATOM    463  C1' DG  X  15      86.050  87.870  79.500  0.00  0.00            
ATOM    464  H1' DG  X  15      86.020  88.210  80.540  0.00  0.00            
ATOM    465  N9  DG  X  15      84.930  86.980  79.180  0.00  0.00            
ATOM    466  C8  DG  X  15      84.630  86.460  77.930  0.00  0.00            
ATOM    467  H8  DG  X  15      85.250  86.630  77.070  0.00  0.00            
ATOM    468  N7  DG  X  15      83.540  85.690  77.920  0.00  0.00            
ATOM    469  C5  DG  X  15      83.050  85.830  79.230  0.00  0.00            
ATOM    470  C6  DG  X  15      81.880  85.210  79.850  0.00  0.00            
ATOM    471  O6  DG  X  15      81.100  84.420  79.320  0.00  0.00            
ATOM    472  N1  DG  X  15      81.680  85.620  81.180  0.00  0.00            
ATOM    473  H1  DG  X  15      80.920  85.240  81.730  0.00  0.00            
ATOM    474  C2  DG  X  15      82.610  86.450  81.790  0.00  0.00            
ATOM    475  N2  DG  X  15      82.130  86.820  82.900  0.00  0.00            
ATOM    476  H21 DG  X  15      81.240  86.460  83.230  0.00  0.00            
ATOM    477  H22 DG  X  15      82.690  87.400  83.490  0.00  0.00            
ATOM    478  N3  DG  X  15      83.710  86.960  81.260  0.00  0.00            
ATOM    479  C4  DG  X  15      83.890  86.610  79.980  0.00  0.00            
ATOM    480  C3' DG  X  15      88.280  88.510  78.870  0.00  0.00            
ATOM    481  H3' DG  X  15      88.850  88.280  77.970  0.00  0.00            
ATOM    482  C2' DG  X  15      87.450  87.290  79.200  0.00  0.00            
ATOM    483  H2' DG  X  15      87.510  86.650  78.320  0.00  0.00            
ATOM    484 H2'' DG  X  15      87.870  86.820  80.100  0.00  0.00            
ATOM    485  O3' DG  X  15      89.060  88.950  79.940  0.00  0.00            
ATOM    486  P   DG  X  16      90.470  88.350  80.300  0.00  0.00            
ATOM    487  OP1 DG  X  16      91.280  89.500  80.680  0.00  0.00            
ATOM    488  OP2 DG  X  16      90.910  87.540  79.100  0.00  0.00            
ATOM    489  O5' DG  X  16      90.170  87.350  81.510  0.00  0.00            
ATOM    490  C5' DG  X  16      89.760  87.830  82.790  0.00  0.00            
ATOM    491  H5' DG  X  16      89.030  88.620  82.600  0.00  0.00            
ATOM    492 H5'' DG  X  16      90.690  88.250  83.170  0.00  0.00            
ATOM    493  C4' DG  X  16      89.190  86.710  83.640  0.00  0.00            
ATOM    494  H4' DG  X  16      89.180  87.010  84.680  0.00  0.00            
ATOM    495  O4' DG  X  16      87.850  86.360  83.260  0.00  0.00            
ATOM    496  C1' DG  X  16      87.750  84.930  83.240  0.00  0.00            
ATOM    497  H1' DG  X  16      87.650  84.610  84.280  0.00  0.00            
ATOM    498  N9  DG  X  16      86.710  84.430  82.280  0.00  0.00            
ATOM    499  C8  DG  X  16      86.910  84.180  80.870  0.00  0.00            
ATOM    500  H8  DG  X  16      87.780  84.490  80.310  0.00  0.00            
ATOM    501  N7  DG  X  16      85.830  83.640  80.350  0.00  0.00            
ATOM    502  C5  DG  X  16      84.910  83.540  81.430  0.00  0.00            
ATOM    503  C6  DG  X  16      83.660  82.950  81.460  0.00  0.00            
ATOM    504  O6  DG  X  16      82.940  82.500  80.550  0.00  0.00            
ATOM    505  N1  DG  X  16      83.080  83.020  82.720  0.00  0.00            
ATOM    506  H1  DG  X  16      82.190  82.560  82.800  0.00  0.00            
ATOM    507  C2  DG  X  16      83.560  83.730  83.760  0.00  0.00            
ATOM    508  N2  DG  X  16      82.960  83.560  84.900  0.00  0.00            
ATOM    509  H21 DG  X  16      82.120  83.010  84.820  0.00  0.00            
ATOM    510  H22 DG  X  16      83.400  83.830  85.780  0.00  0.00            
ATOM    511  N3  DG  X  16      84.800  84.240  83.750  0.00  0.00            
ATOM    512  C4  DG  X  16      85.430  84.100  82.560  0.00  0.00            
ATOM    513  C3' DG  X  16      90.030  85.430  83.540  0.00  0.00            
ATOM    514  H3' DG  X  16      90.940  85.690  82.990  0.00  0.00            
ATOM    515  C2' DG  X  16      89.190  84.480  82.780  0.00  0.00            
ATOM    516  H2' DG  X  16      89.330  84.630  81.710  0.00  0.00            
ATOM    517 H2'' DG  X  16      89.440  83.450  83.080  0.00  0.00            
ATOM    518  O3' DG  X  16      90.370  84.840  84.780  0.00  0.00            
ATOM    519  P   DG  X  17      91.800  85.240  85.440  0.00  0.00            
ATOM    520  OP1 DG  X  17      91.730  86.630  85.880  0.00  0.00            
ATOM    521  OP2 DG  X  17      92.740  84.970  84.300  0.00  0.00            
ATOM    522  O5' DG  X  17      92.210  84.290  86.660  0.00  0.00            
ATOM    523  C5' DG  X  17      91.330  84.170  87.800  0.00  0.00            
ATOM    524  H5' DG  X  17      90.690  85.040  87.810  0.00  0.00            
ATOM    525 H5'' DG  X  17      91.890  84.050  88.720  0.00  0.00            
ATOM    526  C4' DG  X  17      90.470  82.850  87.720  0.00  0.00            
ATOM    527  H4' DG  X  17      89.860  82.750  88.620  0.00  0.00            
ATOM    528  O4' DG  X  17      89.550  82.850  86.710  0.00  0.00            
ATOM    529  C1' DG  X  17      89.450  81.500  86.300  0.00  0.00            
ATOM    530  H1' DG  X  17      89.140  80.920  87.170  0.00  0.00            
ATOM    531  N9  DG  X  17      88.630  81.140  85.130  0.00  0.00            
ATOM    532  C8  DG  X  17      88.990  80.880  83.850  0.00  0.00            
ATOM    533  H8  DG  X  17      90.030  80.800  83.570  0.00  0.00            
ATOM    534  N7  DG  X  17      87.960  80.530  83.130  0.00  0.00            
ATOM    535  C5  DG  X  17      86.900  80.650  84.010  0.00  0.00            
ATOM    536  C6  DG  X  17      85.490  80.460  83.730  0.00  0.00            
ATOM    537  O6  DG  X  17      84.950  80.200  82.680  0.00  0.00            
ATOM    538  N1  DG  X  17      84.700  80.640  84.820  0.00  0.00            
ATOM    539  H1  DG  X  17      83.750  80.320  84.730  0.00  0.00            
ATOM    540  C2  DG  X  17      85.140  80.990  86.050  0.00  0.00            
ATOM    541  N2  DG  X  17      84.240  81.210  86.990  0.00  0.00            
ATOM    542  H21 DG  X  17      83.280  80.940  86.800  0.00  0.00            
ATOM    543  H22 DG  X  17      84.420  81.500  87.950  0.00  0.00            
ATOM    544  N3  DG  X  17      86.390  81.300  86.290  0.00  0.00            
ATOM    545  C4  DG  X  17      87.230  81.110  85.270  0.00  0.00            
ATOM    546  C3' DG  X  17      91.410  81.670  87.460  0.00  0.00            
ATOM    547  H3' DG  X  17      92.460  81.940  87.390  0.00  0.00            
ATOM    548  C2' DG  X  17      90.940  81.230  86.100  0.00  0.00            
ATOM    549  H2' DG  X  17      91.490  81.900  85.450  0.00  0.00            
ATOM    550 H2'' DG  X  17      91.250  80.200  85.900  0.00  0.00            
ATOM    551  O3' DG  X  17      91.260  80.690  88.430  0.00  0.00            
ATOM    552  P   DG  X  18      92.190  80.660  89.720  0.00  0.00            
ATOM    553  OP1 DG  X  18      92.320  82.030  90.280  0.00  0.00            
ATOM    554  OP2 DG  X  18      93.380  79.870  89.370  0.00  0.00            
ATOM    555  O5' DG  X  18      91.520  79.760  90.810  0.00  0.00            
ATOM    556  C5' DG  X  18      90.570  80.220  91.700  0.00  0.00            
ATOM    557  H5' DG  X  18      90.230  81.200  91.380  0.00  0.00            
ATOM    558 H5'' DG  X  18      90.950  80.140  92.720  0.00  0.00            
ATOM    559  C4' DG  X  18      89.300  79.340  91.620  0.00  0.00            
ATOM    560  H4' DG  X  18      88.640  79.770  92.380  0.00  0.00            
ATOM    561  O4' DG  X  18      88.760  79.570  90.360  0.00  0.00            
ATOM    562  C1' DG  X  18      88.190  78.320  89.880  0.00  0.00            
ATOM    563  H1' DG  X  18      87.250  78.100  90.390  0.00  0.00            
ATOM    564  N9  DG  X  18      87.990  78.240  88.420  0.00  0.00            
ATOM    565  C8  DG  X  18      88.920  78.130  87.410  0.00  0.00            
ATOM    566  H8  DG  X  18      89.970  78.000  87.610  0.00  0.00            
ATOM    567  N7  DG  X  18      88.360  78.090  86.280  0.00  0.00            
ATOM    568  C5  DG  X  18      86.990  78.130  86.440  0.00  0.00            
ATOM    569  C6  DG  X  18      85.890  77.820  85.540  0.00  0.00            
ATOM    570  O6  DG  X  18      85.940  77.490  84.330  0.00  0.00            
ATOM    571  N1  DG  X  18      84.650  77.770  86.240  0.00  0.00            
ATOM    572  H1  DG  X  18      83.810  77.640  85.710  0.00  0.00            
ATOM    573  C2  DG  X  18      84.530  78.020  87.530  0.00  0.00            
ATOM    574  N2  DG  X  18      83.340  77.990  88.010  0.00  0.00            
ATOM    575  H21 DG  X  18      82.590  77.640  87.430  0.00  0.00            
ATOM    576  H22 DG  X  18      83.280  77.790  88.990  0.00  0.00            
ATOM    577  N3  DG  X  18      85.470  78.210  88.390  0.00  0.00            
ATOM    578  C4  DG  X  18      86.710  78.240  87.810  0.00  0.00            
ATOM    579  C3' DG  X  18      89.580  77.880  91.800  0.00  0.00            
ATOM    580  H3' DG  X  18      90.630  77.750  92.070  0.00  0.00            
ATOM    581  C2' DG  X  18      89.240  77.350  90.470  0.00  0.00            
ATOM    582  H2' DG  X  18      90.060  77.280  89.760  0.00  0.00            
ATOM    583 H2'' DG  X  18      88.750  76.380  90.490  0.00  0.00            
ATOM    584  O3' DG  X  18      88.700  77.260  92.730  0.00  0.00            
ATOM    585  P   DT3 X  19      88.880  75.810  93.360  0.00  0.00            
ATOM    586  OP1 DT3 X  19      88.420  75.850  94.760  0.00  0.00            
ATOM    587  OP2 DT3 X  19      90.260  75.330  93.110  0.00  0.00            
ATOM    588  O5' DT3 X  19      87.920  74.840  92.600  0.00  0.00            
ATOM    589  C5' DT3 X  19      86.490  75.110  92.510  0.00  0.00            
ATOM    590  H5' DT3 X  19      86.440  76.190  92.350  0.00  0.00            
ATOM    591 H5'' DT3 X  19      86.010  74.680  93.400  0.00  0.00            
ATOM    592  C4' DT3 X  19      85.980  74.510  91.180  0.00  0.00            
ATOM    593  H4' DT3 X  19      84.920  74.790  91.290  0.00  0.00            
ATOM    594  O4' DT3 X  19      86.540  75.060  89.930  0.00  0.00            
ATOM    595  C1' DT3 X  19      86.510  74.030  88.980  0.00  0.00            
ATOM    596  H1' DT3 X  19      85.470  73.850  88.720  0.00  0.00            
ATOM    597  N1  DT3 X  19      87.320  74.420  87.770  0.00  0.00            
ATOM    598  C6  DT3 X  19      88.670  74.430  87.780  0.00  0.00            
ATOM    599  H6  DT3 X  19      89.110  74.390  88.770  0.00  0.00            
ATOM    600  C5  DT3 X  19      89.360  74.620  86.620  0.00  0.00            
ATOM    601  C7  DT3 X  19      90.860  74.790  86.760  0.00  0.00            
ATOM    602  H71 DT3 X  19      91.350  74.140  86.030  0.00  0.00            
ATOM    603  H72 DT3 X  19      91.080  75.840  86.530  0.00  0.00            
ATOM    604  H73 DT3 X  19      91.230  74.530  87.750  0.00  0.00            
ATOM    605  C4  DT3 X  19      88.620  74.690  85.350  0.00  0.00            
ATOM    606  O4  DT3 X  19      89.150  74.700  84.190  0.00  0.00            
ATOM    607  N3  DT3 X  19      87.270  74.730  85.470  0.00  0.00            
ATOM    608  H3  DT3 X  19      86.750  74.800  84.620  0.00  0.00            
ATOM    609  C2  DT3 X  19      86.570  74.490  86.580  0.00  0.00            
ATOM    610  O2  DT3 X  19      85.370  74.320  86.410  0.00  0.00            
ATOM    611  C3' DT3 X  19      86.110  72.950  90.950  0.00  0.00            
ATOM    612  H3' DT3 X  19      86.590  72.580  91.830  0.00  0.00            
ATOM    613  C2' DT3 X  19      87.010  72.830  89.710  0.00  0.00            
ATOM    614  H2' DT3 X  19      88.070  72.830  89.970  0.00  0.00            
ATOM    615 H2'' DT3 X  19      86.900  71.840  89.270  0.00  0.00            
ATOM    616  O3' DT3 X  19      84.830  72.480  90.720  0.00  0.00            
ATOM    617 HO3' DT3 X  19      84.840  71.510  90.760  0.00  0.00            
ATOM    618 HO5' DT5 X  20      71.780  84.690  70.140  0.00  0.00            
ATOM    619  O5' DT5 X  20      71.830  85.630  70.340  0.00  0.00            
ATOM    620  C5' DT5 X  20      73.110  86.050  69.750  0.00  0.00            
ATOM    621  H5' DT5 X  20      73.020  87.110  69.600  0.00  0.00            
ATOM    622 H5'' DT5 X  20      73.200  85.680  68.730  0.00  0.00            
ATOM    623  C4' DT5 X  20      74.420  85.750  70.400  0.00  0.00            
ATOM    624  H4' DT5 X  20      75.120  86.040  69.630  0.00  0.00            
ATOM    625  O4' DT5 X  20      74.780  86.430  71.620  0.00  0.00            
ATOM    626  C1' DT5 X  20      74.890  85.460  72.680  0.00  0.00            
ATOM    627  H1' DT5 X  20      75.950  85.370  72.900  0.00  0.00            
ATOM    628  N1  DT5 X  20      74.170  85.950  73.900  0.00  0.00            
ATOM    629  C6  DT5 X  20      72.790  86.030  74.010  0.00  0.00            
ATOM    630  H6  DT5 X  20      72.230  85.880  73.090  0.00  0.00            
ATOM    631  C5  DT5 X  20      72.190  86.350  75.180  0.00  0.00            
ATOM    632  C7  DT5 X  20      70.710  86.710  75.240  0.00  0.00            
ATOM    633  H71 DT5 X  20      70.310  86.570  74.230  0.00  0.00            
ATOM    634  H72 DT5 X  20      70.280  86.020  75.960  0.00  0.00            
ATOM    635  H73 DT5 X  20      70.620  87.750  75.550  0.00  0.00            
ATOM    636  C4  DT5 X  20      73.010  86.600  76.350  0.00  0.00            
ATOM    637  O4  DT5 X  20      72.720  86.990  77.500  0.00  0.00            
ATOM    638  N3  DT5 X  20      74.330  86.520  76.150  0.00  0.00            
ATOM    639  H3  DT5 X  20      74.850  86.460  77.010  0.00  0.00            
ATOM    640  C2  DT5 X  20      75.000  86.310  75.010  0.00  0.00            
ATOM    641  O2  DT5 X  20      76.230  86.090  75.050  0.00  0.00            
ATOM    642  C3' DT5 X  20      74.600  84.220  70.620  0.00  0.00            
ATOM    643  H3' DT5 X  20      73.980  83.580  70.000  0.00  0.00            
ATOM    644  C2' DT5 X  20      74.350  84.140  72.130  0.00  0.00            
ATOM    645  H2' DT5 X  20      73.310  84.000  72.410  0.00  0.00            
ATOM    646 H2'' DT5 X  20      74.910  83.290  72.540  0.00  0.00            
ATOM    647  O3' DT5 X  20      75.920  83.990  70.290  0.00  0.00            
ATOM    648  P   DG  X  21      76.410  82.660  69.460  0.00  0.00            
ATOM    649  OP1 DG  X  21      75.970  82.910  68.090  0.00  0.00            
ATOM    650  OP2 DG  X  21      75.790  81.470  70.220  0.00  0.00            
ATOM    651  O5' DG  X  21      77.980  82.610  69.490  0.00  0.00            
ATOM    652  C5' DG  X  21      78.840  83.520  68.710  0.00  0.00            
ATOM    653  H5' DG  X  21      78.540  84.540  68.930  0.00  0.00            
ATOM    654 H5'' DG  X  21      78.610  83.330  67.660  0.00  0.00            
ATOM    655  C4' DG  X  21      80.310  83.340  68.990  0.00  0.00            
ATOM    656  H4' DG  X  21      80.860  84.030  68.340  0.00  0.00            
ATOM    657  O4' DG  X  21      80.710  83.750  70.310  0.00  0.00            
ATOM    658  C1' DG  X  21      81.140  82.620  71.030  0.00  0.00            
ATOM    659  H1' DG  X  21      82.210  82.760  71.190  0.00  0.00            
ATOM    660  N9  DG  X  21      80.500  82.730  72.400  0.00  0.00            
ATOM    661  C8  DG  X  21      79.400  82.060  72.820  0.00  0.00            
ATOM    662  H8  DG  X  21      78.710  81.540  72.170  0.00  0.00            
ATOM    663  N7  DG  X  21      79.020  82.380  74.010  0.00  0.00            
ATOM    664  C5  DG  X  21      80.100  83.130  74.500  0.00  0.00            
ATOM    665  C6  DG  X  21      80.490  83.520  75.850  0.00  0.00            
ATOM    666  O6  DG  X  21      79.950  83.460  76.910  0.00  0.00            
ATOM    667  N1  DG  X  21      81.640  84.160  75.790  0.00  0.00            
ATOM    668  H1  DG  X  21      82.000  84.500  76.670  0.00  0.00            
ATOM    669  C2  DG  X  21      82.500  84.350  74.780  0.00  0.00            
ATOM    670  N2  DG  X  21      83.650  84.790  75.000  0.00  0.00            
ATOM    671  H21 DG  X  21      83.890  85.180  75.900  0.00  0.00            
ATOM    672  H22 DG  X  21      84.360  84.700  74.300  0.00  0.00            
ATOM    673  N3  DG  X  21      82.340  83.810  73.600  0.00  0.00            
ATOM    674  C4  DG  X  21      81.040  83.320  73.510  0.00  0.00            
ATOM    675  C3' DG  X  21      80.860  81.920  68.800  0.00  0.00            
ATOM    676  H3' DG  X  21      80.140  81.390  68.190  0.00  0.00            
ATOM    677  C2' DG  X  21      80.860  81.370  70.210  0.00  0.00            
ATOM    678  H2' DG  X  21      79.860  81.010  70.440  0.00  0.00            
ATOM    679 H2'' DG  X  21      81.580  80.570  70.310  0.00  0.00            
ATOM    680  O3' DG  X  21      82.150  82.010  68.090  0.00  0.00            
ATOM    681  P   DG  X  22      82.990  80.760  67.900  0.00  0.00            
ATOM    682  OP1 DG  X  22      83.800  81.090  66.720  0.00  0.00            
ATOM    683  OP2 DG  X  22      82.140  79.580  67.760  0.00  0.00            
ATOM    684  O5' DG  X  22      83.860  80.650  69.140  0.00  0.00            
ATOM    685  C5' DG  X  22      84.810  81.650  69.370  0.00  0.00            
ATOM    686  H5' DG  X  22      84.250  82.540  69.650  0.00  0.00            
ATOM    687 H5'' DG  X  22      85.550  81.740  68.570  0.00  0.00            
ATOM    688  C4' DG  X  22      85.500  81.280  70.590  0.00  0.00            
ATOM    689  H4' DG  X  22      86.430  81.840  70.650  0.00  0.00            
ATOM    690  O4' DG  X  22      84.630  81.590  71.640  0.00  0.00            
ATOM    691  C1' DG  X  22      85.150  80.980  72.830  0.00  0.00            
ATOM    692  H1' DG  X  22      85.970  81.620  73.150  0.00  0.00            
ATOM    693  N9  DG  X  22      84.170  80.800  73.910  0.00  0.00            
ATOM    694  C8  DG  X  22      82.910  80.150  73.890  0.00  0.00            
ATOM    695  H8  DG  X  22      82.620  79.560  73.040  0.00  0.00            
ATOM    696  N7  DG  X  22      82.240  80.280  74.940  0.00  0.00            
ATOM    697  C5  DG  X  22      83.080  81.010  75.850  0.00  0.00            
ATOM    698  C6  DG  X  22      82.910  81.360  77.210  0.00  0.00            
ATOM    699  O6  DG  X  22      81.940  81.100  77.950  0.00  0.00            
ATOM    700  N1  DG  X  22      83.880  82.240  77.680  0.00  0.00            
ATOM    701  H1  DG  X  22      83.850  82.510  78.650  0.00  0.00            
ATOM    702  C2  DG  X  22      85.010  82.610  76.950  0.00  0.00            
ATOM    703  N2  DG  X  22      86.000  83.110  77.610  0.00  0.00            
ATOM    704  H21 DG  X  22      85.920  83.390  78.570  0.00  0.00            
ATOM    705  H22 DG  X  22      86.860  83.140  77.080  0.00  0.00            
ATOM    706  N3  DG  X  22      85.220  82.150  75.740  0.00  0.00            
ATOM    707  C4  DG  X  22      84.270  81.400  75.200  0.00  0.00            
ATOM    708  C3' DG  X  22      85.910  79.820  70.830  0.00  0.00            
ATOM    709  H3' DG  X  22      85.330  79.070  70.290  0.00  0.00            
ATOM    710  C2' DG  X  22      85.750  79.650  72.300  0.00  0.00            
ATOM    711  H2' DG  X  22      85.000  78.880  72.480  0.00  0.00            
ATOM    712 H2'' DG  X  22      86.600  79.430  72.960  0.00  0.00            
ATOM    713  O3' DG  X  22      87.210  79.650  70.400  0.00  0.00            
ATOM    714  P   DG  X  23      87.990  78.330  70.480  0.00  0.00            
ATOM    715  OP1 DG  X  23      89.190  78.590  69.700  0.00  0.00            
ATOM    716  OP2 DG  X  23      87.160  77.150  70.230  0.00  0.00            
ATOM    717  O5' DG  X  23      88.440  78.250  71.980  0.00  0.00            
ATOM    718  C5' DG  X  23      89.360  79.180  72.580  0.00  0.00            
ATOM    719  H5' DG  X  23      88.910  80.170  72.430  0.00  0.00            
ATOM    720 H5'' DG  X  23      90.350  79.180  72.130  0.00  0.00            
ATOM    721  C4' DG  X  23      89.800  78.920  74.050  0.00  0.00            
ATOM    722  H4' DG  X  23      90.750  79.380  74.360  0.00  0.00            
ATOM    723  O4' DG  X  23      88.620  79.230  74.870  0.00  0.00            
ATOM    724  C1' DG  X  23      88.480  78.210  75.860  0.00  0.00            
ATOM    725  H1' DG  X  23      89.220  78.270  76.670  0.00  0.00            
ATOM    726  N9  DG  X  23      87.180  78.290  76.420  0.00  0.00            
ATOM    727  C8  DG  X  23      85.970  77.750  76.110  0.00  0.00            
ATOM    728  H8  DG  X  23      85.890  77.100  75.250  0.00  0.00            
ATOM    729  N7  DG  X  23      84.920  78.000  76.880  0.00  0.00            
ATOM    730  C5  DG  X  23      85.540  78.720  77.890  0.00  0.00            
ATOM    731  C6  DG  X  23      85.060  79.400  79.050  0.00  0.00            
ATOM    732  O6  DG  X  23      83.940  79.450  79.600  0.00  0.00            
ATOM    733  N1  DG  X  23      85.950  80.150  79.770  0.00  0.00            
ATOM    734  H1  DG  X  23      85.530  80.610  80.550  0.00  0.00            
ATOM    735  C2  DG  X  23      87.310  80.200  79.460  0.00  0.00            
ATOM    736  N2  DG  X  23      88.130  80.830  80.250  0.00  0.00            
ATOM    737  H21 DG  X  23      87.870  81.020  81.200  0.00  0.00            
ATOM    738  H22 DG  X  23      89.120  80.730  80.070  0.00  0.00            
ATOM    739  N3  DG  X  23      87.810  79.630  78.360  0.00  0.00            
ATOM    740  C4  DG  X  23      86.890  78.980  77.600  0.00  0.00            
ATOM    741  C3' DG  X  23      90.060  77.390  74.310  0.00  0.00            
ATOM    742  H3' DG  X  23      90.210  76.860  73.370  0.00  0.00            
ATOM    743  C2' DG  X  23      88.780  76.900  75.060  0.00  0.00            
ATOM    744  H2' DG  X  23      88.130  76.680  74.220  0.00  0.00            
ATOM    745 H2'' DG  X  23      88.940  76.070  75.740  0.00  0.00            
ATOM    746  O3' DG  X  23      91.180  77.350  75.240  0.00  0.00            
ATOM    747  P   DG  X  24      92.390  76.370  75.120  0.00  0.00            
ATOM    748  OP1 DG  X  24      93.460  76.910  74.300  0.00  0.00            
ATOM    749  OP2 DG  X  24      91.790  75.050  74.820  0.00  0.00            
ATOM    750  O5' DG  X  24      92.930  76.340  76.640  0.00  0.00            
ATOM    751  C5' DG  X  24      94.190  76.880  77.050  0.00  0.00            
ATOM    752  H5' DG  X  24      94.290  77.950  76.870  0.00  0.00            
ATOM    753 H5'' DG  X  24      95.070  76.410  76.620  0.00  0.00            
ATOM    754  C4' DG  X  24      94.310  76.670  78.600  0.00  0.00            
ATOM    755  H4' DG  X  24      95.190  77.190  78.960  0.00  0.00            
ATOM    756  O4' DG  X  24      93.170  77.190  79.200  0.00  0.00            
ATOM    757  C1' DG  X  24      92.500  76.090  79.760  0.00  0.00            
ATOM    758  H1' DG  X  24      92.820  76.180  80.810  0.00  0.00            
ATOM    759  N9  DG  X  24      91.010  76.370  79.550  0.00  0.00            
ATOM    760  C8  DG  X  24      90.130  76.110  78.500  0.00  0.00            
ATOM    761  H8  DG  X  24      90.450  75.770  77.540  0.00  0.00            
ATOM    762  N7  DG  X  24      88.860  76.210  78.820  0.00  0.00            
ATOM    763  C5  DG  X  24      88.900  76.730  80.130  0.00  0.00            
ATOM    764  C6  DG  X  24      87.790  76.870  81.070  0.00  0.00            
ATOM    765  O6  DG  X  24      86.530  76.770  80.950  0.00  0.00            
ATOM    766  N1  DG  X  24      88.210  77.350  82.300  0.00  0.00            
ATOM    767  H1  DG  X  24      87.480  77.420  83.010  0.00  0.00            
ATOM    768  C2  DG  X  24      89.520  77.440  82.660  0.00  0.00            
ATOM    769  N2  DG  X  24      89.880  77.620  83.920  0.00  0.00            
ATOM    770  H21 DG  X  24      89.090  77.720  84.540  0.00  0.00            
ATOM    771  H22 DG  X  24      90.860  77.490  84.160  0.00  0.00            
ATOM    772  N3  DG  X  24      90.520  77.150  81.860  0.00  0.00            
ATOM    773  C4  DG  X  24      90.210  76.800  80.590  0.00  0.00            
ATOM    774  C3' DG  X  24      94.470  75.170  78.800  0.00  0.00            
ATOM    775  H3' DG  X  24      94.860  74.670  77.920  0.00  0.00            
ATOM    776  C2' DG  X  24      92.980  74.780  79.120  0.00  0.00            
ATOM    777  H2' DG  X  24      92.430  74.420  78.250  0.00  0.00            
ATOM    778 H2'' DG  X  24      92.950  73.960  79.830  0.00  0.00            
ATOM    779  O3' DG  X  24      95.240  75.040  80.020  0.00  0.00            
ATOM    780  P   DT3 X  25      96.590  74.270  80.070  0.00  0.00            
ATOM    781  OP1 DT3 X  25      97.300  74.760  81.260  0.00  0.00            
ATOM    782  OP2 DT3 X  25      97.280  74.540  78.790  0.00  0.00            
ATOM    783  O5' DT3 X  25      96.290  72.750  80.300  0.00  0.00            
ATOM    784  C5' DT3 X  25      95.660  71.940  79.320  0.00  0.00            
ATOM    785  H5' DT3 X  25      94.690  72.350  79.020  0.00  0.00            
ATOM    786 H5'' DT3 X  25      96.230  71.790  78.400  0.00  0.00            
ATOM    787  C4' DT3 X  25      95.470  70.570  79.880  0.00  0.00            
ATOM    788  H4' DT3 X  25      94.810  70.010  79.230  0.00  0.00            
ATOM    789  O4' DT3 X  25      96.700  69.900  80.000  0.00  0.00            
ATOM    790  C1' DT3 X  25      96.940  69.520  81.340  0.00  0.00            
ATOM    791  H1' DT3 X  25      96.720  68.450  81.470  0.00  0.00            
ATOM    792  N1  DT3 X  25      98.370  69.790  81.750  0.00  0.00            
ATOM    793  C6  DT3 X  25      98.810  71.080  81.950  0.00  0.00            
ATOM    794  H6  DT3 X  25      98.040  71.810  81.730  0.00  0.00            
ATOM    795  C5  DT3 X  25     100.020  71.430  82.410  0.00  0.00            
ATOM    796  C7  DT3 X  25     100.450  72.930  82.640  0.00  0.00            
ATOM    797  H71 DT3 X  25     100.750  73.000  83.680  0.00  0.00            
ATOM    798  H72 DT3 X  25     101.270  73.200  81.980  0.00  0.00            
ATOM    799  H73 DT3 X  25      99.590  73.600  82.550  0.00  0.00            
ATOM    800  C4  DT3 X  25     101.030  70.380  82.520  0.00  0.00            
ATOM    801  O4  DT3 X  25     102.190  70.510  82.840  0.00  0.00            
ATOM    802  N3  DT3 X  25     100.560  69.080  82.340  0.00  0.00            
ATOM    803  H3  DT3 X  25     101.300  68.400  82.490  0.00  0.00            
ATOM    804  C2  DT3 X  25      99.280  68.750  81.990  0.00  0.00            
ATOM    805  O2  DT3 X  25      99.000  67.510  81.970  0.00  0.00            
ATOM    806  C3' DT3 X  25      94.740  70.470  81.260  0.00  0.00            
ATOM    807  H3' DT3 X  25      94.210  71.420  81.450  0.00  0.00            
ATOM    808  C2' DT3 X  25      95.880  70.240  82.190  0.00  0.00            
ATOM    809  H2' DT3 X  25      96.230  71.230  82.500  0.00  0.00            
ATOM    810 H2'' DT3 X  25      95.530  69.610  83.000  0.00  0.00            
ATOM    811  O3' DT3 X  25      93.830  69.380  81.210  0.00  0.00            
ATOM    812 HO3' DT3 X  25      92.930  69.710  81.190  0.00  0.00            
ATOM    813  K+  K+  X  26      78.650  84.620  78.620  0.00  0.00            
ATOM    814  K+  K+  X  27      80.510  81.620  80.090  0.00  0.00            
ATOM    815  K+  K+  X  28      84.210  77.640  82.100  0.00  0.00            
END
